# Supplementary material for: Insights into the Metabolite Profiles of Two Camellia (Theaceae) Species in Yunnan Province through Metabolomic and Transcriptomic Analysis
Source: Biomolecules. 2024 Sep 3;14(9):1106. doi: 10.3390/biom14091106 (PMC11430766; doi:10.3390/biom14091106)
Supplement: Supplementary file 1 [file biomolecules-14-01106-s001.zip]

Archive with 5 entries (5 files):
- Figure S1 OPLS-DA score plot.png
- Figure S2 GO enrichment dot plot.png
- Table S1 The DAMs between DL and QJZ.xlsx
- Table S2 The DEGs between DL and QJZ.xlsx
- Table S3 Cornetwork file of ko01230.xlsx
