# Supplementary material for: Insights into the Metabolite Profiles of Two Camellia (Theaceae) Species in Yunnan Province through Metabolomic and Transcriptomic Analysis
Source: Biomolecules. 2024 Sep 3;14(9):1106. doi: 10.3390/biom14091106 (PMC11430766; doi:10.3390/biom14091106)
Supplement: Supplementary file 1 [file biomolecules-14-01106-s001.zip › Table S1 The DAMs between DL and QJZ.xlsx]

## Sheet: Sheet1
Index	Compounds	物质	Class I	物质一级分类	Class II	物质二级分类	Formula	Level	CAS	QJZ1	QJZ2	QJZ3	DL1	DL2	DL3	VIP	P-value	Fold_Change	Log2FC	Type
Hmsn003721	2,3,23-Trihydroxyolean-12-ene-28,29-dioic acid 29-methyl ester (Phytolaccagenin)	2,3,23-三羟基齐墩果-12-烯-28,29-二酸 29-甲酯 (商陆皂苷元)	Terpenoids	萜类	Triterpene	三萜	C31H48O7	2	1802-12-6	3.90193e+06	4.69684e+06	3.66928e+06	91157.3	201558	69305.2	1.22397	0.0054355	33.8878	5.08269	up
Wasn006584	1-Galloyl-6-O-Benzoyl Glucose	1-没食子酰-6-苯甲酰葡萄糖	Phenolic acids	酚酸类	Phenolic acids	酚酸类	C20H20O11	3	-	4.64824e+07	4.30093e+07	3.44592e+07	2.88373e+06	2.61833e+06	4.27524e+06	1.23363	0.00770777	12.6774	3.66419	up
CYn002538	3-O-(3-O-Methylgalloyl)Quinic Acid	3-O-(3-O-甲基没食子酰)奎宁酸	Phenolic acids	酚酸类	Phenolic acids	酚酸类	C15H18O10	3	-	4.13411e+06	4.38827e+06	3.99295e+06	7.44151e+06	1.11462e+07	7.09923e+06	1.14998	0.076013	0.487226	-1.03734	down
Lmmp005689	Cajanin	木豆素;木豆异黄酮	Flavonoids	黄酮	Isoflavones	异黄酮	C16H12O6	3	32884-36-9	45362.7	64037.6	46888.5	15378.2	18979.7	8571.21	1.15674	0.0113879	3.64062	1.86419	up
Zmzp000145	Trimethyllysine	三甲基赖氨酸	Amino acids and derivatives	氨基酸及其衍生物	Amino acids and derivatives	氨基酸及其衍生物	C9H20N2O2	1	23284-33-5	9.05932e+07	9.02006e+07	1.03424e+08	4.67502e+06	4.77334e+06	5.82194e+06	1.24291	0.00220213	18.6125	4.2182	up
Wasn000737	6-Galloyl Ascorbic acid	6-没食子酰 抗坏血酸	Others	其它类	Vitamin	维生素	C13H12O10	2	-	1.5655e+06	1.88287e+06	1.77389e+06	3.92998e+06	5.53989e+06	5.85816e+06	1.20535	0.0275622	0.3407	-1.55343	down
Lmjp003090	Isofraxidin-7-O-glucoside	异秦皮啶-7-O-葡萄糖苷	Lignans and Coumarins	木脂素和香豆素	Coumarins	香豆素	C17H20O10	3	483-91-0	632462	782465	766064	165703	413940	209029	1.10404	0.0108219	2.7654	1.46749	up
Hmln002996	β-Hydroxyacteoside	β-羟基毛蕊糖苷	Phenolic acids	酚酸类	Phenolic acids	酚酸类	C29H36O16	3	95587-86-3	133110	122808	92780.6	36675	46098.1	45831.3	1.20216	0.0206985	2.7114	1.43904	up
Zmhn005413	p-Dimeric galloyl methyl ester*	对二聚没食子酰甲酯*	Phenolic acids	酚酸类	Phenolic acids	酚酸类	C15H12O9	1	-	1.06518e+08	8.75188e+07	9.95973e+07	1.11578e+07	1.49033e+07	1.81705e+07	1.22943	0.0018335	6.63856	2.73087	up
MWS80007	13-Hydroperoxy-9Z,11E-octadecadienoic acid*	13-过氧化羟基-9Z,11E-十八碳二烯酸*	Lipids	脂质	Free fatty acids	游离脂肪酸	C18H32O4	1	23017-93-8	156837	104412	129096	23870.9	35852.8	23859.9	1.21182	0.0161588	4.67012	2.22346	up
Lmbn005287	7S,8S-DiHODE; (9Z,12Z)-(7S,8S)-Dihydroxyoctadeca-9,12-dienoic acid*	7,8-二羟基-9,12-十八碳二烯酸*	Lipids	脂质	Free fatty acids	游离脂肪酸	C18H32O4	1	143288-65-7	156837	104412	129096	23870.9	35852.8	23859.9	1.21182	0.0161588	4.67012	2.22346	up
pmb1096	Indole	吲哚	Alkaloids	生物碱	Plumerane	吲哚类生物碱	C8H7N	1	120-72-9	9.49535e+06	9.02051e+06	9.26821e+06	1.03413e+06	3.50567e+06	3.32534e+06	1.08129	0.0121604	3.53256	1.82071	up
Lajp006434	3',5'-dihydroxy-5,7,4'-trimethoxyflavone glucoside	3',5'-二羟基-5,7,4'-三甲氧基黄酮葡萄糖苷	Flavonoids	黄酮	Flavones	黄酮	C24H26O12	3	-	171398	246412	189353	56282.7	51564.6	14749.6	1.10611	0.0069832	4.95251	2.30816	up
Labn002293	3-methoxy-4-((3,4,5-trihydroxy-6-((sulfooxy)methyl)tetrahydro-2H-pyran-2-yl)oxy)benzoic acid	3-methoxy-4-((3,4,5-trihydroxy-6-((sulfooxy)methyl)tetrahydro-2H-pyran-2-yl)oxy)benzoic acid	Phenolic acids	酚酸类	Phenolic acids	酚酸类	C14H18O12S	3	-	1.24645e+07	1.17748e+07	1.4425e+07	1.78372e+06	1.85376e+06	2.056e+06	1.24122	0.00481245	6.79099	2.76362	up
pme1419	L-Methionine methyl ester	L-甲硫氨酸甲酯	Amino acids and derivatives	氨基酸及其衍生物	Amino acids and derivatives	氨基酸及其衍生物	C6H13NO2S	3	10332-17-9	135814	235433	172757	436029	421814	444329	1.17225	0.010087	0.417767	-1.25923	down
MWSHY0106	Myricetin	杨梅素	Flavonoids	黄酮	Flavonols	黄酮醇	C15H10O8	2	529-44-2	735719	1.0139e+06	1.00439e+06	382185	343440	424239	1.19908	0.0222563	2.39508	1.26007	up
mws1068	Kaempferol (3,5,7,4'-Tetrahydroxyflavone)	山柰酚	Flavonoids	黄酮	Flavonols	黄酮醇	C15H10O6	1	520-18-3	203652	268960	238328	516203	589593	410658	1.17491	0.0246451	0.468818	-1.0929	down
CYp004031	4-(2,4,6-Trihydroxybenzoyl)-3-Formyl-5-Hydroxybenzoic acid	4-(2,4,6-三羟基苯甲酰基)-3-甲酰基-5-羟基苯甲酸	Phenolic acids	酚酸类	Phenolic acids	酚酸类	C15H10O8	3	-	9.85375e+06	1.11857e+07	1.09444e+07	2.96082e+06	3.8634e+06	2.83165e+06	1.22581	0.000194512	3.31237	1.72787	up
Ljmp121502	Mansonone Q	曼宋酮 Q	Terpenoids	萜类	Sesquiterpenoids	倍半萜	C15H20O4	3	-	284006	341577	314343	111925	128957	145603	1.21909	0.00178103	2.43199	1.28213	up
CYn005203	Digallic Acid Methyl*	二没食子酸甲酯*	Phenolic acids	酚酸类	Phenolic acids	酚酸类	C15H12O9	1	-	1.00913e+08	8.67969e+07	9.27404e+07	1.09184e+07	1.32668e+07	1.82149e+07	1.22907	0.000409144	6.61437	2.7256	up
mws0924	2-Methylglutaric acid*	2-甲基戊二酸*	Organic acids	有机酸	Organic acids	有机酸	C6H10O4	3	617-62-9	2.30438e+06	1.88488e+06	2.19361e+06	684048	886743	727998	1.22171	0.00261131	2.77662	1.47333	up
mws0208	Adipic Acid*	己二酸*	Organic acids	有机酸	Organic acids	有机酸	C6H10O4	3	124-04-9	2.30438e+06	1.88488e+06	2.19361e+06	684048	886743	727998	1.22171	0.00261131	2.77662	1.47333	up
mws0193	L-Homocitrulline	L-高瓜氨酸	Amino acids and derivatives	氨基酸及其衍生物	Amino acids and derivatives	氨基酸及其衍生物	C7H15N3O3	3	1190-49-4	2.90321e+06	2.71903e+06	3.0736e+06	262805	277022	257379	1.24385	0.00146314	10.9079	3.4473	up
pmb0501	Agmatine	胍丁胺	Alkaloids	生物碱	Alkaloids	生物碱	C5H14N4	3	306-60-5	437327	476023	479377	8.27685e+06	6.28522e+06	1.27326e+07	1.23171	0.0454293	0.0510257	-4.29263	down
Lmbn001467	5-Acetamidopentanoic Acid	5-乙酰氨基戊酸	Organic acids	有机酸	Organic acids	有机酸	C7H13NO3	3	1072-10-2	1.76362e+06	1.57303e+06	1.67322e+06	527360	505870	526985	1.24237	0.00198262	3.21101	1.68303	up
Lczn000055	Digallic acid methyl ester*	二聚没食子酸甲酯*	Phenolic acids	酚酸类	Phenolic acids	酚酸类	C15H12O9	1	-	1.07586e+08	9.28401e+07	9.65559e+07	1.18643e+07	1.43431e+07	2.04935e+07	1.22616	0.000341188	6.35924	2.66885	up
mws0282	L-Tryptophan	L-色氨酸	Amino acids and derivatives	氨基酸及其衍生物	Amino acids and derivatives	氨基酸及其衍生物	C11H12N2O2	1	73-22-3	1.48544e+07	1.45347e+07	1.61125e+07	1.26677e+06	1.3342e+06	1.24671e+06	1.24405	0.00116575	11.8257	3.56386	up
pme0278	2,6-Diaminooimelic acid	2,6-二氨基庚二酸	Organic acids	有机酸	Organic acids	有机酸	C7H14N2O4	3	583-93-7	9.63052e+06	1.16302e+07	9.70972e+06	4.99706e+06	3.83745e+06	4.02601e+06	1.21255	0.00346457	2.40818	1.26794	up
Lskp211268	3-Ethyl-7-hydroxyphthalide	3-乙基-7-羟基苯酞	Others	其它类	Others	其它	C10H10O3	3	-	1.37413e+06	1.22854e+06	1.38559e+06	193423	269363	426718	1.19329	0.000428625	4.48369	2.16469	up
Hmhn003067	Phenylpropionic acid-O-β-D-glucopyranoside	苯基丙酸-O-β-D-吡喃葡萄糖苷	Phenolic acids	酚酸类	Phenolic acids	酚酸类	C15H18O8	2	-	1.53467e+06	1.76542e+06	1.2826e+06	5.7751e+06	7.00791e+06	5.45984e+06	1.22707	0.00675168	0.251205	-1.99306	down
Jmzn006005	3,4-methylenedioxy cinnamyl alcohol	3,4-亚甲二氧基肉桂醇	Others	其它类	Alcohol compounds	醇类化合物	C10H10O3	1	58095-76-4	3.53623e+07	4.0511e+07	2.84794e+07	3.74147e+06	4.16982e+06	2.66505e+06	1.23068	0.0112023	9.86661	3.30255	up
Lmrn003000	2-Hydroxy-3-phenylpropanoic acid	2-羟基-3-苯基丙酸	Phenolic acids	酚酸类	Phenolic acids	酚酸类	C9H10O3	3	7326-19-4	256229	213201	230407	116415	111581	110235	1.22998	0.00936875	2.06911	1.04901	up
Hmqn000843	Tachioside*	它乔糖苷*	Phenolic acids	酚酸类	Phenolic acids	酚酸类	C13H18O8	1	109194-60-7	1.32138e+07	1.32742e+07	1.31763e+07	5.15014e+06	6.49297e+06	7.53491e+06	1.19309	0.00996679	2.06822	1.04839	up
CYn002222	Elephantorrhizol 3-Gallate	Elephantorrhizol 3-Gallate	Flavonoids	黄酮	Flavanols	黄烷醇类	C22H18O12	3	-	4.06321e+07	3.47984e+07	2.82165e+07	1.34936e+07	1.05581e+07	8.62059e+06	1.19507	0.0129073	3.17232	1.66554	up
Lmbn001609	2-Acetyl-2-Hydroxybutanoic Acid	2-乙酰-2-羟基丁酸	Organic acids	有机酸	Organic acids	有机酸	C6H10O4	3	-	161521	139957	169468	39605	32870.7	53505.4	1.2142	0.000783569	3.73824	1.90236	up
Zmjp002244	5,7,3',4',5'-Pentahydroxyflavan (Tricetiflavan)	5,7,3',4',5'-五羟基黄烷 (特利色黄烷)	Flavonoids	黄酮	Flavanols	黄烷醇类	C15H14O6	1	-	3.66584e+06	4.72865e+06	4.68023e+06	2.37865e+06	2.21257e+06	1.86887e+06	1.18764	0.0130024	2.02392	1.01715	up
Wasn006251	Shomaside F	Shomaside F	Phenolic acids	酚酸类	Phenolic acids	酚酸类	C20H20O10	2	-	4.20882e+07	3.99854e+07	3.61968e+07	1.46052e+06	1.12575e+06	2.19894e+06	1.23584	0.00154694	24.7158	4.62736	up
Lmdp006732	Scutellarein-4'-methyl ether (5,6,7-Trihydroxy-4'-methoxyflavone)	野黄芩素-4'-甲醚; 5,6,7-三羟基-4'-甲氧基黄酮	Flavonoids	黄酮	Flavones	黄酮	C16H12O6	3	6563-66-2	53537.2	41954.3	42939.6	24740.2	11899.3	10027.9	1.11446	0.00758004	2.96633	1.56868	up
Zmhn002269	2,5-Dimethylchromone-7-O-sulfate	2,5-二甲基色酮-7-O-硫酸酯	Others	其它类	Chromone	色酮类	C11H10O6S	3	-	252639	272820	347744	24187.2	19316.1	14451.7	1.23393	0.0105914	15.0669	3.91331	up
Zajp002650	Vitexin-7-O-glucoside	牡荆素-7-O-葡萄糖苷	Flavonoids	黄酮	Flavones	黄酮	C27H30O15	3	-	9.63553e+06	1.01658e+07	9.04366e+06	1.25466e+06	1.2609e+06	620951	1.21722	7.70189e-05	9.1965	3.20108	up
Ymjm000152	p-Hydroxypheny-β-D-allopyranoside	对羟基苯-β-D-阿洛糖苷	Phenolic acids	酚酸类	Phenolic acids	酚酸类	C12H16O7	2	-	440772	516104	450652	94098.9	74910.3	47548.9	1.21563	0.000508726	6.49953	2.70034	up
Hmhn000927	Phloroglucinol-1-O-β-D-glucopyranoside	间苯三酚-1-O-β-D-吡喃葡萄糖苷	Phenolic acids	酚酸类	Phenolic acids	酚酸类	C12H16O8	3	-	252391	261903	340156	54321.3	135783	73476.5	1.13029	0.0063192	3.2417	1.69675	up
MWS5083	Flavin Single Nucleotide(FMN)	黄素单核苷酸(FMN)	Nucleotides and derivatives	核苷酸及其衍生物	Nucleotides and derivatives	核苷酸及其衍生物	C17H21N4O9P	3	6184-17-4	896715	1.16286e+06	1.24455e+06	391579	374112	452347	1.21316	0.0180543	2.71266	1.43971	up
Lmfn001344	Maplexin C (2,3-Di-O-Galloyl-1,5-Anhydro-D-Glucitol)*	2,3-二-O-没食子酰-1,5-脱水-D-葡萄糖醇*	Phenolic acids	酚酸类	Phenolic acids	酚酸类	C20H20O13	2	-	5.76776e+06	4.57267e+06	5.51569e+06	2.03087e+06	2.18242e+06	2.8166e+06	1.19371	0.0041341	2.25553	1.17347	up
Hmln002199	Quercetin-3-O-(6''-O-acetyl)galactoside	槲皮素-3-O-(6''-O-乙酰)半乳糖苷	Flavonoids	黄酮	Flavonols	黄酮醇	C23H22O13	1	-	695226	953939	927057	6.02324e+06	7.51155e+06	5.56427e+06	1.23376	0.0100863	0.134887	-2.89017	down
pmb0489	N-Glucosyl-p-coumaroylputrescine	N-葡萄糖基对香豆酰腐胺	Alkaloids	生物碱	Phenolamine	酚胺	C19H28N2O7	3	-	244110	420567	258417	969184	810521	493918	1.07195	0.0684685	0.406002	-1.30044	down
Lmsn004674	1-O-Cinnamoyl-β-D-glucose	1-O-肉桂酰-β-D-葡萄糖	Phenolic acids	酚酸类	Phenolic acids	酚酸类	C15H18O7	2	40004-96-4	7.48849e+06	5.74705e+06	6.32006e+06	10005	16675	13340	1.24281	0.00614693	488.646	8.93265	up
mws0984	L-Sepiapterin	L-墨喋呤	Nucleotides and derivatives	核苷酸及其衍生物	Nucleotides and derivatives	核苷酸及其衍生物	C9H11N5O3	3	17094-01-8	1.39591e+06	1.14893e+06	1.25466e+06	7.78615e+06	6.70888e+06	8.03452e+06	1.23956	0.00337604	0.168645	-2.56794	down
Lmpn006208	8-Methoxykaempferol-7-O-rhamnoside	8-甲氧基山柰酚-7-O-鼠李糖苷	Flavonoids	黄酮	Flavonols	黄酮醇	C22H22O11	3	-	1.50156e+06	1.6576e+06	1.35915e+06	486084	546586	871924	1.14925	0.00554963	2.37232	1.2463	up
Wayn001856	4-Hydroxybenzoic acid 4-(6-O-sulfo)glucopyranoside	4-羟基苯甲酸 4-(6-O-磺酸基)吡喃葡萄糖苷	Phenolic acids	酚酸类	Phenolic acids	酚酸类	C13H16O11S	2	-	4.43419e+06	4.67857e+06	4.72658e+06	805974	700019	670577	1.24203	6.57584e-05	6.35832	2.66865	up
WaYn006596	Buddlenol C	Buddlenol C	Lignans and Coumarins	木脂素和香豆素	Lignans	木脂素	C32H38O12	1	97465-73-1	538732	550793	711410	118360	102773	110449	1.2365	0.0122486	5.43134	2.44131	up
mws0976	β-Pseudouridine	β-假尿苷	Nucleotides and derivatives	核苷酸及其衍生物	Nucleotides and derivatives	核苷酸及其衍生物	C9H12N2O6	3	1445-07-4	1.28151e+07	8.85458e+06	1.31666e+07	70339.1	107214	85754.2	1.24137	0.0140832	132.303	7.0477	up
pme3227	Vitexin-2''-O-rhamnoside	牡荆素-2''-O-鼠李糖苷	Flavonoids	黄酮	Flavones	黄酮	C27H30O14	2	64820-99-1	990100	1420385	1577020	146745	73355	123033	1.22025	0.0189723	11.6209	3.53865	up
Zmhn002155	Galloyl-piceid	没食子酰-白藜芦醇苷	Others	其它类	Stilbene	茋类	C27H26O12	2	-	116744	147901	108687	260853	306530	243173	1.19408	0.00501313	0.460588	-1.11845	down
Zbqn004590	N-(acetyl)phenylalanine	N-(乙酰基)苯丙氨酸	Amino acids and derivatives	氨基酸及其衍生物	Amino acids and derivatives	氨基酸及其衍生物	C11H13NO3	1	-	192242	234894	230190	68047.9	57838.8	72135.7	1.23088	0.00435691	3.31945	1.73094	up
Wbmn011269	Vitexilactone	牡荆内酯	Terpenoids	萜类	Ditepenoids	二萜	C22H34O5	1	61263-49-8	823687	827875	741437	451812	312197	344921	1.19281	0.00192796	2.15793	1.10965	up
Labn002551	3,5-dimethoxy-4-((3,4,5-trihydroxy-6-((sulfooxy)methyl)tetrahydro-2H-pyran-2-yl)oxy)benzoic acid	3,5-dimethoxy-4-((3,4,5-trihydroxy-6-((sulfooxy)methyl)tetrahydro-2H-pyran-2-yl)oxy)benzoic acid	Phenolic acids	酚酸类	Phenolic acids	酚酸类	C15H20O13S	3	-	1.64962e+07	1.38221e+07	1.60723e+07	1.74262e+06	1.66576e+06	1.02456e+06	1.23013	0.00201013	10.465	3.3875	up
MWS201469	Glu-Arg	L-谷氨酸-L-精氨酸	Amino acids and derivatives	氨基酸及其衍生物	Amino acids and derivatives	氨基酸及其衍生物	C11H21N5O5	2	7219-59-2	1.8994e+06	2.31189e+06	2.2179e+06	6.31925e+06	4.70269e+06	5.91679e+06	1.21419	0.0141955	0.379555	-1.39762	down
Lmgn007652	Tianshic acid	天师酸	Organic acids	有机酸	Organic acids	有机酸	C18H34O5	1	-	230678	260179	236567	143157	116336	75606.5	1.12284	0.0109246	2.17077	1.11821	up
Zajn005914	Kaempferol-3-O-[2-O-(trans-p-coumaroyl)-3-O-ɑ-D-glucopyranosyl]-ɑ-D-glucopyranoside	山柰酚-3-O-[2-O-(反式-对-香豆酰基)-3-O-ɑ-D-葡萄糖基]-ɑ-D-葡萄糖苷	Flavonoids	黄酮	Flavonols	黄酮醇	C36H36O18	3	-	13340	4590.34	6670	466088	342497	154011	1.20894	0.0747577	0.0255562	-5.29018	down
mws2523	Trehalose 6-phosphate	海藻糖-6-磷酸	Others	其它类	Saccharides	糖类	C12H23O14P	3	4484-88-2	2.96276e+06	2.54133e+06	2.65016e+06	590547	576039	541985	1.24169	0.00311111	4.77255	2.25476	up
mws0120	Choline Alfoscerate	甘磷酸胆碱 GPC	Lipids	脂质	PC	磷脂酰胆碱	C8H20NO6P	1	28319-77-9	2.27315e+06	2.17342e+06	2.25717e+06	203881	336624	465951	1.20912	0.000387465	6.66073	2.73568	up
Wasn002512	6-Galloylglucosyl Aascorbic acid	6-没食子酰葡萄糖基 抗坏血酸	Others	其它类	Vitamin	维生素	C19H22O15	1	-	1.99772e+06	2.21865e+06	2.59651e+06	2.76981e+07	3.27474e+07	3.7977e+07	1.23945	0.0091268	0.0692208	-3.85265	down
pmn001694	9,10,13-Trihydroxy-11-Octadecenoic Acid	9,10,13-三羟基-11-十八碳烯酸	Lipids	脂质	Free fatty acids	游离脂肪酸	C18H34O5	3	29907-57-1	183843	178363	163111	78069.8	73259.6	77371.7	1.23864	0.00256076	2.29696	1.19972	up
Li512111	Isorhamnetin-3-O-(6''-acetylglucoside)	异鼠李素-3-O-(6''-乙酰)葡萄糖苷	Flavonoids	黄酮	Flavonols	黄酮醇	C24H24O13	3	-	187609	213553	246040	5.72559e+06	6.4977e+06	2.62116e+06	1.2231	0.0573003	0.0435989	-4.51957	down
mws0744	Dihydromyricetin (Ampelopsin)	二氢杨梅素 (蛇葡萄素)	Flavonoids	黄酮	Flavanonols	二氢黄酮醇	C15H12O8	1	27200-12-0	17098692	1.70411e+07	1.80019e+07	3.40318e+06	3.36455e+06	2.8379e+06	1.24112	1.93191e-05	5.42824	2.44049	up
MWSHY0077	Fisetin	漆黄素	Flavonoids	黄酮	Flavonols	黄酮醇	C15H10O6	3	528-48-3	231548	329269	486107	8.32356e+06	8.41034e+06	6.50102e+06	1.23155	0.00641135	0.0450582	-4.47207	down
Lmcp004714	6-Hydroxy-7-Methoxy-2-[2-(3'-Hydroxy-4'-Methoxyphenyl)Ethyl]Chromone	6-羟基-7-甲氧基-2-[2-(3'-羟基-4'-甲氧基苯基)乙基]色酮	Others	其它类	Chromone	色酮类	C19H18O6	2	-	181326	62231	183107	30010	9988.08	25005	1.10181	0.0915547	6.56376	2.71452	up
ZbWn002006	N-acetylvaline	N-乙酰缬氨酸	Amino acids and derivatives	氨基酸及其衍生物	Amino acids and derivatives	氨基酸及其衍生物	C7H13NO3	3	-	1.79883e+06	1.544e+06	1.6637e+06	495165	447240	472614	1.24032	0.00289118	3.53813	1.82299	up
Cmhp005227	4,8-Dihydroxy Naphthol-1-O-glucoside	4,8-二羟基萘酚-1-O-葡萄糖苷	Quinones	醌类	Quinones	醌类	C16H18O8	3	-	540561	1.57978e+06	607492	6.81088e+06	6.24868e+06	3.81933e+06	1.15588	0.024897	0.161612	-2.62939	down
Hmgp002804	N1,N10-Dihydrocaffeoylspermidine	N1,N10-二氢咖啡酰亚精胺	Alkaloids	生物碱	Phenolamine	酚胺	C25H35O6N3	2	-	8.2748e+06	5.06919e+06	1.12576e+07	13530.2	8232.11	26431.4	1.23478	0.0445048	510.474	8.99569	up
MWS0687	1-Methyl-6-Oxo-1,6-Dihydropyridine-3-Carboxamide	1-甲基-6-氧-1,6-二氢吡啶-3-羧酰胺	Alkaloids	生物碱	Pyridine alkaloids	吡啶类生物碱	C7H8N2O2	3	701-44-0	1.12947e+06	1.19575e+06	1.14309e+06	5.77668e+06	5.98871e+06	7.13462e+06	1.24038	0.00655853	0.183509	-2.44608	down
pmb0789	Pyridoxine-5'-O-glucoside	吡哆醇-5'-O-葡萄糖苷	Others	其它类	Vitamin	维生素	C14H21NO8	3	-	479284	415777	483422	858191	955129	1.09327e+06	1.21233	0.011391	0.474262	-1.07624	down
Layp000971	Hydroxymenisdaurin D	Hydroxymenisdaurin D	Alkaloids	生物碱	Alkaloids	生物碱	C14H21NO8	3	-	1.69196e+06	1.54002e+06	1.57075e+06	3.22909e+06	3.32372e+06	3.44352e+06	1.23917	4.36336e-05	0.480449	-1.05755	down
HJN092	p-Coumaroylferuloylputrescine	对香豆酰阿魏酰腐胺	Alkaloids	生物碱	Phenolamine	酚胺	C23H26N2O5	3	-	457559	475498	700912	175075	160757	188517	1.20619	0.040754	3.11619	1.63978	up
Lmsn000954	Dambonitol	橡胶肌醇	Others	其它类	Saccharides	糖类	C8H16O6	2	523-94-4	1.7011e+06	1.88547e+06	1.68279e+06	917241	582110	715863	1.1894	0.00175964	2.37871	1.25018	up
mws0154	Shikimic acid	莽草酸	Organic acids	有机酸	Organic acids	有机酸	C7H10O5	2	138-59-0	5.8232e+06	5.89764e+06	3.80883e+06	1.60382e+07	1.58384e+07	1.44499e+07	1.20363	0.000436968	0.335222	-1.57681	down
Lmsn004384	1,4-Di-O-galloyl-2-O-p-coumaroyl-β-D-glucose*	1,4-二-O-没食子酰-2-O-对香豆酰-β-D-葡萄糖*	Phenolic acids	酚酸类	Phenolic acids	酚酸类	C29H26O16	2	-	0	0	0	520695	702116	716424	1.24416	0.00936365	0	#DIV/0!	down
Waln011222	2-(2,3-dihydroxypropoxy)-3-(((2-(dimethylamino)ethoxy)(hydroxy)phosphoryl)oxy)propyl palmitate*	2-(2,3-二羟基丙氧基)-3-(((2-(二甲基氨基)乙氧基)(羟基)磷酰基)氧基) 棕榈酸丙酯*	Lipids	脂质	LPE	溶血磷脂酰乙醇胺	C26H54NO9P	1	-	50733.1	58618.8	52078.4	16689.1	22140.9	14451.2	1.21021	0.000426461	3.02978	1.59921	up
Jmgn005927	2-hydroxynaringenin	2-羟基柚皮素	Flavonoids	黄酮	Flavanones	二氢黄酮	C15H12O6	2	-	4.50825e+07	4.76545e+07	4.65182e+07	3.05588e+06	2.8129e+06	2.28323e+06	1.24203	9.2072e-05	17.0823	4.09443	up
CYn004876	4-Galloyl-5-p-Coumaroylquinic acid*	4-没食子酰-5-对香豆酰奎宁酸*	Phenolic acids	酚酸类	Phenolic acids	酚酸类	C23H22O12	3	-	7.65897e+06	7.66705e+06	1.01323e+07	1.08434e+06	1.05857e+06	1.22821e+06	1.23842	0.0120077	7.55189	2.91684	up
CYn004760	3-Galloyl-5-p-Coumaroylquinic acid*	3-没食子酰-5-对香豆酰奎宁酸*	Phenolic acids	酚酸类	Phenolic acids	酚酸类	C23H22O12	3	-	7.65897e+06	7.66705e+06	1.01323e+07	1.08434e+06	1.05857e+06	1.22821e+06	1.23842	0.0120077	7.55189	2.91684	up
Lakn003001	Hydroxy-Dihydrophaseic Acid glucoside	羟基二氢红花菜豆酸-葡萄糖苷	Terpenoids	萜类	Sesquiterpenoids	倍半萜	C21H32O11	1	-	479228	475506	467357	179310	166393	153290	1.2396	6.80081e-05	2.84992	1.51092	up
Zmhn002783	5-O-Galloylshikimic acid	5-O-没食子酰莽草酸	Phenolic acids	酚酸类	Phenolic acids	酚酸类	C14H14O9	1	-	9.43276e+06	8.78869e+06	9.68203e+06	3.14196e+07	2.99884e+07	3.64736e+07	1.23738	0.00627461	0.285074	-1.81059	down
Yaan005768	(2S,3R,4S,5S,6R)-2-(2,5-dihydroxy-4-((E)-3-hydroxystyryl)phenoxy)-6-(hydroxymethyl)tetrahydro-2H-pyran-3,4,5-triol	(2S,3R,4S,5S,6R)-2-(2,5-dihydroxy-4-((E)-3-hydroxystyryl)phenoxy)-6-(hydroxymethyl)tetrahydro-2H-pyran-3,4,5-triol	Others	其它类	Others	其它	C20H22O9	3	-	6.23033e+06	5.08774e+06	4.86223e+06	1.38418e+07	1.33825e+07	2.03341e+07	1.19453	0.0390627	0.34022	-1.55546	down
pme1119	Inosine	肌苷	Nucleotides and derivatives	核苷酸及其衍生物	Nucleotides and derivatives	核苷酸及其衍生物	C10H12N4O5	3	58-63-9	2.10631e+06	2.3319e+06	2.3865e+06	5.68028e+06	5.30662e+06	4.94693e+06	1.2344	0.00171815	0.428315	-1.22326	down
Zmsp005060	Cornifins B	Cornifins B	Others	其它类	Others	其它	C21H24O7	3	-	746266	584405	776853	213438	134925	193337	1.21044	0.00638653	3.89057	1.95998	up
ZbLn005207	Sulfatricalysine C	SulfatricalysineC	Others	其它类	Saccharides	糖类	C12H22O9S	3	-	748057	670215	747544	20567.4	33997.8	15005.8	1.23241	0.000875817	31.131	4.96028	up
Wayn002665	Prodelphinidin A2 3'-gallate	原飞燕草素 A2 3'-没食子酸酯	Tannins	鞣质	Proanthocyanidins	原花青素	C37H28O18	2	-	1.57941e+07	1.22388e+07	9.97026e+06	1.5431e+06	1.1501e+06	946733	1.2274	0.0202795	10.4406	3.38414	up
Wcfp008029	Dihydrosphingosine	二氢鞘胺醇	Lipids	脂质	Sphingolipids	鞘脂	C18H39NO2	2	764-22-7	50521.9	31833.5	39321.3	74434.5	82298.3	89402.7	1.15567	0.00459674	0.494349	-1.0164	down
MWSHC20168	Methyl cumalate	香豆酸甲酯	Phenolic acids	酚酸类	Phenolic acids	酚酸类	C7H6O4	2	6018-41-3	586400	763366	560445	1.47485e+06	1.50012e+06	1.27087e+06	1.20152	0.00137944	0.449901	-1.15232	down
Ladp002935	3-quinolinecarboxylic acid	3-喹啉羧酸	Alkaloids	生物碱	Quinoline alkaloids	喹啉类生物碱	C10H7NO3	1	-	3.8812e+07	3.52784e+07	4.61291e+07	1.14116e+07	1.80482e+07	2.13642e+07	1.13295	0.00605813	2.36541	1.24209	up
Lhhp102901	3-(α,4-Dihydroxy-3-methoxybenzyl)-4-(hydroxy-3-methoxybenzyl)	3-(α,4-二羟基-3-甲氧基苯甲基)-4-(羟基-3-甲氧基苯甲基)四氢呋喃	Others	其它类	Others	其它	C20H24O6	3	-	271960	240287	264868	66787.5	58350	170420	1.05839	0.0392869	2.62932	1.39469	up
MWS4525	6-O-methylguanine	6-O-甲基鸟嘌呤	Nucleotides and derivatives	核苷酸及其衍生物	Nucleotides and derivatives	核苷酸及其衍生物	C6H7N5O	3	20535-83-5	2.98e+06	2.89671e+06	3.25422e+06	420286	482131	488643	1.2423	0.00121599	6.56401	2.71458	up
Zmgn000447	3-Phospho-D-glyceric acid	3-磷酸-D-甘油酸	Others	其它类	Saccharides	糖类	C3H7O7P	3	820-11-1	1.20748e+07	1.03454e+07	9.90455e+06	3.6729e+06	4.20439e+06	4.54617e+06	1.22497	0.004685	2.60191	1.37957	up
Yaan002551	Castalin	Castalin	Phenolic acids	酚酸类	Phenolic acids	酚酸类	C27H20O18	3	34112-28-2	285982	216971	173201	1.5537e+06	2.45812e+06	2.70422e+06	1.2213	0.0279845	0.100677	-3.31219	down
Hmcn001884	6-Hydroxyluteolin 5-glucoside*	6-羟基木犀草素-5-葡萄糖苷*	Flavonoids	黄酮	Flavones	黄酮	C21H20O12	1	-	3.59133e+06	4.05102e+06	4.3119e+06	1.98432e+06	2.23031e+06	1.38475e+06	1.15614	0.00326928	2.13492	1.09419	up
Lmqn008369	PI(18:2/0:0)	磷脂酰肌醇(18:2/0:0)	Lipids	脂质	Glycerol ester	甘油酯	C27H49O12P	3	-	180812	213148	294451	82332.2	78591.4	79586.4	1.19917	0.0474925	2.8623	1.51717	up
Wbtn007603	9,11-dimethoxy-2h-[1,3]dioxolo[4,5-b]xanthen-10-one	9,11-二甲氧基-2h-[1,3]二氧基[4,5-b]-10-蒽酮	Flavonoids	黄酮	Other Flavonoids	其它类黄酮	C16H12O6	3	-	655875	892981	811465	163141	169619	108273	1.21944	0.00783459	5.3518	2.42003	up
Wbtn007469	Protogenkwanone	Protogenkwanone	Flavonoids	黄酮	Other Flavonoids	其它类黄酮	C16H12O6	3	-	655875	892981	811465	163141	169619	108273	1.21944	0.00783459	5.3518	2.42003	up
pmb0069	Benzamide	苯甲酰胺	Alkaloids	生物碱	Alkaloids	生物碱	C7H7NO	3	55-21-0	669870	611353	679720	2.46673e+06	2.50914e+06	1.66546e+06	1.2142	0.0289474	0.295264	-1.75992	down
pme0124	L-Glycyl-L-proline	L-甘氨酰-L-脯氨酸	Amino acids and derivatives	氨基酸及其衍生物	Amino acids and derivatives	氨基酸及其衍生物	C7H12N2O3	3	704-15-4	544429	453559	655020	228760	224513	210163	1.20971	0.0288328	2.49159	1.31707	up
Lmzp004885	Tricin (5,7,4'-Trihydroxy-3',5'-dimethoxyflavone)	苜蓿素(麦黄酮)	Flavonoids	黄酮	Flavones	黄酮	C17H14O7	2	520-32-1	1.7078e+06	1.83934e+06	1.63934e+06	129418	152538	91509.7	1.23576	0.000573824	13.8874	3.79571	up
MWSHC2035	4-Methoxycinnamic acid	4-甲氧基肉桂酸	Phenolic acids	酚酸类	Phenolic acids	酚酸类	C10H10O3	3	830-09-1	8.3841e+06	9.49894e+06	7.28322e+06	1.5732e+06	1.6653e+06	1.09092e+06	1.22568	0.00539881	5.81285	2.53925	up
Lmsn003023	1,3,6-Tri-O-galloyl-β-D-glucose*	1,3,6-三-O-没食子酰-β-D-葡萄糖*	Phenolic acids	酚酸类	Phenolic acids	酚酸类	C27H24O18	1	18483-17-5	400367	361301	349308	3.09756e+06	4.60843e+06	4.53335e+06	1.23654	0.0170354	0.0907709	-3.46163	down
pmb0818	Methoxyindoleacetic acid	甲氧基吲哚乙酸	Alkaloids	生物碱	Plumerane	吲哚类生物碱	C11H11NO3	3	3471-31-6	5.74242e+06	5.75663e+06	6.15514e+06	1.14818e+06	1.37662e+06	1.2744e+06	1.24121	9.72652e-05	4.64683	2.21625	up
Labn002107	galloyl xylosyl glucoside	没食子酰木糖基葡萄糖苷	Phenolic acids	酚酸类	Phenolic acids	酚酸类	C18H24O14	2	-	2.36037e+06	1.97757e+06	1.97151e+06	6.80035e+06	5.43436e+06	9.16039e+06	1.20045	0.0421001	0.294901	-1.7617	down
Wacn005438	Hydroxypentadecenoic acid glucoside	羟基十五碳烯酸葡萄糖苷	Lipids	脂质	Free fatty acids	游离脂肪酸	C21H38O8	1	-	4.45826e+06	12599235	5.85273e+06	299213	211932	275907	1.22065	0.099186	29.1089	4.86339	up
Zbyp005789	Epicatechin-3-O-p-hydroxybenzoate	(-)-表儿茶素-3-O-p-羟基苯酸酯	Phenolic acids	酚酸类	Phenolic acids	酚酸类	C22H18O8	2	-	1.01868e+06	1.3341e+06	1.28271e+06	201622	124612	182786	1.2273	0.00629916	7.14214	2.83636	up
Lakn002165	Protocatechuic acid glucosyl xyloside	原儿茶酸葡萄糖基木糖苷	Phenolic acids	酚酸类	Phenolic acids	酚酸类	C18H24O13	3	-	809623	854426	787065	6.85782e+06	5.51449e+06	7.81078e+06	1.23815	0.0124048	0.121444	-3.04164	down
pmn001519	Galloyl Methyl gallate	没食子酰没食子酸甲酯	Phenolic acids	酚酸类	Phenolic acids	酚酸类	C15H12O9	1	-	3.84939e+07	3.25517e+07	3.53849e+07	3.94373e+06	5.17288e+06	7.04261e+06	1.22502	0.00055475	6.58636	2.71948	up
Labn003679	(E)-caffeyl alcohol 4-O-β-D-glucopyranoside	咖啡醇 4-O-β-D-葡萄糖苷	Phenolic acids	酚酸类	Phenolic acids	酚酸类	C15H20O8	1	-	612269	809929	786277	104686	138786	89857.4	1.22789	0.0072918	6.62551	2.72803	up
pmb0034	L-α-Glutamyl-L-Glutamic Acid	L-谷氨酰-L-谷氨酸	Amino acids and derivatives	氨基酸及其衍生物	Amino acids and derivatives	氨基酸及其衍生物	C10H16N2O7	3	3929-61-1	4.37615e+06	4.69552e+06	2.71707e+06	1.16248e+06	821590	749765	1.19158	0.0342918	4.31216	2.10841	up
Xmyn008071	Gnetifolin B*	买麻滕乙素*	Flavonoids	黄酮	Flavones	黄酮	C16H12O6	1	140671-06-3	1.05461e+06	1.2658e+06	1.07904e+06	248832	195138	146035	1.22313	0.0015249	5.76173	2.5265	up
MWSmce370	4-Hydroxyphenylacetic acid*	4-羟基苯乙酸*	Phenolic acids	酚酸类	Phenolic acids	酚酸类	C8H8O3	3	156-38-7	50217	48570.2	64879.5	140872	128462	146639	1.21709	0.000354688	0.393455	-1.34573	down
Wayn006301	3,4-Dimethylellagic acid 4'-sulfate	3,4-二甲基鞣花酸 4'-磺酸基	Tannins	鞣质	Tannin	鞣质	C16H10O11S	3	-	736569	736558	725358	8340	7086.72	5580.43	1.24291	1.20593e-05	104.654	6.70949	up
Lmyn004037	Eriodictyol-7-O-(6''-O-galloyl)glucoside	圣草酚-7-O-(6''-O-没食子酰)葡萄糖苷	Flavonoids	黄酮	Flavanones	二氢黄酮	C28H26O15	3	-	178443	114881	120136	2.5278e+06	3.3492e+06	4.96593e+06	1.23084	0.0398199	0.0381318	-4.71286	down
MWStz083	Cyclo(D-Val-L-Pro)	环(D-缬氨酸-L-脯氨酸)	Amino acids and derivatives	氨基酸及其衍生物	Amino acids and derivatives	氨基酸及其衍生物	C10H16N2O2	3	27483-18-7	867099	798762	845953	38418.4	37623.5	47049.8	1.24333	0.000502983	20.406	4.35092	up
MWS3144	8-Aminooctanoic Acid	8-氨基辛酸	Organic acids	有机酸	Organic acids	有机酸	C8H17NO2	3	1002-57-9	15993.4	27838.2	20200.3	86647.2	92578.6	144113	1.1977	0.0377548	0.198034	-2.33618	down
Wcdp001713	Daphnetin-8-Glucoside	瑞香素-8-葡萄糖苷	Lignans and Coumarins	木脂素和香豆素	Coumarins	香豆素	C15H16O9	2	20853-56-9	1.59639e+06	1.47611e+06	1.29455e+06	43880.2	97874.3	27942.3	1.21468	0.0025648	25.7345	4.68563	up
Sazp005659	Comazaphilone D	Comazaphilone D	Others	其它类	Others	其它	C21H22O7	3	-	4.6213e+06	5.01904e+06	5.07265e+06	1.13579e+06	844320	847259	1.23512	5.75683e-05	5.20378	2.37956	up
Hmcp002629	Ailantinol E	臭椿醇 E	Terpenoids	萜类	Ditepenoids	二萜	C21H24O7	3	-	738589	678519	647786	171374	202913	190977	1.2388	0.00115215	3.65298	1.86907	up
ZBN0129	Quercetin-3-O-(2''-O-acetyl)rhamnoside	槲皮素-3-O-(2''-O-乙酰)鼠李糖苷	Flavonoids	黄酮	Flavonols	黄酮醇	C23H22O12	3	-	3391.64	3351.1	1887.39	98507.8	146685	75392.2	1.23122	0.0383819	0.02692	-5.21518	down
mad2394	Sinapoyl-p-coumaroyltartaric acid	芥子酰对香豆酰酒石酸	Phenolic acids	酚酸类	Phenolic acids	酚酸类	C24H22O12	3	-	5856.26	4871.96	8006.75	1.1449e+06	1.00541e+06	803286	1.24169	0.0101145	0.00634312	-7.30059	down
pme2074	Jasmonoyl-L-Isoleucine	茉莉酰-L-异亮氨酸	Amino acids and derivatives	氨基酸及其衍生物	Amino acids and derivatives	氨基酸及其衍生物	C18H29NO4	3	120330-93-0	1.11425e+06	2.68428e+06	1.68527e+06	680530	619940	442202	1.10349	0.109573	3.14677	1.65387	up
mws0914	3,5,7-Trihydroxyflavanone (Pinobanksin)	3,5,7-三羟基黄烷酮 (短叶松素)	Flavonoids	黄酮	Flavanonols	二氢黄酮醇	C15H12O5	3	548-82-3	2.04138e+07	1.5989e+07	1.9148e+07	5.95569e+06	8.51125e+06	8.54545e+06	1.18739	0.00394561	2.41395	1.2714	up
mws1346	DL-2-Aminoadipic acid	DL-2-氨基己二酸	Alkaloids	生物碱	Alkaloids	生物碱	C6H11NO4	3	542-32-5	1.13985e+06	1.25278e+06	1.26749e+06	305091	341409	343389	1.24102	0.000924195	3.6975	1.88655	up
mws2218	Caffeine	咖啡碱	Alkaloids	生物碱	Alkaloids	生物碱	C8H10N4O2	1	58-08-2	2.67969e+07	2.63374e+07	2.75587e+07	888686	923282	1.48764e+06	1.23856	6.35568e-06	24.4554	4.61208	up
Zbqn004681	N-acetyl-tryptophan	N-乙酰基色氨酸	Amino acids and derivatives	氨基酸及其衍生物	Amino acids and derivatives	氨基酸及其衍生物	C13H14N2O3	1	-	1.42731e+07	1.5602e+07	1.37209e+07	1.5413e+06	1.45887e+06	1.49681e+06	1.24383	0.00179985	9.69451	3.27717	up
pme0014	L-Glutamic acid	L-谷氨酸	Amino acids and derivatives	氨基酸及其衍生物	Amino acids and derivatives	氨基酸及其衍生物	C5H9NO4	1	56-86-0	2.07869e+06	2.29323e+06	2.17386e+06	784591	770905	705297	1.24026	0.000529594	2.89535	1.53374	up
Zasp102439	m-Aminophenylacetylene	间氨基苯乙炔	Alkaloids	生物碱	Alkaloids	生物碱	C8H7N	1	54060-30-9	1.07511e+07	1.08321e+07	1.18097e+07	4.16475e+06	4.1825e+06	4.3324e+06	1.24203	0.00197232	2.63358	1.39703	up
Ylyp002274	niazidin	niazidin	Alkaloids	生物碱	Alkaloids	生物碱	C15H18N2O6S	3	-	1.28605e+06	1.62374e+06	812928	9564280	2.64556e+06	3.05051e+06	1.01335	0.227407	0.243947	-2.03536	down
mws1200	p-Coumaric acid methyl ester	对香豆酸甲酯	Phenolic acids	酚酸类	Phenolic acids	酚酸类	C10H10O3	3	19367-38-5	2.19772e+07	2.94793e+07	2.33531e+07	2.81042e+06	3.34074e+06	1.90596e+06	1.2268	0.00884281	9.28492	3.21489	up
Smgp005565	Cinchonain Ia*	金鸡纳素 Ia*	Flavonoids	黄酮	Flavanols	黄烷醇类	C24H20O9	3	85022-69-1	8340	9633.89	19456.1	65659.2	58983	78303.7	1.18719	0.00245259	0.184433	-2.43883	down
Zmpp002571	Robinetin	刺槐亭	Flavonoids	黄酮	Flavonols	黄酮醇	C15H10O7	2	490-31-3	8.58084e+06	4.525e+06	4.54711e+06	6.55791e+07	7.5291e+07	6.98245e+07	1.22701	0.000325558	0.0837846	-3.57717	down
Waln002594	4-O-Galactoyl p-Coumaric acid*	4-O-半乳糖酰对香豆酸*	Phenolic acids	酚酸类	Phenolic acids	酚酸类	C15H18O9	2	-	5.05712e+06	3.32193e+06	3.15013e+06	117833	99156	103332	1.23966	0.0255497	35.9926	5.16963	up
pmn001546	Methyl Pentagalloyl gallate	五没食子酰没食子酸甲酯	Phenolic acids	酚酸类	Phenolic acids	酚酸类	C40H32O27	3	-	388215	235277	354309	128023	131942	120779	1.17855	0.0495922	2.56813	1.36072	up
CYn005614	3-O-Caffeoyl-4-O-p-Coumaroylquinic acid*	3-O-咖啡酰-4-O-对香豆酰奎宁酸*	Phenolic acids	酚酸类	Phenolic acids	酚酸类	C25H24O11	3	-	150597	133501	106460	2.41646e+07	1.5362e+07	1.51734e+07	1.24135	0.0258087	0.00714	-7.12986	down
CYn005736	3-O-Caffeoyl-5-O-p-Coumaroylquinic acid*	3-O-咖啡酰-5-O-对香豆酰奎宁酸*	Phenolic acids	酚酸类	Phenolic acids	酚酸类	C25H24O11	3	-	150597	133501	106460	2.41646e+07	1.5362e+07	1.51734e+07	1.24135	0.0258087	0.00714	-7.12986	down
mws0972	6-Hydroxyhexanoic acid	6-羟基己酸	Organic acids	有机酸	Organic acids	有机酸	C6H12O3	3	1191-25-9	2.96505e+06	2.8194e+06	2.60636e+06	958276	827967	917802	1.2384	0.00109923	3.10306	1.63369	up
pme2244	3-Indolepropionic acid	3-吲哚丙酸	Alkaloids	生物碱	Plumerane	吲哚类生物碱	C11H11NO2	2	830-96-6	664394	674560	779924	152701	134613	189750	1.23156	0.00135093	4.44149	2.15105	up
zjbp110819	6,7-dimethoxy-2-[2-phenylethyl]chromone	6,7-二甲氧基-2-[2-苯乙基]色酮	Others	其它类	Chromone	色酮类	C19H18O4	1	-	2.16902e+06	1.81212e+06	2.01021e+06	921584	859682	967542	1.22928	0.00545809	2.17962	1.12407	up
zjgp122326	Pyridine-4-formyl-O-β-D-glucopyranoside	吡啶-4-甲酰-O-β-D-吡喃葡萄糖酯苷	Others	其它类	Others	其它	C12H15NO7	3	-	418430	374334	903618	1.70655e+06	2.10005e+06	1.93069e+06	1.13992	0.0043253	0.295676	-1.75791	down
pme2693	N-Acetylputrescine	N-乙酰腐胺	Alkaloids	生物碱	Alkaloids	生物碱	C6H14N2O	3	18233-70-0	404879	490909	458583	1.19161e+07	8.20876e+06	1.69183e+07	1.23331	0.042158	0.0365621	-4.77351	down
pmb2591	N-Acetyl-L-Tryptophan	N-乙酰-L-色氨酸	Amino acids and derivatives	氨基酸及其衍生物	Amino acids and derivatives	氨基酸及其衍生物	C13H14N2O3	1	1218-34-4	7.99098e+07	7.42649e+07	8.00972e+07	1.66013e+06	1.41905e+06	1.77885e+06	1.24396	0.000604668	48.2236	5.59167	up
WaYp005219	1-O-(p-coumaroyl) 3-Hydroxy-3-methylglutaric acid	1-O-(对香豆酰基) 3-羟基-3-甲基戊二酸	Phenolic acids	酚酸类	Phenolic acids	酚酸类	C15H16O7	1	-	7.91745e+06	1.26473e+07	1.0478e+07	243545	199698	206820	1.24096	0.0177154	47.7535	5.57753	up
Lmhn002437	Terreic acid	土曲霉酸	Others	其它类	Ketone compounds	酮类化合物	C7H6O4	2	121-40-4	509116	540478	494458	1.28898e+06	1.3626e+06	1.06414e+06	1.22545	0.0134804	0.415547	-1.26692	down
Zmyn004732	2R-hydroxy-9Z,12Z,15Z-octadecatrienoic acid	2R-羟基-9Z,12Z,15Z-十八碳三烯酸	Lipids	脂质	Free fatty acids	游离脂肪酸	C18H30O3	3	-	71239.7	69427.2	61336.8	32174.4	22680.1	25752.6	1.20971	0.000632261	2.50603	1.3254	up
pme2743	N-Phenylacetylglycine	N-苯乙酰甘氨酸	Amino acids and derivatives	氨基酸及其衍生物	Amino acids and derivatives	氨基酸及其衍生物	C10H11NO3	3	500-98-1	57518.4	43780.4	46680	385795	551070	260306	1.21506	0.0530354	0.123607	-3.01617	down
Lakn002786	Protocatechuic acid xylosyl xyloside	原儿茶酸二木糖苷	Phenolic acids	酚酸类	Phenolic acids	酚酸类	C17H22O12	1	-	39603.1	6670	5005	1.59761e+06	1.41394e+06	2.04101e+06	1.20432	0.012004	0.0101489	-6.62253	down
WaYn006188	Buddlenol E	Buddlenol E	Lignans and Coumarins	木脂素和香豆素	Lignans	木脂素	C31H36O11	1	97399-82-1	539948	657243	558719	205944	345272	276711	1.14752	0.00481365	2.12085	1.08464	up
mws1290	Kaempferol-3-O-(6''-p-Coumaroyl)glucoside (Tiliroside)*	山柰酚-3-O-(6''-对香豆酰)葡萄糖苷 (银锻苷)*	Flavonoids	黄酮	Flavonols	黄酮醇	C30H26O13	1	20316-62-5	2.27037e+07	2.05223e+07	1.91969e+07	1.0053e+08	8.34805e+07	3.66508e+07	1.1008	0.109474	0.28289	-1.82169	down
Lczn000068	Heterophylliin A	榛子素 A	Tannins	鞣质	Tannin	鞣质	C34H26O22	1	-	209654	70020	53350	1.60875e+07	1.37403e+07	1.74098e+07	1.22809	0.0046062	0.00704997	-7.14817	down
pmn001629	Digalloylglucose*	二没食子酰葡萄糖*	Phenolic acids	酚酸类	Phenolic acids	酚酸类	C20H20O14	1	-	81488.6	29589.6	37613.7	7.9714e+06	9.15532e+06	1.2781e+07	1.23493	0.020607	0.00497169	-7.65205	down
mws0058	Diosmetin (5,7,3'-Trihydroxy-4'-methoxyflavone)*	香叶木素*	Flavonoids	黄酮	Flavones	黄酮	C16H12O6	1	520-34-3	692073	911878	754675	160159	173566	108459	1.22033	0.00639026	5.33403	2.41523	up
Lmlp006175	Isosalipurposide (Phlorizin Chalcone)	异杞柳苷 (根皮苷查耳酮)	Flavonoids	黄酮	Chalcones	查耳酮	C21H22O10	2	4547-85-7	1.24686e+06	1.4168e+06	1.79618e+06	4.77649e+06	5.39141e+06	5.61839e+06	1.22358	0.000548007	0.282514	-1.82361	down
ZBN0308	Isoliquiritigenin	异甘草素	Flavonoids	黄酮	Chalcones	查耳酮	C15H12O4	3	961-29-5	96185	93166.5	89389.6	25224.8	23467.6	22538.5	1.24243	0.000167974	3.9132	1.96835	up
Lmmp003042	Protocatechuic Acid Methyl Ester	原儿茶酸甲酯	Phenolic acids	酚酸类	Phenolic acids	酚酸类	C8H8O4	2	2150-43-8	1.13151e+07	9.55019e+06	1.07872e+07	2.21368e+06	2.96898e+06	1.80976e+06	1.21983	0.000463436	4.52668	2.17845	up
Lcsn003955	Maesopsin	墨沙酮	Flavonoids	黄酮	Other Flavonoids	其它类黄酮	C15H12O6	2	5989-16-2	1.52397e+07	1.26385e+07	1.2693e+07	1.9863e+06	2.31128e+06	2.28439e+06	1.24002	0.00515406	6.16401	2.62387	up
pmb3000	Chrysoeriol-7-O-(6''-acetyl)glucoside	金圣草黄素-7-O-(6''-乙酰)葡萄糖苷	Flavonoids	黄酮	Flavones	黄酮	C24H24O12	3	-	398813	434472	408368	2.58639e+06	2.98836e+06	2.22304e+06	1.23922	0.00994353	0.159231	-2.6508	down
mws0920	Tricetin (5,7,3',4',5'-Pentahydroxyflavone)	五羟黄酮	Flavonoids	黄酮	Flavones	黄酮	C15H10O7	3	520-31-0	16383683	1.79774e+07	1.68356e+07	2.87657e+06	3.453e+06	2.32021e+06	1.23337	4.25792e-05	5.91883	2.56531	up
Yaan005591	(E)-Resveratroloside	(E)-Resveratroloside	Others	其它类	Others	其它	C20H22O9	3	116181-54-5	1.19479e+06	1.01629e+06	1.20872e+06	2.24334e+06	2.17829e+06	2.95618e+06	1.19279	0.0279667	0.463525	-1.10928	down
Labn006638	Salicyloylsalicin	水杨酰水杨苷	Phenolic acids	酚酸类	Phenolic acids	酚酸类	C20H22O9	3	-	502139	498669	448520	1.06183e+06	988381	1.42068e+06	1.20025	0.035224	0.417566	-1.25992	down
Hmln002149	Acteoside; Verbascoside	毛蕊花糖苷	Phenolic acids	酚酸类	Phenolic acids	酚酸类	C29H36O15	3	61276-17-3	103042	87668	89578.1	207638	241291	184708	1.21454	0.0132924	0.442348	-1.17675	down
Hmgp003130	Iristectorigenin A	鸢尾甲黄素 A	Flavonoids	黄酮	Isoflavones	异黄酮	C17H14O7	3	-	646429	791699	657338	61364.9	53328.7	36483.9	1.23422	0.00435477	13.861	3.79296	up
CYn004533	Epiafzelechin-(4b->6)-Epicatechin 3-gallate	表阿夫儿茶精-(4b->6)-表儿茶素 3-没食子酸酯	Tannins	鞣质	Tannin	鞣质	C37H30O15	3	-	1.54727e+07	1.83347e+07	2.13409e+07	655641	754057	670781	1.24222	0.0090312	26.5075	4.72833	up
Wasn003049	O-Benzoylgalactaric acid	O-苯甲酰半乳糖酸	Phenolic acids	酚酸类	Phenolic acids	酚酸类	C13H14O9	3	-	97811.7	71059.8	53836.6	16238.5	16556.1	30010	1.15065	0.0407863	3.54604	1.82621	up
MWSmce536	Methyl 2-furoate	糠酸甲酯	Organic acids	有机酸	Organic acids	有机酸	C6H6O3	1	611-13-2	1.52815e+06	1.16084e+06	1.02648e+06	4.73642e+06	5.20993e+06	5.7727e+06	1.2249	0.00138161	0.236367	-2.0809	down
MWS2041	2,3-Dimethylmaleic anhydride	2,3-二甲基马来酸酐	Organic acids	有机酸	Organic acids	有机酸	C6H6O3	3	766-39-2	527161	366073	580923	247579	233071	253698	1.14767	0.0609665	2.00744	1.00536	up
mws1641	Lumazine	2,4-二氧四氢蝶啶	Nucleotides and derivatives	核苷酸及其衍生物	Nucleotides and derivatives	核苷酸及其衍生物	C6H4N4O2	3	487-21-8	31965.6	13137.8	12316.2	7.03446e+06	6.50246e+06	6.9736e+06	1.23815	0.00059763	0.00279952	-8.4806	down
Zmhn002980	Hydroxyaloe-emodin-8-O-sulfate	羟基芦荟大黄素-O-硫酸酯	Quinones	醌类	Anthraquinone	蒽醌	C15H10O9S	3	-	3.95911e+07	4.37733e+07	3.44067e+07	407478	399298	396831	1.24403	0.00482574	97.8485	6.61248	up
Yajn007275	[4-[3,4,5-Trihydroxy-6-(hydroxymethyl)oxan-2-yl]oxyphenyl]methyl 1,6-dihydroxy-7-methyl-1,4a,5,6,7,7a-hexahydrocyclopenta[c]pyran-4-carboxylate	[4-[3,4,5-Trihydroxy-6-(hydroxymethyl)oxan-2-yl]oxyphenyl]methyl 1,6-dihydroxy-7-methyl-1,4a,5,6,7,7a-hexahydrocyclopenta[c]pyran-4-carboxylate	Terpenoids	萜类	Monoterpenoids	倍萜	C23H30O11	3	-	1.83009e+06	1.55796e+06	1.51821e+06	257837	156004	271002	1.22415	0.00198726	7.16408	2.84078	up
Lmsn002071	Tellimagrandin I	特里马素 I	Tannins	鞣质	Tannin	鞣质	C34H26O22	2	79786-08-6	278145	67642.8	58350	1.38148e+07	1.43326e+07	1.58147e+07	1.22025	0.00149149	0.00919286	-6.76527	down
Lmsn004162	1-O-Galloyl-2-O-p-Coumaroyl-β-D-glucose	1-O-没食子酰-2-O-对香豆酰-β-D-葡萄糖	Phenolic acids	酚酸类	Phenolic acids	酚酸类	C22H22O12	1	94356-18-0	2.19563e+06	1.79612e+06	1.36595e+06	8.60138e+06	8.28993e+06	8.57519e+06	1.2262	0.000277143	0.210382	-2.24891	down
Hamp002961	Antiarol; 3,4,5-Trimethoxyphenol	3,4,5-三甲氧基苯酚	Phenolic acids	酚酸类	Phenolic acids	酚酸类	C9H12O4	2	642-71-7	5.61302e+06	4.8122e+06	4.61074e+06	8.71986e+07	8.94458e+07	1.08283e+08	1.24213	0.00539878	0.0527712	-4.24411	down
Hmlp005803	4,4'-dihydroxy-2'-methoxychalcone	4,4'-二羟基-2'-甲氧基查耳酮	Flavonoids	黄酮	Chalcones	查耳酮	C16H14O4	3	-	42557.2	69849.7	44860.8	119266	131736	68201.9	1.00116	0.0919266	0.492688	-1.02125	down
CYn005309	Epicatechin 3',5-Digallate*	表儿茶素 3',5-二没食子酸酯*	Flavonoids	黄酮	Flavanols	黄烷醇类	C29H22O14	3	-	4.79589e+06	3.84034e+06	5.34473e+06	1.04211e+06	2.05336e+06	2.0763e+06	1.12276	0.00728734	2.70332	1.43473	up
pme3200	1-Methylguanidine	1-甲基胍	Alkaloids	生物碱	Alkaloids	生物碱	C2H7N3	3	471-29-4	105155	78590.4	84997.4	148036	304552	519020	1.04696	0.160491	0.276596	-1.85415	down
Zbsp007084	Butin; 7,3',4'-Trihydroxyflavanone*	紫铆素*	Flavonoids	黄酮	Flavanones	二氢黄酮	C15H12O5	1	492-14-8	1.29143e+07	9354345	1.02503e+07	4.66192e+06	3.3226e+06	7.90677e+06	1.02205	0.0354571	2.04634	1.03304	up
Lahp002857	Epicatechin-(4β->8)-epigallocatechin	表儿茶素-(4β->8)-表没食子儿茶素	Flavonoids	黄酮	Flavanols	黄烷醇类	C30H26O13	2	-	5.68553e+07	6.97956e+07	6.67253e+07	5.9019e+06	5.0535e+06	4.49856e+06	1.2406	0.00397618	12.5131	3.64536	up
pme0256	Xanthine	黄嘌呤	Nucleotides and derivatives	核苷酸及其衍生物	Nucleotides and derivatives	核苷酸及其衍生物	C5H4N4O2	3	69-89-6	123564	130410	131285	381542	407690	228987	1.16148	0.0629433	0.378365	-1.40215	down
Lcsn002137	Homovanillic acid sulfate	硫酸高香草酸	Organic acids	有机酸	Organic acids	有机酸	C9H10O7S	1	38339-06-9	2.24245e+07	1.81891e+07	2.31114e+07	6.253e+06	7.76866e+06	5.82532e+06	1.2208	0.0053575	3.21081	1.68294	up
pmp000004	4',5,7-Trihydroxy-3',6-dimethoxyflavone (Jaceosidin)	4',5,7-三羟基-3',6-二甲氧基黄酮 (棕矢车菊素)	Flavonoids	黄酮	Flavones	黄酮	C17H14O7	3	18085-97-7	697684	545665	613538	61376.9	39550.5	29880.9	1.22771	0.00431838	14.1955	3.82736	up
Zbdn001947	Isotachioside*	异它乔糖苷*	Phenolic acids	酚酸类	Phenolic acids	酚酸类	C13H18O8	1	31427-08-4	1.28913e+07	1.3817e+07	1.43703e+07	1.68761e+06	4.89105e+06	3.16807e+06	1.15286	0.00255378	4.2146	2.0754	up
mws0178	Chlorogenic acid (3-O-Caffeoylquinic acid)*	绿原酸 (3-O-咖啡酰奎宁酸)*	Phenolic acids	酚酸类	Phenolic acids	酚酸类	C16H18O9	1	327-97-9	3.8852e+06	4.28792e+06	3.9481e+06	1.97493e+07	2.21885e+07	2.01655e+07	1.24271	0.00160486	0.195178	-2.35713	down
Layp005274	2-[2-(2-Hydroxyphenyl)ethyl]-4,6-dimethoxyphenol	2-[2-(2-羟基苯基)乙基]-4,6-二甲氧基苯酚	Phenolic acids	酚酸类	Phenolic acids	酚酸类	C16H18O4	2	-	348113	289296	339603	40669.7	40416.9	43803.2	1.24241	0.00404262	7.82299	2.96772	up
Lmmn003748	Isolariciresinol	异落叶松脂素	Lignans and Coumarins	木脂素和香豆素	Lignans	木脂素	C20H24O6	3	548-29-8	41680	31016.1	32956.6	16985.8	11615.9	10283.6	1.17517	0.00761614	2.71703	1.44203	up
Hmgp002238	Jaceosidin-7-O-Glucoside	棕矢车菊素-7-O-葡萄糖苷	Flavonoids	黄酮	Flavones	黄酮	C23H24O12	1	25474-11-7	11624565	7.43785e+06	6826525	866005	777120	591230	1.2276	0.0343525	11.5868	3.53441	up
Lmdn007639	3,9-Dihydroxypterocarpan	3,9-二羟基紫檀素	Flavonoids	黄酮	Isoflavones	异黄酮	C15H12O4	3	61135-91-9	275117	244022	228264	44062.2	50060.7	57021.8	1.23669	0.00288345	4.94495	2.30596	up
Zmmp000969	5-Ribofuranosylnicotinamide	5-呋喃核糖基烟酰胺	Nucleotides and derivatives	核苷酸及其衍生物	Nucleotides and derivatives	核苷酸及其衍生物	C11H14N2O5	3	107325-67-7	723508	544239	681504	868756	1.60041e+06	1.85277e+06	1.03919	0.111096	0.451013	-1.14876	down
MWSmce574	3,5-Dimethoxyphenol	3,5-二甲氧基苯酚	Phenolic acids	酚酸类	Phenolic acids	酚酸类	C8H10O3	3	500-99-2	48818.3	46539.9	43357.6	19531.7	16742	16196.1	1.23264	0.000281483	2.64373	1.40257	up
Lmmn002274	Isolariciresinol-9'-O-glucoside	异落叶松脂素-9'-O-葡萄糖苷	Lignans and Coumarins	木脂素和香豆素	Lignans	木脂素	C26H34O11	2	63358-12-3	514828	491308	607483	50703.9	45354.6	25005	1.22559	0.00362246	13.3287	3.73646	up
Cmsp004086	Dihydrokaempferide	二氢山柰素	Flavonoids	黄酮	Flavanonols	二氢黄酮醇	C16H14O6	2	137225-59-3	0	0	0	628941	656566	563432	1.24462	0.00200187	0	#DIV/0!	down
Wcfp004977	Malonyltryptophan	丙二酰色氨酸	Amino acids and derivatives	氨基酸及其衍生物	Amino acids and derivatives	氨基酸及其衍生物	C14H14N2O5	1	-	2.14297e+06	2.61418e+06	2.64224e+06	96833.9	112537	75025	1.24004	0.00448363	26.0179	4.70143	up
Zbsp006693	Tricin-5-O-guaiacylglycerol	苜蓿素-5-O-愈创木酚基甘油	Flavonoids	黄酮	Flavones	黄酮	C27H26O11	3	-	159103	157624	159940	21648	11226.9	16007.8	1.22844	0.000248203	9.75123	3.28558	up
MWS0205	Allantoin	尿囊素	Organic acids	有机酸	Organic acids	有机酸	C4H6N4O3	3	97-59-6	2.62674e+06	2.1713e+06	2.71371e+06	59783.8	80720.4	138914	1.23091	0.00420716	26.8835	4.74865	up
MWSHY0016	Luteolin-6-C-glucoside (Isoorientin)*	木犀草素-6-C-葡萄糖苷 (异荭草素)*	Flavonoids	黄酮	Flavones	黄酮	C21H20O11	2	4261-42-1	4.76839e+06	10294360	8422025	899921	1.32574e+06	1.20355e+06	1.20073	0.0533626	6.84844	2.77577	up
pme1002	L-Tyramine	L-酪胺	Alkaloids	生物碱	Alkaloids	生物碱	C8H11NO	3	51-67-2	62489.2	36729.7	50008.8	1.96106e+07	2.11698e+07	8.39801e+06	1.23682	0.0555809	0.00303441	-8.36437	down
MWS1848	Phenyl acetate	乙酸苯酯	Phenolic acids	酚酸类	Phenolic acids	酚酸类	C8H8O2	3	122-79-2	123390	101710	224181	1373260	889440	241875	1.00286	0.17016	0.179384	-2.47887	down
Zajn002491	catechin-4-β-D-galactopyranoside*	儿茶素-4-β-D-吡喃半乳糖苷*	Flavonoids	黄酮	Flavanols	黄烷醇类	C21H24O11	1	-	1.42281e+07	1.53483e+07	1.6312e+07	2.03515e+06	2.17517e+06	1.66895e+06	1.23973	0.00119061	7.80512	2.96442	up
mws0001	L-Asparagine	L-天冬酰胺	Amino acids and derivatives	氨基酸及其衍生物	Amino acids and derivatives	氨基酸及其衍生物	C4H8N2O3	3	70-47-3	189087	271674	286860	122126	99283.5	129161	1.15257	0.0396851	2.13258	1.0926	up
ZBN0098	Quercetin-5,7,4'-tri-O-glucoside	槲皮素-5,7,4'-三-O-葡萄糖苷	Flavonoids	黄酮	Flavonols	黄酮醇	C33H40O22	3	-	1.64492e+06	180947	274564	7.40666e+07	7.90256e+07	8.32219e+07	1.20456	0.000838289	0.00888829	-6.81388	down
Wbmn010746	Negundoin A	Negundoin A	Terpenoids	萜类	Ditepenoids	二萜	C22H34O5	3	-	837930	808515	673971	446706	202816	317959	1.10581	0.00847336	2.39841	1.26208	up
CYn002678	Theasinensin C	Theasinensin C	Tannins	鞣质	Tannin	鞣质	C30H26O14	3	89013-69-4	1.60665e+06	1.86209e+06	1.92158e+06	0	0	0	1.24457	0.002878	#DIV/0!	#DIV/0!	up
Lmmn001294	Koaburaside	3,5-二甲氧基-4-羟基苯酚-1-O-葡萄糖苷	Phenolic acids	酚酸类	Phenolic acids	酚酸类	C14H20O9	2	41653-73-0	1.68191e+06	1.89652e+06	2.07097e+06	847781	912227	587323	1.1794	0.00195184	2.40673	1.26708	up
Zmmp002167	2-((L-tyrosyl)oxy)-5-amino-5-oxopentanoic acid	2-((L-酪氨酰)氧基)-5-氨基-5-氧代戊酸	Amino acids and derivatives	氨基酸及其衍生物	Amino acids and derivatives	氨基酸及其衍生物	C14H18N2O6	2	-	1.72668e+06	934263	1.8414e+06	615275	550389	751799	1.08093	0.0885977	2.34807	1.23148	up
CYn006299	Epicatechin Tetramethyl Ether 3-Methylsulfate	表儿茶素 四甲基酯 3-甲基硫酸酯	Flavonoids	黄酮	Flavanols	黄烷醇类	C20H24O9S	3	-	1.17085e+06	1.39111e+06	1.11304e+06	144481	116487	105075	1.23822	0.00515286	10.0398	3.32766	up
MWS5164	N,N'-Dimethylarginine;SDMA*	N,N'-二甲基精氨酸*	Amino acids and derivatives	氨基酸及其衍生物	Amino acids and derivatives	氨基酸及其衍生物	C8H18N4O2	3	30344-00-4	2.78098e+06	2.83777e+06	3.21652e+06	1.33628e+06	1.32577e+06	1.65713e+06	1.21151	0.00123896	2.04559	1.03252	up
Lmbp000123	L-Homomethionine	L-高甲硫氨酸	Amino acids and derivatives	氨基酸及其衍生物	Amino acids and derivatives	氨基酸及其衍生物	C6H13NO2S	3	25148-30-5	854509	791231	979697	169586	89527.9	176906	1.20852	0.00140875	6.02137	2.59009	up
Wbmn002695	9-hydroxysesamin	9-羟基芝麻素	Lignans and Coumarins	木脂素和香豆素	Lignans	木脂素	C20H18O7	2	-	34191.5	44332.4	33227.8	3.40258e+06	1454055	1188275	1.22694	0.105263	0.0184869	-5.75735	down
mws0145	O-Anisic acid (2-Methoxybenzoic acid)*	邻茴香酸(2-甲氧基苯甲酸)*	Phenolic acids	酚酸类	Phenolic acids	酚酸类	C8H8O3	2	529-75-9	1.91047e+06	1.80858e+06	1.78223e+06	25005	36675	38210.6	1.2419	0.000412788	55.0731	5.78328	up
MWS1846	Phenoxyacetic acid*	苯氧乙酸*	Phenolic acids	酚酸类	Phenolic acids	酚酸类	C8H8O3	2	122-59-8	1.91047e+06	1.80858e+06	1.78223e+06	25005	36675	38210.6	1.2419	0.000412788	55.0731	5.78328	up
Hajp007218	5,7,3',5'-tetrahydroxy-6-methylfavanone*	5,7,3',5'-四羟基-6-甲基黄酮*	Flavonoids	黄酮	Flavones	黄酮	C16H12O6	1	-	436458	527433	446426	154478	158185	113670	1.21901	0.00223695	3.30802	1.72597	up
Lssp210437	3'-O-methylorobol	3'-O-methylorobol	Flavonoids	黄酮	Isoflavones	异黄酮	C16H12O6	3	36190-95-1	436458	527433	446426	154478	158185	113670	1.21901	0.00223695	3.30802	1.72597	up
Zbsp005056	Apigenin-6-C-arabinoside*	芹菜素-6-C-阿拉伯糖苷*	Flavonoids	黄酮	Flavones	黄酮	C20H18O9	2	-	1.66389e+06	1.96445e+06	1.20164e+06	276817	257087	87661.4	1.16529	0.0184251	7.77067	2.95804	up
Wbsp007290	Lycoposerramine E	Lycoposerramine E	Alkaloids	生物碱	Alkaloids	生物碱	C17H24O3	3	-	39853.4	29737.6	38343.8	13835.8	25762.9	13470.1	1.05796	0.0257136	2.03387	1.02422	up
CYp000979	L-Gamma-Glutamyl-L-Theanine	L-谷氨酰胺-L-茶氨酸	Amino acids and derivatives	氨基酸及其衍生物	Amino acids and derivatives	氨基酸及其衍生物	C12H21N3O6	3	-	1.31792e+07	1.75945e+07	1.46225e+07	4.53895e+07	3.11593e+07	44081037	1.19016	0.0241232	0.376327	-1.40994	down
Zbqp003444	(S)-4-amino-5-oxo-5-(pentylamino)pentanoic acid	(S)-4-氨基-5-氧代-5-(戊氨基)戊酸	Amino acids and derivatives	氨基酸及其衍生物	Amino acids and derivatives	氨基酸及其衍生物	C10H20N2O3	2	-	1.1634e+06	1.74284e+06	1.24126e+06	8.66668e+06	7.82236e+06	3.153e+06	1.12999	0.0931857	0.211154	-2.24363	down
Zmdn002400	Epicatechin-3'-O-β-D-glucopyranoside*	表儿茶素-3'-O-β-D-葡萄糖苷*	Flavonoids	黄酮	Flavanols	黄烷醇类	C21H24O11	1	-	3.69794e+06	3.50835e+06	3.77911e+06	748918	819640	721116	1.24253	0.000199783	4.7978	2.26237	up
Zmdn002353	Epicatechin-6-C-β-D-glucopyranoside	表儿茶素-6-C-β-D-葡萄糖苷	Flavonoids	黄酮	Flavanols	黄烷醇类	C21H24O11	3	-	3.69794e+06	3.50835e+06	3.77911e+06	748918	819640	721116	1.24253	0.000199783	4.7978	2.26237	up
Wchn005806	7-(4-hydroxy-3-methoxyphenyl)-1-(4-hydroxyphenyl)heptane-2,3,5-triol	7-(4-hydroxy-3-methoxyphenyl)-1-(4-hydroxyphenyl)heptane-2,3,5-triol	Others	其它类	Others	其它	C20H26O6	3	-	487277	418413	479539	43926	59225.4	83274.2	1.22398	0.000482446	7.43047	2.89345	up
Wbhp007424	Swietenitin S	Swietenitin S	Terpenoids	萜类	Terpene	萜类	C40H50O16	3	-	3.04605e+06	3.74586e+06	2.47483e+06	41687	6377.62	10569.5	1.21718	0.0139734	158.043	7.30418	up
Lmcn004772	Theaflagallin	茶黄棓灵	Tannins	鞣质	Tannin	鞣质	C20H16O9	3	102208-15-1	616218	355600	234780	81257.6	53361.2	55842.9	1.1755	0.094038	6.33512	2.66337	up
mws0458	Vanillin; 4-Hydroxy-3-Methoxybenzaldehyde	香草醛; 4-羟基-3-甲氧基苯甲醛	Others	其它类	Aldehyde compounds	醛类化合物	C8H8O3	3	121-33-5	1.12665e+06	1.1669e+06	1.02829e+06	120787	75464.3	90378.7	1.2365	0.000662634	11.5893	3.53473	up
mws2220	Gallocatechin 3-O-gallate	没食子儿茶素 3-O-没食子酸酯	Flavonoids	黄酮	Flavanols	黄烷醇类	C22H18O11	1	5127-64-0	2.1369e+07	2.07148e+07	2.15638e+07	0	0	0	1.24465	0.000146436	#DIV/0!	#DIV/0!	up
Zbsp004438	Quercetin-3,4'-O-di-glucoside	槲皮素-3,4'-O-二葡萄糖苷	Flavonoids	黄酮	Flavonols	黄酮醇	C27H30O17	3	29125-80-2	783825	544375	663574	245215	408373	257751	1.11881	0.0164591	2.18555	1.12799	up
Labn002437	methyl 3,5-dihydroxy-4-((3,4,5-trihydroxy-6-((sulfooxy)methyl)tetrahydro-2H-pyran-2-yl)oxy)benzoate	methyl 3,5-dihydroxy-4-((3,4,5-trihydroxy-6-((sulfooxy)methyl)tetrahydro-2H-pyran-2-yl)oxy)benzoate	Phenolic acids	酚酸类	Phenolic acids	酚酸类	C14H18O13S	3	-	1.71173e+07	2.33359e+07	2.04734e+07	4.62559e+06	4.7938e+06	4.42817e+06	1.23485	0.012634	4.3998	2.13744	up
CYn002543	Methylgallic Acid 3-(6''-Sulfate)Glucoside	甲基没食子酸 3-(6''-硫酸酯)葡萄糖苷	Phenolic acids	酚酸类	Phenolic acids	酚酸类	C14H18O13S	3	-	1.71173e+07	2.33359e+07	2.04734e+07	4.62559e+06	4.7938e+06	4.42817e+06	1.23485	0.012634	4.3998	2.13744	up
Zmxn004029	7,8-Dihydro-Buddlenol B(erythro)	7,8-二氢-醉鱼草醇(苏式)	Phenolic acids	酚酸类	Phenolic acids	酚酸类	C31H38O11	2	-	388866	604136	590559	229250	244035	224942	1.16995	0.0504822	2.26798	1.18141	up
mws0567	4-Guanidinobutyric acid	4-胍基丁酸	Organic acids	有机酸	Organic acids	有机酸	C5H11N3O2	3	463-00-3	1.72699e+06	1.34545e+06	1.50531e+06	1.64314e+07	1.60156e+07	1.89329e+07	1.24113	0.0030284	0.0890962	-3.48849	down
Zmdn004233	Resveratrol-4'-O-β-D-(6''-O-galloyl)-glucopyranoside	白藜芦醇-4'-O-β-D-(6''-O-没食子酰)-葡萄糖苷	Others	其它类	Stilbene	茋类	C27H26O12	2	64898-03-9	98086.2	83674.6	73024.7	189180	220953	214979	1.21662	0.00078295	0.407584	-1.29483	down
Lahp005742	Malonyl Phellamurin	丙二酰黄柏苷	Flavonoids	黄酮	Flavanonols	二氢黄酮醇	C29H32O14	2	-	86700	235750	230165	908211	1.65126e+06	1.39268e+06	1.16757	0.0299948	0.139827	-2.83829	down
CYn007594	3-Cinnamoyl-5-p-Coumaroylquinic acid	3-肉桂酰-5-对香豆酰奎宁酸	Phenolic acids	酚酸类	Phenolic acids	酚酸类	C25H24O9	3	-	5212.69	5562.17	1800.93	32791	25609.2	18088.7	1.14552	0.029851	0.164413	-2.6046	down
Hmln001682	Quercetin-3-O-(6''-O-acetyl)glucosyl-(1→3)-Galactoside	槲皮素-3-O-(6''-O-乙酰)葡萄糖基-(1→3)-半乳糖苷	Flavonoids	黄酮	Flavonols	黄酮醇	C29H32O18	3	-	9664.83	8600.03	6860.35	249611	303123	258108	1.24202	0.0039234	0.0309866	-5.01221	down
Zbqn006065	3,5,7,2'-Tetrahydroxyflavone; Datiscetin	3,5,7,2'-四羟基黄酮; 橡精	Flavonoids	黄酮	Flavones	黄酮	C15H10O6	2	480-15-9	1.37806e+06	1.5173e+06	1.37187e+06	120278	97146.3	122310	1.24231	0.000996322	12.5605	3.65082	up
Wasn005682	Protocatechuic acid 4-O-(6''-O-p-Coumaroyl)Glucoside	原儿茶酸 4-O-(6''-O-对香豆酸)葡萄糖苷	Phenolic acids	酚酸类	Phenolic acids	酚酸类	C22H22O11	2	-	931148	1.00024e+06	1.00487e+06	201218	259474	322535	1.21953	0.000167007	3.74891	1.90647	up
Yacn003968	Cantleyine	Cantleyine	Alkaloids	生物碱	Alkaloids	生物碱	C11H13NO3	3	30333-81-4	3.16661e+06	5618740	3.07778e+06	680053	653466	547550	1.21277	0.0569627	6.30659	2.65686	up
Yaan004739	1,2,3,4,6-Penta-O-galloyl-β-D-glucose	1,2,3,4,6-五-O-没食子酰-β-D-葡萄糖	Phenolic acids	酚酸类	Phenolic acids	酚酸类	C41H32O26	1	14937-32-7	296815	196858	201294	3.99906e+06	4.92257e+06	4.52146e+06	1.23879	0.00352408	0.051697	-4.27378	down
CYp007099	D-Linalool 3-(6''-Malonylglucoside)	D-芳樟醇 3-(6''-丙二酰葡萄糖苷)	Others	其它类	Others	其它	C19H30O9	3	-	88935.4	80392.7	93113.9	53350	22346.9	21812.5	1.08984	0.0236974	2.69145	1.42839	up
Lmqn001857	3,5-Dihydroxy-4-methoxybenzoic acid; 4-O-Methylgallic Acid	3,5-二羟基-4-甲氧基苯甲酸; 4-O-甲基没食子酸	Phenolic acids	酚酸类	Phenolic acids	酚酸类	C8H8O5	3	4319-02-2	712939	712629	664886	6.30032e+06	6.28936e+06	6.75261e+06	1.24404	0.000624791	0.108077	-3.20987	down
Lmmp000897	Gallocatechin-(4α→8)-gallocatechin	没食子儿茶素-(4α→8)-没食子儿茶素	Flavonoids	黄酮	Flavanols	黄烷醇类	C30H26O14	2	-	3.37769e+06	5.12587e+06	4.08653e+06	1.40444e+07	1.70869e+07	1.07728e+07	1.19304	0.0260675	0.30045	-1.7348	down
Zmtn001464	4,8-Dihydroxyquinoline-2-carboxylic acid	4,8-二羟基喹啉-2-羧酸	Organic acids	有机酸	Organic acids	有机酸	C10H7NO4	3	59-00-7	1.044e+06	1.08067e+06	1.29326e+06	550390	546196	531925	1.2246	0.0161548	2.09881	1.06957	up
Hmpp002994	Gingerenone A	姜烯酮 A	Others	其它类	Ketone compounds	酮类化合物	C21H24O5	3	128700-97-0	370804	309729	312304	59323.3	60845.7	82916.3	1.23075	0.00234237	4.88877	2.28947	up
Wasn006571	4-Benzoyl-1,3,6-Tri-O-Beta-D-Galloylglucose	4-苯甲酰-1,3,6-三-O-D-没食子酰葡萄糖	Phenolic acids	酚酸类	Phenolic acids	酚酸类	C34H28O19	1	-	1.02489e+06	1.42791e+06	1.44129e+06	385445	210515	212559	1.19643	0.00861231	4.81633	2.26793	up
Lmlp001982	Anisodamine	山莨菪碱	Alkaloids	生物碱	Tropan alkaloids	莨菪烷类生物碱	C17H23NO4	3	55869-99-3	4.95577e+06	5.0827e+06	5.36793e+06	1.33885e+06	1.62572e+06	956231	1.21321	0.000233901	3.92941	1.97431	up
MWSmce466	4-Hydroxyacetophenone	4-羟基苯乙酮	Others	其它类	Ketone compounds	酮类化合物	C8H8O2	3	99-93-4	194509	98684.3	213474	1.29954e+06	1.06331e+06	333642	1.05941	0.126655	0.187899	-2.41197	down
Lmtp002942	Apigenin-6,8-di-C-arabinoside*	芹菜素-6,8-二-C-阿拉伯糖苷*	Flavonoids	黄酮	Flavones	黄酮	C25H26O13	1	-	8.26177e+06	9.2304e+06	6.20878e+06	224677	217653	153420	1.23902	0.0130716	39.7834	5.3141	up
Cmyp002064	Yuanhuanin	芫花叶苷	Flavonoids	黄酮	Flavones	黄酮	C22H22O11	2	83133-14-6	8.76694e+06	1.12816e+07	9.19483e+06	2.62685e+06	2.68981e+06	3.45439e+06	1.22255	0.00734127	3.33407	1.73729	up
Wbwp006397	(3r,4r)-3-(2h-1,3-benzodioxol-5-ylmethyl)-4-[(4-hydroxy-3-methoxyphenyl)methyl]oxolan-2-one	(3r,4r)-3-(2h-1,3-苯并二氧戊醇-5-基甲基)-4-[(4-羟基-3-甲氧基苯基)甲基]氧代烷-2-酮	Lignans and Coumarins	木脂素和香豆素	Lignans	木脂素	C20H20O6	2	-	279984	214983	295423	118845	83871.6	100078	1.1948	0.0124936	2.61032	1.38423	up
MWS1882	Iminodiacetic acid	亚氨基二乙酸	Organic acids	有机酸	Organic acids	有机酸	C4H7NO4	3	142-73-4	1.95188e+06	1.87527e+06	1.80298e+06	663604	506315	772905	1.21301	0.000649261	2.89791	1.53501	up
Lmhn004960	7-O-Galloyltricetiflavan	7-O-没食子酰基特利色黄烷	Flavonoids	黄酮	Flavanols	黄烷醇类	C22H18O10	2	-	2.785e+07	2.53684e+07	2.59636e+07	0	0	0	1.24464	0.000802135	#DIV/0!	#DIV/0!	up
Zmcp102504	Marmesinin	印度槛椁苷	Others	其它类	Others	其它	C20H24O9	2	-	5.58475e+06	4.86017e+06	5.09826e+06	2.07004e+06	1.96862e+06	1.39564e+06	1.20781	0.00035479	2.8602	1.51612	up
NK10251888	NG,NG-Dimethyl-L-arginine*	NG,NG-二甲基-L-精氨酸*	Amino acids and derivatives	氨基酸及其衍生物	Amino acids and derivatives	氨基酸及其衍生物	C8H18N4O2	3	30315-93-6	2.88027e+06	2.66408e+06	3.19069e+06	1.28704e+06	1.24496e+06	1.55776e+06	1.21418	0.00205127	2.13583	1.0948	up
Lmmn004951	2-Hydroxy-4-methyl-3-undecanoyloxypentanoic acid methyl ester	2-羟基-4-甲基-3-十一烷氧基戊酸甲酯	Lipids	脂质	Free fatty acids	游离脂肪酸	C18H34O5	1	-	436405	383847	194314	136601	92996.3	105878	1.10451	0.0870582	3.02427	1.59659	up
CYn005159	Epicatechin 3,5-Digallate*	表儿茶素 3,5-二没食子酸酯*	Flavonoids	黄酮	Flavanols	黄烷醇类	C29H22O14	3	-	4.57341e+06	4.33352e+06	5.17727e+06	1.21556e+06	1.69799e+06	1.63399e+06	1.219	0.00110537	3.09711	1.63092	up
pme1841	Cadaverine	尸胺	Alkaloids	生物碱	Alkaloids	生物碱	C5H14N2	3	462-94-2	38877.4	36543.2	37506.1	117706	109012	156941	1.22292	0.0254582	0.294342	-1.76443	down
Lmsp004301	3',5,5',7-Tetrahydroxyflavanone-7-O-glucoside	3',5,5',7-四羟基黄烷酮-7-O-β-D-葡萄糖苷	Flavonoids	黄酮	Flavanones	二氢黄酮	C21H22O11	3	-	4.0676e+06	4.03217e+06	3.42443e+06	236346	309933	328715	1.23978	0.00299087	13.1706	3.71925	up
mws0057	Eriodictyol-7-O-glucoside	圣草酚-7-O-葡萄糖苷	Flavonoids	黄酮	Flavanones	二氢黄酮	C21H22O11	3	38965-51-4	4.0676e+06	4.03217e+06	3.42443e+06	236346	309933	328715	1.23978	0.00299087	13.1706	3.71925	up
Zapn004520	gnetifolin E	买麻藤戊素	Others	其它类	Stilbene	茋类	C21H24O9	2	140671-07-4	275524	393859	267856	0	0	0	1.24385	0.0166176	#DIV/0!	#DIV/0!	up
Lmyn003835	4-(3,4,5-Trihydroxybenzoxy)benzoic acid	4-(3,4,5-三羟基苯甲氧基)苯甲酸	Phenolic acids	酚酸类	Phenolic acids	酚酸类	C14H10O7	2	-	4.01458e+06	5.64605e+06	5.16757e+06	1.19657e+06	1.35336e+06	1.16287e+06	1.22828	0.0155637	3.99381	1.99776	up
CYn002305	Methyl 3-O-Beta-Glucopyranosyl-Gallate	甲基 3-O-葡萄糖基-没食子酸酯	Phenolic acids	酚酸类	Phenolic acids	酚酸类	C14H18O10	3	-	1.37637e+06	1.35551e+06	1.16552e+06	1.02834e+07	9.72859e+06	6.21359e+06	1.22614	0.027799	0.148611	-2.75039	down
Zblp001600	Delphinidin-3,5-di-O-glucoside	飞燕草素-3,5-O-二-O-葡萄糖苷	Flavonoids	黄酮	Anthocyanidins	花青素	C27H31O17+	3	17670-06-3	2.78007e+06	3.04616e+06	2.76442e+06	1.50372e+06	1.42404e+06	1.26652e+06	1.22727	0.000323504	2.04818	1.03434	up
Wafn002874	4-O-(4'-O-alpha-D-Glucopyranosyl)caffeoylquinic acid	4-O-(4'-O-α-D-吡喃葡萄糖基)咖啡酰奎尼酸	Phenolic acids	酚酸类	Phenolic acids	酚酸类	C22H28O14	1	1401352-62-2	806039	953211	770359	1.86977e+06	2.12865e+06	1.7506e+06	1.21858	0.00354597	0.440007	-1.1844	down
Lhjp111605	Dehydroxypaederosidic Acid	脱氧鸡矢藤苷酸	Terpenoids	萜类	Monoterpenoids	倍萜	C18H24O11S	3	-	121576563	1.16929e+08	1.03014e+08	629845	765353	356773	1.23942	0.00240619	194.934	7.60685	up
Lmmp002795	Pratensein-7-O-glucoside	红车轴草素-7-O-葡萄糖苷	Flavonoids	黄酮	Isoflavones	异黄酮	C22H22O11	3	36191-03-4	252136	201405	197224	26675	111550	41680	1.07209	0.010653	3.61726	1.8549	up
HJN083	Lariciresinol-4'-O-glucoside	落叶松脂素-4'-O-葡萄糖苷	Lignans and Coumarins	木脂素和香豆素	Lignans	木脂素	C26H34O11	1	143663-00-7	424751	417210	606022	110522	140683	106218	1.21648	0.0247421	4.05119	2.01834	up
Zmmp000606	2-Amino-4-hydroxy-3-methylpentanoic acid	2-氨基-4-羟基-3-甲基戊酸	Amino acids and derivatives	氨基酸及其衍生物	Amino acids and derivatives	氨基酸及其衍生物	C6H13NO3	2	-	2.06434e+06	2.37658e+06	2.27364e+06	891834	896338	776731	1.23384	0.001375	2.61786	1.38839	up
Sazp003601	Tuberonic acid glucoside	Tuberonic acid glucoside	Organic acids	有机酸	Organic acids	有机酸	C18H28O9	1	120399-24-8	732873	1237020	2184975	3181830	3352340	5203385	1.04975	0.0383433	0.353981	-1.49826	down
Lmqp000329	5-Aminoimidazole ribonucleotide	5-氨基咪唑核糖核苷酸	Nucleotides and derivatives	核苷酸及其衍生物	Nucleotides and derivatives	核苷酸及其衍生物	C8H14N3O7P	1	25635-88-5	4.7695e+06	4.37948e+06	4.4197e+06	826535	1.26588e+06	1.87335e+06	1.16828	0.00377653	3.42146	1.77461	up
mws0054	Catechin	儿茶素	Flavonoids	黄酮	Flavanols	黄烷醇类	C15H14O6	1	154-23-4	1.02621e+07	1.15182e+07	1.00576e+07	325080	312591	401270	1.24321	0.00190923	30.6446	4.93756	up
Jmwn002117	2-(3,4-dihydroxyphenyl)ethanediol 1-O-β-D-glucopyranoside	2-(3,4-二羟苯基)乙二醇-1-O-β-D-吡喃葡萄糖苷	Phenolic acids	酚酸类	Phenolic acids	酚酸类	C14H20O9	2	-	1.97322e+06	1.93509e+06	2.07833e+06	1.08767e+06	1.09008e+06	726927	1.16635	0.00763887	2.06104	1.04337	up
pme0088	Luteolin (5,7,3',4'-Tetrahydroxyflavone)*	木犀草素*	Flavonoids	黄酮	Flavones	黄酮	C15H10O6	2	491-70-3	1.03939e+06	1.26169e+06	1.04488e+06	235842	99922.2	367735	1.13272	0.00118015	4.75617	2.2498	up
ZBN0071	Scutellarein (5,6,7,4'-Tetrahydroxyflavone)*	野黄芩素*	Flavonoids	黄酮	Flavones	黄酮	C15H10O6	2	529-53-3	1.03939e+06	1.26169e+06	1.04488e+06	235842	99922.2	367735	1.13272	0.00118015	4.75617	2.2498	up
Cmsn004454	Hispidin	Hispidin	Phenolic acids	酚酸类	Phenolic acids	酚酸类	C13H10O5	3	555-55-5	1.11454e+06	1.17829e+06	1.21467e+06	111603	41709	53054.1	1.21967	1.49651e-05	16.9964	4.08716	up
Yaln005580	23-Hydroxytoonacilide	23-Hydroxytoonacilide	Terpenoids	萜类	Triterpene	三萜	C31H38O11	3	-	1.29349e+06	1.37766e+06	1.45227e+06	622833	727175	490970	1.19394	0.00140336	2.2398	1.16337	up
Hmqn003268	5,7,3',4',5'-Pentahydroxydihydroflavone	5,7,3',4',5'-五羟基-二氢黄酮	Flavonoids	黄酮	Flavanones	二氢黄酮	C15H12O7	1	-	1.07549e+07	9.27993e+06	9.25762e+06	3.92946e+06	2.67806e+06	5.47599e+06	1.13266	0.00677453	2.42416	1.27749	up
Zmhn002334	6-O-Feruloyl-β-D-glucose	6-O-阿魏酰-D-葡萄糖	Phenolic acids	酚酸类	Phenolic acids	酚酸类	C16H20O9	3	137887-25-3	357113	401042	261825	0	0	0	1.2438	0.0142936	#DIV/0!	#DIV/0!	up
Lazn006735	Erythro-Guaiacylglycerol-β-O-4'-dehydrodisinapyl Ether	赤式-愈创木基甘油-β-O-4'-脱氢二芥子酰醚	Lignans and Coumarins	木脂素和香豆素	Lignans	木脂素	C31H36O11	1	613684-55-2	2.1913e+06	2.30563e+06	2.03291e+06	365607	369746	303090	1.24028	0.000979459	6.28811	2.65263	up
Wdsp002909	6-[(7-hydroxy-2-methyl-6-oxo-3,4-dihydroisoquinolin-1-yl)methyl]-2,3-dimethoxybenzoic acid	6-[(7-羟基-2-甲基-6-氧代-3,4-二氢异喹啉-1-基)甲基]-2,3-二甲氧基苯甲酸	Alkaloids	生物碱	Isoquinoline alkaloids	异喹啉类生物碱	C20H21NO6	3	-	83989.5	98246	74810.8	388506	236218	236228	1.18941	0.0557357	0.29856	-1.74391	down
Wcjp002598	8-hydroxyquinoline	8-羟基喹啉	Alkaloids	生物碱	Quinoline alkaloids	喹啉类生物碱	C9H7NO	1	148-24-3	2.28397e+07	2.14321e+07	2.43268e+07	4.63015e+06	5.23097e+06	5.68573e+06	1.23947	0.000767622	4.41238	2.14156	up
mws0336	Urocanic acid	尿刊酸	Organic acids	有机酸	Organic acids	有机酸	C6H6N2O2	3	104-98-3	906273	920608	911804	2.67995e+06	3.01787e+06	2.47749e+06	1.23824	0.0074478	0.334995	-1.57779	down
Zayn005572	Quercetin-3-(2''-galloyl)rhamnoside	槲皮素-3-(2''-没食子酰)鼠李糖苷	Flavonoids	黄酮	Flavonols	黄酮醇	C28H24O15	1	-	39337.6	11213.3	16214.9	4.45051e+06	4.59705e+06	3.85682e+06	1.23295	0.00275214	0.00517389	-7.59454	down
pmn001382	Isochlorogenic acid A*	异绿原酸 A*	Phenolic acids	酚酸类	Phenolic acids	酚酸类	C25H24O12	2	2450-53-5	892107	1.06065e+06	919682	4.99725e+07	2.32921e+07	3.41387e+07	1.23464	0.0460368	0.0267444	-5.22462	down
mws1454	Persicoside	桃苷	Flavonoids	黄酮	Flavanones	二氢黄酮	C23H26O11	3	28978-03-2	409930	447493	461803	995142	944549	971069	1.2386	1.57912e-05	0.453224	-1.1417	down
pme2380	α-Ketoglutaric acid	α-酮戊二酸	Organic acids	有机酸	Organic acids	有机酸	C5H6O5	3	328-50-7	808689	789213	854003	1.30551e+06	1.47958e+06	2.32618e+06	1.10977	0.10608	0.479706	-1.05978	down
Lmhn005088	7,3'-Di-O-gallyoltricetiflavan	7,3'-二-O-没食子酰基特利色黄烷	Flavonoids	黄酮	Flavanols	黄烷醇类	C29H22O14	1	-	1.19437e+07	9.73162e+06	1.31465e+07	3.55903e+06	5.51358e+06	5.84661e+06	1.14949	0.00755048	2.33403	1.22282	up
Lskp211249	epieudesmin	表桉叶明	Lignans and Coumarins	木脂素和香豆素	Lignans	木脂素	C22H26O6	2	-	2.99289e+06	3.18227e+06	3.3974e+06	1.08295e+06	505199	313689	1.14837	0.00234283	5.03331	2.33151	up
pmp000003	Nepetin (5,7,3',4'-Tetrahydroxy-6-methoxyflavone)	泽兰黄酮 (6-甲氧基木犀草素)	Flavonoids	黄酮	Flavones	黄酮	C16H12O7	2	520-11-6	689263	816944	692289	157910	160388	205334	1.23289	0.00246359	4.19855	2.06989	up
Lczn000079	Eugeniin	丁香英	Tannins	鞣质	Tannin	鞣质	C41H30O26	2	-	1.90449e+06	793335	228141	5.3652e+07	5.49628e+07	6.58726e+07	1.19863	0.00406118	0.0167689	-5.89807	down
Zbdp002220	2,6-Dimethoxypydroquinone-1-O-glucoside	2,6-二甲氧基对苯二酚-1-O-葡萄糖苷	Flavonoids	黄酮	Other Flavonoids	其它类黄酮	C14H20O9	3	-	235176	216517	234528	444942	545010	450853	1.22281	0.0137735	0.476276	-1.07013	down
CYp003369	Neohancoside B	新汉方糖苷 B	Others	其它类	Others	其它	C21H36O11	3	146763-56-6	85431.1	132394	144548	295844	208867	238540	1.10235	0.0189206	0.487551	-1.03638	down
Lmmn004032	Cis-Jasmone	顺式-茉莉酮	Others	其它类	Ketone compounds	酮类化合物	C11H16O	3	488-10-8	202605	154405	186756	34051.5	8486.49	12977.5	1.17775	0.00176278	9.79485	3.29202	up
mws4193	Homovanillic alcohol; 4-Hydroxy-3-methoxyphenethanol	高香草醇; 4-羟基-3-甲氧基苯乙醇	Phenolic acids	酚酸类	Phenolic acids	酚酸类	C9H12O3	3	2380-78-1	23340	11104.4	22348.1	2.10033e+06	1.1375e+06	955033	1.22964	0.0604304	0.013545	-6.20609	down
Lahp003275	Epigallocatechin-(4β->8)-epicatechin-3-O-gallateester	表没食子儿茶素-(4β->8)-表儿茶素-3-O-没食子酸酯	Flavonoids	黄酮	Flavanols	黄烷醇类	C37H30O17	1	126715-82-0	5.01845e+07	5.7853e+07	6.5817e+07	2.73745e+07	2.61634e+07	1.79109e+07	1.1753	0.00516308	2.43328	1.2829	up
mws1179	Naringenin-7-O-glucoside (Prunin)	柚皮素-7-O-葡萄糖苷 (樱桃苷)	Flavonoids	黄酮	Flavanones	二氢黄酮	C21H22O10	3	529-55-5	1.28036e+06	1.58211e+06	1124425	9596335	6676315	5.12872e+06	1.20826	0.0460114	0.186292	-2.42437	down
pme0422	Isoferulic Acid*	异阿魏酸*	Phenolic acids	酚酸类	Phenolic acids	酚酸类	C10H10O4	1	25522-33-2	0	0	0	5.95637e+07	1.51771e+07	1.57695e+07	1.24083	0.176518	0	#DIV/0!	down
mws0014	Ferulic acid*	阿魏酸*	Phenolic acids	酚酸类	Phenolic acids	酚酸类	C10H10O4	1	537-98-4	0	0	0	5.95637e+07	1.51771e+07	1.57695e+07	1.24083	0.176518	0	#DIV/0!	down
HJAP104	Benzaldehyde	苯甲醛	Others	其它类	Aldehyde compounds	醛类化合物	C7H6O	1	100-52-7	3.30262e+06	2.75778e+06	3.0143e+06	857901	734977	406731	1.19109	0.000386071	4.53823	2.18213	up
Lmyn006227	Galangin (3,5,7-Trihydroxyflavone)	高良姜素	Flavonoids	黄酮	Flavones	黄酮	C15H10O5	1	548-83-4	258157	265679	242956	23358.1	33359.1	34356.4	1.23621	7.75036e-05	8.41948	3.07373	up
Lmtn004049	Abscisic acid	脱落酸	Organic acids	有机酸	Organic acids	有机酸	C15H20O4	1	21293-29-8	5.25943e+06	5.86267e+06	4.82696e+06	2.24792e+06	2.24555e+06	2.68998e+06	1.21959	0.00353669	2.22025	1.15072	up
MWSHC2016	Epigallocatechin-3-O-gallate	表没食子儿茶素-3-O-没食子酸酯	Flavonoids	黄酮	Flavanols	黄烷醇类	C22H18O11	1	989-51-5	2.13036e+07	2.05456e+07	2.12968e+07	8.31175e+06	8.98409e+06	7.83e+06	1.23926	1.39336e-05	2.51319	1.32952	up
Lmmn004685	Nectandrin B	甘密树皮素 B	Lignans and Coumarins	木脂素和香豆素	Lignans	木脂素	C20H24O5	2	74683-16-2	6.81265e+06	7.12694e+06	7.47178e+06	2.32871e+06	2.73419e+06	2.18122e+06	1.23338	5.51947e-05	2.95569	1.5635	up
mws1293	Theaflavin	茶黄素(TF1)	Tannins	鞣质	Proanthocyanidins	原花青素	C29H24O12	1	4670-05-7	7.49455e+06	1.16569e+07	8.19452e+06	2.06304e+06	2.04977e+06	957173	1.17914	0.0219603	5.3937	2.43127	up
Wchn003545	3-Hydroxy-5-Methoxyphenyl-6-O-Galloyl-Beta-D-Galactopyranoside*	3-羟基-5-甲氧基苯基-6-O-没食子酰基-葡萄糖苷*	Others	其它类	Others	其它	C20H22O12	1	-	8.41086e+06	8.8095e+06	8.75726e+06	1.64868e+07	1.8528e+07	1.81271e+07	1.23735	0.00357195	0.488835	-1.03258	down
pma1751	N-(beta-D-Glucosyl)nicotinate	N-葡萄糖基烟酸	Others	其它类	Vitamin	维生素	C12H15NO7	3	-	335304	361316	981906	1.33434e+06	1.61874e+06	1.52371e+06	1.05034	0.0340075	0.37494	-1.41527	down
mws1360	Engeletin	黄杞苷	Flavonoids	黄酮	Flavanonols	二氢黄酮醇	C21H22O10	3	572-31-6	64109.1	84835.2	68023.2	329583	279249	332494	1.23252	0.00215446	0.230491	-2.11722	down
mws1292	Isoschaftoside	异夏佛塔苷	Flavonoids	黄酮	Flavones	黄酮	C26H28O14	2	52012-29-0	5.42485e+07	7.14477e+07	4.84199e+07	692535	794662	592952	1.24184	0.0142157	83.7037	6.38722	up
Zmdp001647	γ-Glutamyl-L-valine	γ-谷氨酰胺缬氨酸	Amino acids and derivatives	氨基酸及其衍生物	Amino acids and derivatives	氨基酸及其衍生物	C10H18N2O5	1	-	2.75367e+06	2.384e+06	3.02132e+06	9.87523e+06	8.6954e+06	9.25804e+06	1.23459	0.000383844	0.293186	-1.77011	down
Wbmp006327	Butyl 1,3,5-trihydroxy-4-{[3-(4-hydroxy-3-methoxyphenyl)prop-2-enoyl]oxy}cyclohexane-1-carboxylate	1,3,5-三羟基-4-{[3-(4-羟基-3-甲氧基苯基)丙-2-烯基]氧基}环己烷-1-甲酸丁酯	Others	其它类	Others	其它	C21H28O9	3	-	3.03838e+06	2.51535e+06	2.95562e+06	1.00252e+06	945381	919766	1.23593	0.00640715	2.96735	1.56917	up
pmb0962	L-Lysine-Butanoic Acid	L-赖氨酸丁酸酯	Amino acids and derivatives	氨基酸及其衍生物	Amino acids and derivatives	氨基酸及其衍生物	C10H22N2O4	3	80407-71-2	562739	823117	695041	263942	381653	165632	1.09422	0.0132644	2.56512	1.35903	up
Lcgp000245	dihydrodehydrodiconiferyl alcohol-9-O-β-D-xylopyranoside	二氢脱氢双松柏醇-9-O-β-D-木糖	Lignans and Coumarins	木脂素和香豆素	Lignans	木脂素	C25H32O10	2	-	2.74169e+06	2.45709e+06	2.5329e+06	247156	160409	254583	1.23569	0.000415255	11.6767	3.54556	up
pmn001640	Myricetin-3-O-arabinoside*	杨梅素-3-O-阿拉伯糖苷*	Flavonoids	黄酮	Flavonols	黄酮醇	C20H18O12	1	132679-85-7	1.62448e+07	2.26125e+07	1.9758e+07	2.04978e+06	2.71001e+06	1.90172e+06	1.23353	0.0100835	8.79912	3.13736	up
HJN041	Epicatechin glucoside	表儿茶素苷	Flavonoids	黄酮	Flavanols	黄烷醇类	C21H24O11	2	-	1.37095e+07	1.46036e+07	1.73199e+07	1050530	739193	467070	1.22847	0.00475745	20.2203	4.33773	up
zjbp110807	6-hydroxy-2-[2-(3-hydroxy-4-methoxyphenyl)ethyl]chromone	6-羟基-2-[2-(3-羟基-4-甲氧基苯基)乙基]色酮	Others	其它类	Chromone	色酮类	C18H16O5	2	-	221022	227451	132948	11938.1	14571.6	9960.68	1.23041	0.0268366	15.9423	3.99478	up
Labn002716	galloyl acetyl glucoside	没食子酰乙酰葡萄糖苷	Phenolic acids	酚酸类	Phenolic acids	酚酸类	C15H18O11	1	-	6.23294e+06	6.19887e+06	6.78526e+06	828414	926839	806758	1.2429	0.000809726	7.50078	2.90704	up
pma0134	D-Threose	D-苏阿糖	Others	其它类	Saccharides	糖类	C4H8O4	3	95-43-2	114813	84518	71533.7	4.78765e+06	4.81677e+06	2.70821e+06	1.23573	0.0289021	0.021999	-5.50642	down
Zmdn003203	1,2,6-Tri-O-galloyl-β-D-glucose*	1,2,6-三-O-没食子酰-β-D-葡萄糖*	Phenolic acids	酚酸类	Phenolic acids	酚酸类	C27H24O18	1	79886-49-0	0	0	0	3.3345e+07	4.57935e+07	5.04075e+07	1.24433	0.0136408	0	#DIV/0!	down
pmp000126	Luteolin-6,8-di-C-glucoside	木犀草素-6,8-C-二葡萄糖苷	Flavonoids	黄酮	Flavones	黄酮	C27H30O16	3	29428-58-8	2.6852e+06	1982035	1602300	428985	499210	337070	1.21023	0.0319771	4.95512	2.30892	up
Lmbn001676	3-Hydroxy-3-Methyl-2-Oxopentanoic Acid*	3-羟基-3-甲基-2-氧代戊酸*	Organic acids	有机酸	Organic acids	有机酸	C6H10O4	3	-	798199	601916	1.1918e+06	25133.1	33508.6	77683.4	1.20584	0.0410166	19.0128	4.2489	up
MWS5136	Mono-Methyl Glutarate*	单甲基戊二酸*	Organic acids	有机酸	Organic acids	有机酸	C6H10O4	3	1501-27-5	798199	601916	1.1918e+06	25133.1	33508.6	77683.4	1.20584	0.0410166	19.0128	4.2489	up
pmb3072	3-O-p-Coumaroylshikimic acid-O-glucoside	3-O-对香豆酰莽草酸-O-葡萄糖苷	Phenolic acids	酚酸类	Phenolic acids	酚酸类	C22H26O12	3	-	161973	131751	129845	30010	46680	28340	1.20813	0.00246741	4.03284	2.0118	up
Sayp006468	Acutissimalignan B	Acutissimalignan B	Lignans and Coumarins	木脂素和香豆素	Lignans	木脂素	C20H20O6	3	-	329074	200056	201060	85867.9	73948.3	107330	1.15657	0.0626312	2.7333	1.45064	up
Labn004480	2-O-(4-Hydroxybenzoyl)-6-O-(Galloyl)-Beta-D-Glucopyranose	2-O-(4-羟基苯甲酰基)-6-O-(没食子酰基)-β-D-吡喃葡萄糖	Phenolic acids	酚酸类	Phenolic acids	酚酸类	C20H20O12	3	-	3.21757e+06	2.81957e+06	3.27517e+06	1.26643e+07	1.4523e+07	1.32415e+07	1.24031	0.00163642	0.230338	-2.11817	down
Wayn007840	3,3',4-Trimethylellagic acid 4'-sulfate	3,3',4-三甲基鞣花酸 4'-磺酸基	Tannins	鞣质	Tannin	鞣质	C17H12O11S	3	-	206159	221329	227939	40559.9	45919.5	46019.4	1.24222	0.000663587	4.94666	2.30646	up
Wasn000410	sn-glycero-3-phospho-(1'-sn-glycerol)	sn-glycero-3-phospho-(1'-sn-glycerol)	Others	其它类	Others	其它	C6H15O8P	1	-	619682	357504	726856	102575	159999	183286	1.14907	0.0562094	3.82193	1.9343	up
Zbqn003921	N-carboxy-N-(2-oxo-2-phenylethyl)-L-alanine	N-羧基-N-(2-氧代-2-苯乙基)-L-丙氨酸	Amino acids and derivatives	氨基酸及其衍生物	Amino acids and derivatives	氨基酸及其衍生物	C12H13NO5	1	-	1.45852e+06	1.28243e+06	1.49048e+06	3.65574e+06	3.59274e+06	3.75982e+06	1.23809	1.87042e-05	0.384385	-1.37938	down
CYn005830	Epiafzelechin 3,3'-O-Digallate	表阿夫儿茶精 3,3'-O-二没食子酸酯	Flavonoids	黄酮	Flavanols	黄烷醇类	C29H22O13	3	-	2.68015e+06	2.89955e+06	2.92334e+06	503564	644868	679928	1.23532	4.75294e-05	4.65064	2.21743	up
CYn005475	Epicatechin 4',5-Digallate*	表儿茶素 4',5-二没食子酸酯*	Flavonoids	黄酮	Flavanols	黄烷醇类	C29H22O14	3	-	4.73493e+06	4.29736e+06	5.47807e+06	1.36799e+06	1.60096e+06	2.20013e+06	1.19363	0.0026535	2.80715	1.4891	up
Lmhn003689	p-Coumaroylferuloyltartaric acid	对香豆酰阿魏酰酒石酸	Phenolic acids	酚酸类	Phenolic acids	酚酸类	C23H20O11	3	-	34644.7	41609.3	22006.9	75684.6	84387	50631	1.05377	0.0449626	0.466349	-1.10052	down
Lajp002810	Procyanidin A4	原花青素 A4	Flavonoids	黄酮	Flavanols	黄烷醇类	C30H24O13	2	111466-29-6	5.39132e+06	4.21056e+06	4.67885e+06	574495	318122	530609	1.22741	0.00454276	10.0341	3.32683	up
Lmhn004976	Aracarpene 2	9-甲氧基-6H-[1]苯并呋喃[3,2-c]色烯-3,4,7-三醇	Flavonoids	黄酮	Isoflavones	异黄酮	C16H12O6	3	-	1.14918e+06	1.29065e+06	1.15954e+06	214402	219021	142917	1.22917	0.000251972	6.24521	2.64275	up
Laxp004658	Phaseic Acid	菜豆酸	Terpenoids	萜类	Sesquiterpenoids	倍半萜	C15H20O5	1	24394-14-7	7.12913e+06	5.99831e+06	8.06541e+06	3003005	2.24676e+06	3.46379e+06	1.17882	0.00737963	2.43217	1.28224	up
Zmtn001624	N-Acetylisatin	N-乙酰靛红	Alkaloids	生物碱	Plumerane	吲哚类生物碱	C10H7NO3	1	574-17-4	597135	629871	735279	144922	140035	293338	1.1617	0.0024077	3.39322	1.76265	up
MWSslk083	4-Hydroxy-3,5-dimethoxybenzyl alcohol	4-羟基-3,5-二甲氧基苯甲醇	Phenolic acids	酚酸类	Phenolic acids	酚酸类	C9H12O4	3	530-56-3	1.04424e+06	792228	896303	2.38803e+06	2.21834e+06	2.81485e+06	1.21681	0.00594343	0.368237	-1.44129	down
Zmhn003257	5,7,2'-Trihydroxy-8-methoxyflavone*	韧黄芩素 II*	Flavonoids	黄酮	Flavones	黄酮	C16H12O6	1	-	1.07773e+06	1.31359e+06	1.10425e+06	229732	237135	143653	1.22042	0.00229446	5.72556	2.51742	up
MWSmce675	Arbutin	熊果苷	Phenolic acids	酚酸类	Phenolic acids	酚酸类	C12H16O7	2	497-76-7	415183	484250	488984	87496.5	91646.2	60461.7	1.22835	0.0012504	5.79462	2.53471	up
Zmgn000173	D-Ribose	D-核糖	Others	其它类	Saccharides	糖类	C5H10O5	3	50-69-1	773334	821535	754354	1.6837e+06	1.967e+06	2.12248e+06	1.22818	0.010977	0.40692	-1.29718	down
Lazn006001	Dihydrobuddlenol B	Dihydrobuddlenol B	Lignans and Coumarins	木脂素和香豆素	Lignans	木脂素	C31H38O11	3	-	1.24656e+06	1.23901e+06	1.19027e+06	590278	658867	468228	1.20221	0.00401755	2.14038	1.09787	up
Zdcp003644	N-Caffeoylputrescine	咖啡酰腐胺	Alkaloids	生物碱	Phenolamine	酚胺	C13H18N2O3	1	29554-26-5	2.09261e+06	2.01866e+06	2.13038e+06	878078	743275	884523	1.23489	5.53217e-05	2.49081	1.31661	up
Lmmp003817	Kaempferol-3-O-(6''-malonyl)glucoside*	山柰酚-3-O-(6''-丙二酰)葡萄糖苷*	Flavonoids	黄酮	Flavonols	黄酮醇	C24H22O14	1	-	4.44502e+06	2.7191e+06	3.7883e+06	5.46623e+07	3.61425e+07	6.93948e+07	1.22452	0.035105	0.0683673	-3.87055	down
Labn004625	2-Phenylethyl beta-primeveroside	2-苯乙基 β-樱草苷	Phenolic acids	酚酸类	Phenolic acids	酚酸类	C19H28O10	1	129932-48-5	2676595	2345835	1.91115e+06	268590	236870	218505	1.23796	0.0110108	9.57723	3.25961	up
Lmjp003655	6-C-MethylKaempferol-3-glucoside	6-甲基山柰酚-3-O-葡萄糖苷	Flavonoids	黄酮	Flavones	黄酮	C22H22O11	1	-	9.52604e+06	1.09931e+07	8.23153e+06	2.81453e+06	2.50558e+06	2.95061e+06	1.23004	0.0116864	3.4762	1.79751	up
pmp000587	Luteolin-7-O-(6''-malonyl)glucoside*	木犀草素-7-O-(6''-丙二酰)葡萄糖苷*	Flavonoids	黄酮	Flavones	黄酮	C24H22O14	1	-	5.30299e+06	3.73705e+06	5.15253e+06	7.63012e+07	8.90789e+07	4.07277e+07	1.22117	0.0473648	0.06886	-3.86019	down
Zbjp003463	Apigenin-6-C-(2''-xylosyl)glucoside	芹菜素-6-C-(2''-木糖基)葡萄糖苷	Flavonoids	黄酮	Flavones	黄酮	C26H28O14	2	-	1.12975e+07	1.43322e+07	1.1205e+07	151780	136536	75422.9	1.23809	0.00704249	101.267	6.66202	up
Zmjp003463	Vitexin-2''-O-xyloside	牡荆素-2''-O-木糖苷	Flavonoids	黄酮	Flavones	黄酮	C26H28O14	3	-	1.12975e+07	1.43322e+07	1.1205e+07	151780	136536	75422.9	1.23809	0.00704249	101.267	6.66202	up
Lmqn005611	4,5,8-Trihydroxy-α-tetralone-5-O-[6'-O-(4''-acetoxylbenzoyl)]glucoside	4,5,8-三羟基-α-四氢萘酮-5-O-[6'-O-(4''-乙酰苯甲酰基)]葡萄糖苷	Quinones	醌类	Quinones	醌类	C25H26O12	3	-	255221	361992	301431	51274.8	69441.5	52464.3	1.2271	0.0127716	5.30454	2.40723	up
Lmyn001519	L-Malic acid-2-O-gallate	L-苹果酸-2-O-没食子酸酯	Phenolic acids	酚酸类	Phenolic acids	酚酸类	C11H10O9	1	-	2.34988e+06	1.75848e+06	451673	2.54881e+07	6.07419e+06	2.58083e+07	1.09131	0.113263	0.079484	-3.65319	down
Wayn005861	Tricetin 5-(2''-dihydroxybenzoyl)hydroxyterephthalic acid	五羟基黄酮 5-(2''-二羟基苯甲酰基)羟基对苯二甲酸	Flavonoids	黄酮	Flavones	黄酮	C30H18O14	2	-	73046.6	29602.6	31161.9	268795	304729	308747	1.19242	0.000212832	0.151667	-2.72102	down
MWS20169	2,5-dihydroxy-1-methoxy-anthraquinone	2,5-二羟基-1-甲氧基蒽醌	Quinones	醌类	Anthraquinone	蒽醌	C15H10O5	3	-	16517.1	26602.9	29131.1	78022.9	53880.7	39947.8	1.0635	0.0833751	0.420428	-1.25007	down
pmn001637	Kaempferol-3-O-arabinoside (Juglanin)	山柰酚-3-O-阿拉伯糖苷 (胡桃苷)	Flavonoids	黄酮	Flavonols	黄酮醇	C20H18O10	1	5041-67-8	300388	341444	261910	2.11197e+06	2.29905e+06	1.80142e+06	1.23779	0.005681	0.145473	-2.78117	down
Lmfn003035	6-O-p-Coumaroyl-β-D-glucose	6-O-对香豆酰-β-D-葡萄糖	Phenolic acids	酚酸类	Phenolic acids	酚酸类	C15H18O8	3	114297-65-3	1.02285e+07	1.1827e+07	9.57918e+06	2.41295e+06	2.32638e+06	1.2392e+06	1.20227	0.00121553	5.29137	2.40364	up
Zmln001312	Brevifolin[Geranium]	云实素[老鹳草属]	Phenolic acids	酚酸类	Phenolic acids	酚酸类	C12H8O6	2	477-94-1	58350	100040	150247	3.89109e+06	3.84908e+06	5.05205e+06	1.23012	0.00862131	0.0241269	-5.37321	down
pmb3055	p-Coumaroylquinic acid-4'-O-glucuronide	对香豆酰奎宁酸-4'-O-葡萄糖醛酸苷	Phenolic acids	酚酸类	Phenolic acids	酚酸类	C22H26O14	3	-	2.34508e+06	1.35211e+06	1.05391e+06	4.91595e+06	6.07402e+06	9.34014e+06	1.15095	0.0497039	0.233698	-2.09728	down
ML10172161	Hydroxypyruvic acid	羟基丙酮酸	Organic acids	有机酸	Organic acids	有机酸	C3H4O4	3	1113-60-6	336154	293040	274084	544535	790550	650933	1.18726	0.0303046	0.454819	-1.13664	down
Lmbn000193	Tartronate semialdehyde	羟基丙二酸半醛	Organic acids	有机酸	Organic acids	有机酸	C3H4O4	3	2480-77-5	336154	293040	274084	544535	790550	650933	1.18726	0.0303046	0.454819	-1.13664	down
pme1201	Phloretin	根皮素	Flavonoids	黄酮	Chalcones	查耳酮	C15H14O5	1	60-82-2	220474	159010	184116	495473	658402	492629	1.20784	0.0150694	0.3423	-1.54667	down
Lskp211385	dihydrosesamin	双氢芝麻脂素	Lignans and Coumarins	木脂素和香豆素	Lignans	木脂素	C20H20O6	2	-	288215	246079	211016	146324	75182.8	100586	1.11775	0.00997414	2.31397	1.21037	up
Lhhp102923	(7'R,8'R)-7'8'-dihydro-7'-(5'-hydroxy-3'-methoxphenyl)-3-methoxy-8'-methyl-1-(E)-propenylbenzof-uran	(7'R,8'R)-7'8'-二氢-7'-(5'-羟基-3'-甲氧基苯基)-3-甲氧基-8'-甲基-1-(E)-丙烯基苯并呋喃	Lignans and Coumarins	木脂素和香豆素	Lignans	木脂素	C20H22O4	1	-	951731	945542	1.05524e+06	160618	226784	225723	1.23092	0.000176009	4.81552	2.26769	up
Lmfn003630	Myricetin-3-O-xyloside*	杨梅素-3-O-木糖苷*	Flavonoids	黄酮	Flavonols	黄酮醇	C20H18O12	1	-	1.50946e+07	2.37941e+07	1.92449e+07	2.20016e+06	2.7823e+06	1.96251e+06	1.22915	0.020188	8.37062	3.06533	up
mws1050	O-Acetylserine	O-乙酰丝氨酸	Amino acids and derivatives	氨基酸及其衍生物	Amino acids and derivatives	氨基酸及其衍生物	C5H9NO4	1	5147-00-2	1.41987e+06	1.97829e+06	1.27785e+06	2.91551e+06	3.71157e+06	2.7524e+06	1.13408	0.015604	0.498537	-1.00423	down
mws1329	Quercetin-7-O-glucoside	槲皮素-7-O-葡萄糖苷	Flavonoids	黄酮	Flavonols	黄酮醇	C21H20O12	1	491-50-9	3.56188e+06	4605209	4.11843e+06	1.48723e+06	2.46215e+06	1.4741e+06	1.13829	0.00690645	2.26525	1.17967	up
Cmhn001271	Gemin D	水杨梅丁素	Tannins	鞣质	Tannin	鞣质	C27H22O18	1	84744-46-7	0	0	0	6.41071e+06	6.49141e+06	7.98912e+06	1.24447	0.00538757	0	#DIV/0!	down
Lmsn003805	1-O-Galloyl-4-O-Feruloyl-β-D-glucose*	1-O-没食子酰-4-O-阿魏酰-β-D-葡萄糖*	Phenolic acids	酚酸类	Phenolic acids	酚酸类	C23H24O13	3	-	727492	573153	444527	173517	215541	196049	1.19537	0.0393903	2.98266	1.5766	up
Wbmp002283	Α-hydroxyquinoline	Α-羟基喹啉	Alkaloids	生物碱	Alkaloids	生物碱	C9H7NO	1	-	1.32628e+07	1.3059e+07	1.31975e+07	2.98021e+06	2.79984e+06	2.86666e+06	1.24429	2.8177e-08	4.57045	2.19234	up
mws0467	3-(4-Hydroxyphenyl)-propionic acid	3-(4-羟基苯基)丙酸	Phenolic acids	酚酸类	Phenolic acids	酚酸类	C9H10O3	3	501-97-3	266149	262735	268317	139889	96385.4	106167	1.20439	0.00680446	2.32799	1.21908	up
MWS0274	DL-3-Phenyllactic acid	DL-3-苯基乳酸	Organic acids	有机酸	Organic acids	有机酸	C9H10O3	3	828-01-3	266149	262735	268317	139889	96385.4	106167	1.20439	0.00680446	2.32799	1.21908	up
Wmkp002590	5,7-Dihydroxy-4-methoxyflavone-3-O-xylose-(1-6)-glucose	5,7-二羟基-4-甲氧基黄酮-3-O-木糖-(1-6)-葡萄糖	Flavonoids	黄酮	Flavones	黄酮	C27H30O15	3	-	1.25938e+07	1.5652e+07	1.98864e+07	1.77271e+06	1.81372e+06	1.47256e+06	1.23388	0.0207771	9.51417	3.25008	up
pmp000791	Moracin Y*	桑辛素 Y*	Phenolic acids	酚酸类	Phenolic acids	酚酸类	C15H10O5	3	1252581-54-6	190155	198700	201072	40927.9	78256.9	90188	1.13703	0.0105097	2.81759	1.49446	up
pme1975	Malonic acid	丙二酸	Organic acids	有机酸	Organic acids	有机酸	C3H4O4	3	141-82-2	727175	723410	616818	1.58675e+06	1.50249e+06	1.08043e+06	1.16461	0.0405552	0.495819	-1.01211	down
Wchn002535	2,3-Di-O-Galloyl--D-Glucose	2,3-二-O-没食子酰基-β-D-葡萄糖	Phenolic acids	酚酸类	Phenolic acids	酚酸类	C20H20O14	1	-	1.40755e+07	1.40823e+07	1.9258e+07	4.05398e+07	4.37902e+07	3.6624e+07	1.20866	0.000941711	0.392015	-1.35102	down
pme3034	Ethylmalonic acid*	乙基丙二酸*	Organic acids	有机酸	Organic acids	有机酸	C5H8O4	1	601-75-2	265878	276868	302698	692034	824763	791890	1.23407	0.00419175	0.366201	-1.44929	down
Hmmn003964	7-Deoxyloganic acid	7-脱氧马钱苷酸	Terpenoids	萜类	Monoterpenoids	倍萜	C16H24O9	2	22487-36-1	350439	352808	284380	96938.7	83088.7	88968.4	1.23436	0.00718394	3.67154	1.87638	up
CYp003790	2-(3,4-dihydroxyphenyl)-2H-chromene-3,5,7-triol	2-(3,4-二羟基苯基)-2H-色烯-3,5,7-三醇	Others	其它类	Others	其它	C15H12O6	3	-	1.11059e+07	9.42972e+06	1.05905e+07	4.04185e+06	4.94974e+06	4.00591e+06	1.2216	0.00117338	2.39477	1.25989	up
mws4002	Dopamine	多巴胺	Alkaloids	生物碱	Phenolamine	酚胺	C8H11NO2	3	51-61-6	275845	325451	499211	750496	1.34724e+06	840166	1.10771	0.0671306	0.374589	-1.41662	down
Lmtn002233	Androsin	草夹竹桃苷	Phenolic acids	酚酸类	Phenolic acids	酚酸类	C15H20O8	2	531-28-2	3.38587e+06	5.75534e+06	2.91048e+06	1.04972e+06	1.2253e+06	1.44371e+06	1.15713	0.0850133	3.24081	1.69635	up
pme1598	Hesperetin-5-O-glucoside	橙皮素-5-O-葡萄糖苷	Flavonoids	黄酮	Flavanones	二氢黄酮	C22H24O11	3	69651-80-5	3.85546e+06	5.61877e+06	4.39817e+06	1.757e+06	2.63804e+06	1.57799e+06	1.13481	0.0185627	2.32251	1.21568	up
pmn001513	Digallic Acid	双没食子酸	Phenolic acids	酚酸类	Phenolic acids	酚酸类	C14H10O9	2	536-08-3	3.08362e+07	2.98375e+07	3.41607e+07	1.04481e+07	1.21073e+07	1.31635e+07	1.2293	0.000625007	2.65502	1.40872	up
Wchn006138	4,9-Dihydroxy-17-methoxy-2-oxatricyclo[13.2.2.13,7]icoSa-1(17),3,5,7(20),15,18-hexaen-10-one	4,9-Dihydroxy-17-methoxy-2-oxatricyclo[13.2.2.13,7]icoSa-1(17),3,5,7(20),15,18-hexaen-10-one	Others	其它类	Others	其它	C20H22O5	3	-	396780	371388	428459	187834	140186	149045	1.21758	0.000438162	2.50831	1.32672	up
MWSmce582	Methyl L-pyroglutamate	L-焦谷氨酸甲酯	Alkaloids	生物碱	Pyrrole alkaloids	吡咯类生物碱	C6H9NO3	3	4931-66-2	7.07326e+06	5.65219e+06	2.99522e+06	2.57611e+06	1.14879e+06	1.9865e+06	1.02094	0.0952171	2.75251	1.46075	up
pmn001690	3-Hydroxy-4-isopropylbenzylalcohol-3-O-glucoside	3-羟基-4-异丙基苯甲醇-3-O-葡萄糖苷	Phenolic acids	酚酸类	Phenolic acids	酚酸类	C16H24O7	3	-	4.34388e+06	4.4211e+06	4.43785e+06	768596	601270	625376	1.24058	6.06901e-06	6.61716	2.72621	up
Lmdp004892	Kaempferol-3-O-(6''-malonyl)galactoside*	山柰酚-3-O-(6''-丙二酰)半乳糖苷*	Flavonoids	黄酮	Flavonols	黄酮醇	C24H22O14	1	-	3.92225e+06	1326150	3.6203e+06	5.56915e+07	4.70759e+07	5.04464e+07	1.21059	0.00118338	0.0578844	-4.11068	down
mws0177	2-Furoic acid	2-呋喃甲酸	Organic acids	有机酸	Organic acids	有机酸	C5H4O3	3	88-14-2	467568	423280	464142	1.15848e+06	1.07143e+06	929666	1.22752	0.00956769	0.428852	-1.22145	down
Wmmn000117	mudanoside B	牡丹苷B	Phenolic acids	酚酸类	Phenolic acids	酚酸类	C18H24O14	2	203511-37-9	2.49208e+06	2.29068e+06	2.04092e+06	7.03684e+06	6.04526e+06	9.89684e+06	1.20294	0.0414923	0.296953	-1.75169	down
Cmmn013378	Levopimaric acid*	左旋海松酸*	Terpenoids	萜类	Ditepenoids	二萜	C20H30O2	2	79-54-9	1.11819e+06	954960	881959	1.76731e+06	1.99941e+06	2.28212e+06	1.19693	0.00961124	0.488541	-1.03345	down
Yphn003868	plantalloside	plantalloside	Phenolic acids	酚酸类	Phenolic acids	酚酸类	C29H36O16	3	-	7.19637e+06	6.0453e+06	5.483e+06	1.74368e+06	2.35942e+06	1.97688e+06	1.21761	0.00796782	3.07972	1.6228	up
Lmsn002548	1-O-Caffeoyl-β-D-glucose	1-O-咖啡酰-β-D-葡萄糖	Phenolic acids	酚酸类	Phenolic acids	酚酸类	C15H18O9	1	14364-08-0	3.16556e+06	4.50186e+06	4.60918e+06	609991	641651	427496	1.22511	0.0153312	7.31125	2.87012	up
Zbqp000710	3-(1H-imidazol-5-yl)-2-(trimethylammonio)propanoate	3-(1H-咪唑-5-基)-2-(三甲基铵)丙酸酯	Alkaloids	生物碱	Alkaloids	生物碱	C9H15N3O2	1	-	3.05129e+06	3.25009e+06	3.77374e+06	1.68067e+06	1.6901e+06	1.10696e+06	1.1652	0.00309589	2.25005	1.16996	up
Jmgn004021	6-C-Glucosyl-2-Hydroxynaringenin	6-碳葡萄糖基-2-羟基柚皮素	Flavonoids	黄酮	Flavanones	二氢黄酮	C21H22O11	3	-	640234	695030	799850	231860	158425	126078	1.2036	0.00125632	4.13491	2.04785	up
Wbmp011352	Puberaconitidine	牛扁替定碱	Alkaloids	生物碱	Alkaloids	生物碱	C37H52N2O11	3	83685-21-6	8.54499e+06	9.19673e+06	7.87673e+06	4.0401e+06	4.45177e+06	3.6793e+06	1.22194	0.00147789	2.10485	1.07372	up
Lmnn102603	Nuezhengalaside	女贞苦苷	Terpenoids	萜类	Monoterpenoids	倍萜	C18H28O9	3	-	1116025	1339610	1.19426e+06	3134120	3623875	4684145	1.2127	0.0275947	0.318987	-1.64843	down
mws0791	Poncirin (Isosakuranetin-7-O-neohesperidoside)	枸橘苷	Flavonoids	黄酮	Flavanones	二氢黄酮	C28H34O14	2	14941-08-3	3.3303e+07	3.1013e+07	2.79306e+07	9.66289e+07	95556602	4.16435e+07	1.04308	0.12051	0.394505	-1.34189	down
CYp004149	N-trans-Cinnamoyl N6-Methylagmatine	N-反式肉桂酰基 N6-甲基胍丁胺	Alkaloids	生物碱	Phenolamine	酚胺	C15H22N4O	3	-	122689	171400	165452	26363.7	72098	10005	1.03262	0.00906834	4.23671	2.08294	up
pmp000604	Rubrofusarin-6-O-glucoside	红镰霉素-6-O-葡萄糖苷	Others	其它类	Ketone compounds	酮类化合物	C21H22O10	2	132922-80-6	1.14826e+06	1.37841e+06	1.42225e+06	3.46926e+06	4.03819e+06	4.16373e+06	1.22847	0.00278295	0.338348	-1.56342	down
Zbzp003271	Isovitexin-7-O-glucoside(Saponarin)*	异牡荆素-7-O-葡萄糖苷 (皂草苷)*	Flavonoids	黄酮	Flavones	黄酮	C27H30O15	1	20310-89-8	2.56962e+06	3.71717e+06	2.38183e+06	66685	41240.8	26376.5	1.23172	0.0207822	64.5456	6.01225	up
Zmdp006307	sanshodiol	sanshodiol	Lignans and Coumarins	木脂素和香豆素	Lignans	木脂素	C20H22O6	3	-	131526	88412.4	123634	26785.1	41054.2	33366.8	1.19671	0.0185313	3.39479	1.76332	up
pmn001647	Procyanidin C2	原花青素 C2	Tannins	鞣质	Proanthocyanidins	原花青素	C45H38O18	2	37064-31-6	4.50995e+06	5.96577e+06	5.25916e+06	574495	609640	509245	1.2398	0.00773476	9.292	3.21599	up
pmb0889	Punicic acid (9Z,11E,13Z-octadecatrienoic acid)	石榴酸 (9Z,11E,13Z-十八碳三烯酸)	Lipids	脂质	Free fatty acids	游离脂肪酸	C18H30O2	3	544-72-9	647436	599308	529471	334237	236073	316456	1.17548	0.00306054	2.00302	1.00218	up
Hmzp004605	Ladanetin-6-O-β-D-glucosid	鼬瓣花亭-6-O-β-D-葡萄糖苷	Flavonoids	黄酮	Flavones	黄酮	C22H22O11	3	-	8.85832e+06	1.07654e+07	9.31818e+06	2.83268e+06	2.78278e+06	2.98895e+06	1.23829	0.00660588	3.36362	1.75001	up
MWSmce083	Ferulic acid methyl ester	阿魏酸甲酯	Phenolic acids	酚酸类	Phenolic acids	酚酸类	C11H12O4	1	2309-07-1	1.62558e+06	2.0764e+06	1.80651e+06	515297	462539	380835	1.22825	0.00541668	4.05432	2.01946	up
Hmln000873	2-O-Galloyl-D-glucose	2-O-没食子酰-D-葡萄糖	Phenolic acids	酚酸类	Phenolic acids	酚酸类	C13H16O10	1	-	1.15435e+07	1.17996e+07	9.9105e+06	2.07253e+07	2.66255e+07	2.8366e+07	1.20119	0.0202879	0.439184	-1.1871	down
mws0856	Quercetin-4'-O-glucoside (Spiraeoside)*	槲皮素-4'-O-葡萄糖苷 (绣线菊苷)*	Flavonoids	黄酮	Flavonols	黄酮醇	C21H20O12	1	20229-56-5	3.42577e+06	4.29706e+06	4.14049e+06	1.69933e+06	2.38099e+06	1.6086e+06	1.16293	0.00487489	2.08534	1.06028	up
Wayn002532	Gallic acid-1-O-xyloside	没食子酸-1-O-木糖苷	Tannins	鞣质	Tannin	鞣质	C12H14O9	2	-	1.884e+06	1.70684e+06	1.47972e+06	4.66042e+07	4.9563e+07	6.17868e+07	1.24192	0.00818105	0.0321015	-4.96122	down
Lmhn002895	Feruloylcaffeoyltartaric acid	阿魏酰咖啡酰酒石酸	Phenolic acids	酚酸类	Phenolic acids	酚酸类	C23H20O12	3	-	50722.9	23340	11670	126277	155143	138398	1.11964	0.00212572	0.204215	-2.29184	down
Lmyn001269	Kaempferol-3-O-sophoroside	山柰酚-3-O-槐糖苷 (槐属黄酮苷)	Flavonoids	黄酮	Flavonols	黄酮醇	C27H30O16	3	19895-95-5	1.42944e+06	1.55643e+06	1.60096e+06	352346	412878	269447	1.22597	7.74305e-05	4.43314	2.14833	up
Lmbn002648	α-Hydroxycinnamic Acid*	α-羟基肉桂酸*	Phenolic acids	酚酸类	Phenolic acids	酚酸类	C9H8O3	1	5801-57-0	1.35771e+07	1.07217e+07	17358550	0	0	0	1.24426	0.0186269	#DIV/0!	#DIV/0!	up
MWSHY0067	Quercetin-3-O-rutinoside (Rutin)*	槲皮素-3-O-芸香糖苷 (芦丁)*	Flavonoids	黄酮	Flavonols	黄酮醇	C27H30O16	1	153-18-4	2.11795e+07	1.41926e+07	2.08317e+07	6.02954e+06	4.47396e+06	2.60091e+06	1.16527	0.0131573	4.28892	2.10061	up
Hmcn001989	Lavandulifolioside	薰衣草叶苷	Phenolic acids	酚酸类	Phenolic acids	酚酸类	C34H44O19	2	-	158128	139199	150162	541963	551737	717228	1.23195	0.014629	0.247105	-2.0168	down
WaYn002469	4',8''-Bisguaiacylglycerol	4',8''-Bisguaiacylglycerol	Lignans and Coumarins	木脂素和香豆素	Lignans	木脂素	C20H26O9	3	-	330390	623880	556546	13340	72289.1	30450.7	1.16268	0.030591	13.0153	3.70214	up
mws1297	Benzyl glucoside	苄基葡萄糖苷	Phenolic acids	酚酸类	Phenolic acids	酚酸类	C13H18O6	3	4304-12-5	533863	518334	464802	10005	14438.9	6670	1.23591	0.0016028	48.7562	5.60751	up
Wcdp000970	acetophenone	苯乙酮	Others	其它类	Others	其它	C8H8O	2	98-86-2	151866	114360	200707	2.41274e+07	2.47308e+07	1.30195e+07	1.23767	0.0328889	0.00754608	-7.05006	down
mws2120	Brevifolin carboxylic acid	短叶苏木酚酸	Phenolic acids	酚酸类	Phenolic acids	酚酸类	C13H8O8	2	18490-95-4	9.75491e+06	1.22509e+07	1.23845e+07	0	0	0	1.24454	0.00551857	#DIV/0!	#DIV/0!	up
Ladn001231	3,5-dihydroxy-4-{[(2s,3r,4s,5s,6r)-3,4,5-trihydroxy-6-[(sulfooxy)methyl]oxan-2-yl]oxy}benzoic acid	3,5-二羟基-4-{[(2s,3r,4s,5s,6r)-3,4,5-三羟基-6-[(磺氧基)甲基]氧杂环己烷-2-基]氧基}苯甲酸	Phenolic acids	酚酸类	Phenolic acids	酚酸类	C13H16O13S	3	-	1.56956e+07	1.49704e+07	1.87719e+07	5.86879e+06	6.20565e+06	7.05602e+06	1.22441	0.00843362	2.58425	1.36974	up
pme1373	2'-Deoxycytidine-5'-monophosphate	2'-脱氧胞苷-5'-单磷酸	Nucleotides and derivatives	核苷酸及其衍生物	Nucleotides and derivatives	核苷酸及其衍生物	C9H14N3O7P	3	1032-65-1	192203	197213	222069	48876.4	108749	23501.6	1.04906	0.0197228	3.376	1.75532	up
MWSslk106	2-Phenylethylamine	2-苯乙胺	Alkaloids	生物碱	Benzylphenylethylamine alkaloids	苄基苯乙胺类生物碱	C8H11N	3	156-28-5	701310	661273	655079	2.53144e+06	2.35887e+06	1.48953e+06	1.19416	0.0455577	0.316256	-1.66084	down
Wmkn003797	(2R,3R)-8-Prenyl-7,4'-dihydroxy-5-methoxydihydroflavonol	(2R,3R)-8-异戊烯基-7,4'-二羟基-5-甲氧基二氢黄酮醇	Flavonoids	黄酮	Flavonols	黄酮醇	C21H22O6	3	-	307172	272580	323530	21447.9	16494.1	54507.9	1.1925	0.000200777	9.77049	3.28843	up
Yalp005912	Swietenialide D	Swietenialide D	Terpenoids	萜类	Triterpene	三萜	C40H54O17	3	-	454611	812680	1.03162e+06	111788	246417	183934	1.12855	0.0667532	4.24044	2.08422	up
Lmmp002080	N-(4-Aminobutyl)benzamide	N-(4-氨基丁基)苯甲酰胺	Alkaloids	生物碱	Alkaloids	生物碱	C11H16N2O	3	5692-23-9	257265	352892	335716	80689.8	68709.2	46634.1	1.20984	0.00804106	4.82507	2.27055	up
Wcdn004141	2-[3-[4-[1,3-dihydroxy-1-(4-hydroxy-3-methoxyphenyl)propan-2-yl]oxy-3-methoxyphenyl]propoxy]-6-(hydroxymethyl)oxane-3,4,5-triol	2-[3-[4-[1,3-dihydroxy-1-(4-hydroxy-3-methoxyphenyl)propan-2-yl]oxy-3-methoxyphenyl]propoxy]-6-(hydroxymethyl)oxane-3,4,5-triol	Others	其它类	Others	其它	C26H36O12	3	-	80586.6	50950.9	59287.5	33179.5	14448.4	29489.6	1.06043	0.0293848	2.47447	1.30712	up
Lazn003953	Erythro-Guaiacylglycerol-β-dihydroconiferyl Ether glucoside	赤式-愈创木基甘油-β-O-4'-二氢松柏醇醚葡萄糖苷	Lignans and Coumarins	木脂素和香豆素	Lignans	木脂素	C26H36O12	3	-	80586.6	50950.9	59287.5	33179.5	14448.4	29489.6	1.06043	0.0293848	2.47447	1.30712	up
pme2246	Ellagic acid	鞣花酸	Tannins	鞣质	Tannin	鞣质	C14H6O8	1	476-66-4	1.62962e+07	1.04138e+07	1.06089e+07	4.9362e+07	5.43708e+07	8.82548e+07	1.19624	0.0487091	0.194382	-2.36304	down
Cmbp003769	(E)-N5-(1-((Carboxymethyl)amino)-3-((3-(4-hydroxy-3,5-dimethoxyphenyl)allyl)thio)-1-oxopropan-2-yl)glutamine	(E)-N5-(1-((Carboxymethyl)amino)-3-((3-(4-hydroxy-3,5-dimethoxyphenyl)allyl)thio)-1-oxopropan-2-yl)glutamine	Alkaloids	生物碱	Alkaloids	生物碱	C21H29N3O9S	3	-	1.38318e+06	1.13533e+06	1.2717e+06	229464	178735	171738	1.23646	0.00284675	6.53555	2.70831	up
pme0066	Guanidinoacetate	乙酸胍	Alkaloids	生物碱	Alkaloids	生物碱	C3H7N3O2	3	352-97-6	290499	328405	301746	52408.6	152831	151142	1.03211	0.0208051	2.58332	1.36923	up
Wmhn004451	1,4,8-Trihydroxynaphthalene-1-O-[6'-O-(3'',4'',5''-trimethylbenzoyl)]glucoside	1,4,8-三羟基萘-1-O-[6'-O-(3'',4'',5''-三甲基苯甲酰)]-葡萄糖苷	Quinones	醌类	Quinones	醌类	C25H24O11	2	-	152508	100752	114461	1.5362e+07	1.34952e+07	1.25939e+07	1.24272	0.00351461	0.00887122	-6.81665	down
Zbsp002199	Pelargonidin-3-O-glucoside	天竺葵素-3-O-葡萄糖苷	Flavonoids	黄酮	Anthocyanidins	花青素	C21H21O10+	3	47684-27-5	9.24186e+06	1.24367e+07	1.1393e+07	5.01192e+06	5.99633e+06	3.53564e+06	1.14358	0.00772075	2.27391	1.18518	up
MWS2040	Methanesulfonic acid	甲基磺酸	Organic acids	有机酸	Organic acids	有机酸	CH4O3S	3	75-75-2	4.87426e+06	3.95067e+06	4.99201e+06	511888	573644	741358	1.23467	0.00512475	7.56309	2.91898	up
MWSHY0094	Gallocatechin gallate*	没食子儿茶素没食子酸酯*	Flavonoids	黄酮	Flavanols	黄烷醇类	C22H18O11	1	4233-96-9	2.32572e+07	2.13675e+07	2.66912e+07	1.24578e+07	9.52206e+06	8.82297e+06	1.19476	0.00307586	2.31524	1.21116	up
Lmqn005782	4,5,8-Trihydroxy-α-tetralone	4,5,8-三羟基-α-四氢萘酮	Quinones	醌类	Quinones	醌类	C10H10O4	1	-	2.28659e+06	2.68645e+06	2.66774e+06	922248	850321	971257	1.23506	0.00401095	2.78472	1.47753	up
Lmgn002679	Phenol	苯酚	Phenolic acids	酚酸类	Phenolic acids	酚酸类	C6H6O	3	108-95-2	1.28684e+06	1.43869e+06	1.77152e+06	4.40792e+06	3.30621e+06	3.99738e+06	1.20315	0.00829748	0.383986	-1.38088	down
Hmln002597	Sodium ferulate	阿魏酸钠	Phenolic acids	酚酸类	Phenolic acids	酚酸类	C10H9NaO4	3	24276-84-4	1.50344e+06	1.83739e+06	1.77155e+06	597968	600504	611773	1.23594	0.00841235	2.82414	1.49781	up
Lmxp000429	Hercynine	组氨酸甜菜碱	Alkaloids	生物碱	Alkaloids	生物碱	C9H15N3O2	3	534-30-5	2.0599e+06	2.29885e+06	2.5819e+06	1.14642e+06	1.16112e+06	732683	1.15778	0.00328513	2.28294	1.19089	up
Zmdp001857	γ-Glutamyltyrosine	γ-谷氨酰胺酪氨酸	Amino acids and derivatives	氨基酸及其衍生物	Amino acids and derivatives	氨基酸及其衍生物	C14H18N2O6	2	7432-23-7	2.09387e+06	1.11146e+06	2.28516e+06	696264	676999	861904	1.08743	0.0927203	2.45641	1.29655	up
Lmyn002145	Mucic acid-1,4-lactone-3,5-di-O-gallate	粘酸-1,4-内酯-3,5-二氧没食子酸酯	Phenolic acids	酚酸类	Phenolic acids	酚酸类	C20H16O15	3	-	1.14819e+07	1.18197e+07	1.38269e+07	3.98273e+06	5.36728e+06	5.15454e+06	1.21264	0.00222313	2.55979	1.35603	up
Wayn005694	Tricetin 5-(2''-dihydroxybenzoylglucoside)	五羟基黄酮 5-(2''-二羟基苯甲酰基葡萄糖苷)	Flavonoids	黄酮	Flavones	黄酮	C28H24O15	1	-	41200.9	18340	22167.1	4.34062e+06	5.28936e+06	3.85411e+06	1.23855	0.0087668	0.00605958	-7.36657	down
mws0219	L-Aspartic Acid	L-天冬氨酸	Amino acids and derivatives	氨基酸及其衍生物	Amino acids and derivatives	氨基酸及其衍生物	C4H7NO4	1	56-84-8	1.64987e+07	1.74193e+07	1.64496e+07	6.2337e+06	4.98191e+06	6.68203e+06	1.22693	0.000189593	2.81421	1.49273	up
HX1372	guaiacylglycerol-β-coniferyl ether	愈创木酰甘油-β-松油基醚	Lignans and Coumarins	木脂素和香豆素	Lignans	木脂素	C20H24O7	3	-	39625.6	72590.8	63616.7	12153.1	31675	12836.7	1.06634	0.0349822	3.10304	1.63368	up
Ladp003640	(S)-3-Hydroxy-1-(3,4-dihydroxyphenethyl)pyrrolidine-2,5-dione	(S)-3-羟基-1-(3,4-二羟基苯乙基)吡咯烷-2,5-二酮	Alkaloids	生物碱	Pyrrole alkaloids	吡咯类生物碱	C12H13NO5	3	-	168763	142771	190130	810640	1033745	795555	1.23246	0.00971676	0.190028	-2.39571	down
Wcgn003981	Woodorien	Woodorien	Others	其它类	Saccharides	糖类	C14H18O9	1	155112-92-8	3.57877e+06	4.42527e+06	3.46536e+06	9.812e+06	9.92478e+06	8.52282e+06	1.22081	0.000955586	0.405859	-1.30095	down
mws0489	Benzoylformic acid	苯乙醛酸	Organic acids	有机酸	Organic acids	有机酸	C8H6O3	3	611-73-4	174089	35594.1	97247.3	0	0	0	1.22815	0.12517	#DIV/0!	#DIV/0!	up
Lmgn002184	2-Oxoheptanedionic acid*	2-氧庚二酸*	Organic acids	有机酸	Organic acids	有机酸	C7H10O5	1	17126-90-8	4.56261e+06	5.71279e+06	4.99105e+06	2.839e+06	991780	1.94274e+06	1.07048	0.0114511	2.64422	1.40284	up
Lmtn003024	Mansorin III	Mansorin III	Lignans and Coumarins	木脂素和香豆素	Coumarins	香豆素	C14H14O4	3	-	4.73849e+06	5.67307e+06	5.17846e+06	250860	214178	175960	1.24123	0.00277486	24.3215	4.60416	up
MWSmce248	3-Hydroxycinnamic Acid*	3-羟基肉桂酸*	Phenolic acids	酚酸类	Phenolic acids	酚酸类	C9H8O3	1	14755-02-3	1.08561e+07	1.3323e+07	1.22777e+07	1.48688e+06	1.64133e+06	648682	1.20449	0.00129956	9.6526	3.27092	up
Lahp004593	Flavoyadorinin A	黄槲寄生苷 A	Flavonoids	黄酮	Flavonols	黄酮醇	C23H24O12	1	-	86003305	95068345	6.43225e+07	14722800	13036110	12944985	1.23252	0.0170901	6.02876	2.59186	up
Lmhn001386	Vnilloyltartaric acid	香草酰酒石酸	Phenolic acids	酚酸类	Phenolic acids	酚酸类	C12H12O9	3	-	1.07155e+06	1.04079e+06	820904	3.43138e+06	2.91919e+06	2.90264e+06	1.22643	0.00218079	0.316997	-1.65746	down
Hmgp002189	Hispidulin-7-O-glucoside(Homoplantaginin)	高车前素-7-O-葡萄糖苷; 高车前苷	Flavonoids	黄酮	Flavones	黄酮	C22H22O11	1	17680-84-1	8.99228e+06	1.0968e+07	7.9326e+06	2.91509e+06	2.78805e+06	2.60851e+06	1.22758	0.0172789	3.35588	1.74669	up
HJN074	Procyanidin A6	原花青素 A6	Tannins	鞣质	Proanthocyanidins	原花青素	C31H28O12	3	-	689390	726697	1.08748e+06	61461.5	91558.2	87212.4	1.2286	0.0266135	10.4214	3.38148	up
Lazn002213	1-(4-Hydroxy-3-methoxyphenyl)-2-[4-(1,2,3-trihydroxypropyl)-2-methoxyphenoxy]-1,3-propanediol	1-(4-Hydroxy-3-methoxyphenyl)-2-[4-(1,2,3-trihydroxypropyl)-2-methoxyphenoxy]-1,3-propanediol	Lignans and Coumarins	木脂素和香豆素	Lignans	木脂素	C20H26O9	3	-	293399	328133	345795	34336.7	38441	34336.7	1.24267	0.00269131	9.03079	3.17485	up
Lmyn002403	Mandelic acid-β-glucoside	扁桃酸-β-葡萄糖苷	Organic acids	有机酸	Organic acids	有机酸	C14H18O8	2	-	261725	224522	254522	634109	680761	694267	1.23716	0.000138701	0.3687	-1.43948	down
pmb2804	13S-Hydroperoxy-9Z,11E-octadecadienoic acid	13-氢过氧化-9,11-十八碳二烯酸	Lipids	脂质	Free fatty acids	游离脂肪酸	C18H32O4	3	33964-75-9	78193.9	92612.2	81761.3	29841.5	14913.4	19091.5	1.19364	0.000536417	3.95586	1.98399	up
pme0434	Procyanidin B2	原花青素 B2	Tannins	鞣质	Proanthocyanidins	原花青素	C30H26O12	1	29106-49-8	5.20625e+06	4.83649e+06	5.05314e+06	991112	890768	621959	1.22892	1.07863e-05	6.02909	2.59194	up
Zbzp003832	Isovitexin-8-O-xyloside	异牡荆素-8-O-木糖苷	Flavonoids	黄酮	Flavones	黄酮	C26H28O14	2	-	1.91801e+06	2.17721e+06	1.86677e+06	13362.7	21956.3	16105.6	1.24201	0.00235616	115.936	6.85719	up
ML10179289	2-Phenylethanol	2-苯乙醇	Phenolic acids	酚酸类	Phenolic acids	酚酸类	C8H10O	2	60-12-8	2.60501e+06	1.8486e+06	1.92959e+06	6.30565e+06	6.11984e+06	4.20852e+06	1.17449	0.0256908	0.383744	-1.38178	down
HJN094	Galloylprocyanidin B4	没食子酰原花青素 B4	Tannins	鞣质	Proanthocyanidins	原花青素	C37H30O16	2	-	2.16823e+06	2.3795e+06	2.73185e+06	551917	698187	568917	1.23181	0.00512668	4.00192	2.00069	up
Waln003168	5-O-p-Coumaroyl Galactonic Acid	5-O-p-香豆酰半乳糖酸	Phenolic acids	酚酸类	Phenolic acids	酚酸类	C15H18O9	2	-	5.56762e+06	4.86276e+06	3.55773e+06	1.1885e+06	1841840	811386	1.15077	0.0147165	3.64111	1.86438	up
pmb2620	3,4-Dimethoxycinnamic acid	3,4-二甲氧基肉桂酸	Phenolic acids	酚酸类	Phenolic acids	酚酸类	C11H12O4	2	2316-26-9	1.05227e+06	1.3225e+06	1.11592e+06	356160	342005	238216	1.21509	0.00328225	3.72786	1.89835	up
pme2433	Diethanolamine	二乙醇胺	Alkaloids	生物碱	Alkaloids	生物碱	C4H11NO2	3	111-42-2	83757.4	94330.6	71813.9	23916.4	23443.8	24941.3	1.23408	0.0115696	3.45639	1.78926	up
Hmsn002272	Demethyl coniferin	去甲松柏苷	Phenolic acids	酚酸类	Phenolic acids	酚酸类	C15H20O8	2	-	31448765	3.10965e+07	2.75093e+07	821890	866775	624257	1.24212	0.00178951	38.9354	5.28301	up
pma1839	N-Sinapoylcadaverine	芥子酰尸胺	Alkaloids	生物碱	Phenolamine	酚胺	C16H24N2O4	3	-	562434	617256	676540	241507	243962	210214	1.23123	0.00381365	2.66821	1.41587	up
Sazp004376	Phyllamyricoside C	Phyllamyricoside C	Lignans and Coumarins	木脂素和香豆素	Lignans	木脂素	C27H32O11	2	-	1.62876e+06	1.60222e+06	2.52081e+06	698355	629453	662554	1.19536	0.0527924	2.88982	1.53098	up
Wafn002081	Dihydroxybenzoyl xyloside	二羟基苯甲酰木糖苷	Phenolic acids	酚酸类	Phenolic acids	酚酸类	C12H14O8	1	-	1.20304e+06	1.11427e+06	984735	1.27389e+07	1.09364e+07	1.4847e+07	1.23979	0.00897256	0.0857177	-3.54426	down
CYp003418	N-cis-Cinnamoylagmatine	N-顺式肉桂酰基胍丁胺	Alkaloids	生物碱	Phenolamine	酚胺	C14H20N4O	3	-	1.52058e+06	1.88009e+06	1.54896e+06	931775	767065	646274	1.17985	0.00495849	2.11061	1.07766	up
Labn001995	3,5-dihydroxy-4-[(2S,3R,4S,5S,6R)-3,4,5-trihydroxy-6-(sulfooxymethyl)oxan-2-yl]oxybenzoic acid	3,5-dihydroxy-4-[(2S,3R,4S,5S,6R)-3,4,5-trihydroxy-6-(sulfooxymethyl)oxan-2-yl]oxybenzoic acid	Phenolic acids	酚酸类	Phenolic acids	酚酸类	C13H16O13S	3	-	1.68469e+07	1.7534e+07	1.8474e+07	6.24317e+06	6.5851e+06	6.54594e+06	1.2423	0.00112069	2.72811	1.4479	up
Zmmp003443	Bestim	Bestim	Amino acids and derivatives	氨基酸及其衍生物	Amino acids and derivatives	氨基酸及其衍生物	C16H19N3O5	3	66471-20-3	2.52481e+06	2.38768e+06	2.59373e+06	838669	740441	1.44356e+06	1.144	0.0155655	2.48331	1.31227	up
pme3011	γ-Aminobutyric acid	γ-氨基丁酸	Organic acids	有机酸	Organic acids	有机酸	C4H9NO2	3	56-12-2	91390.9	107964	88399.8	767230	835149	618339	1.23808	0.00924523	0.129577	-2.94812	down
Zmgn002106	N-Acetyl-L-phenylalanine	N-乙酰-L-苯丙氨酸	Amino acids and derivatives	氨基酸及其衍生物	Amino acids and derivatives	氨基酸及其衍生物	C11H13NO3	1	2018-61-3	3.24513e+06	3.78118e+06	2.92977e+06	1.01023e+06	1.03063e+06	764091	1.22161	0.00590447	3.54946	1.8276	up
pme2529	1,5-Anhydro-D-glucitol	1,5-酐-D-山梨糖醇	Others	其它类	Saccharides	糖类	C6H12O5	3	154-58-5	930275	1.10749e+06	954837	480810	505267	453553	1.22631	0.00777881	2.07873	1.0557	up
Jmwn006041	Dehydrodiconiferylalcohol-9'-O-glucoside	脱氢双松柏醇-9'-O-葡萄糖苷	Lignans and Coumarins	木脂素和香豆素	Lignans	木脂素	C26H32O11	3	-	228323	235461	224999	107041	93949.2	114712	1.23088	0.000377805	2.18176	1.12549	up
pmb3101	2-Isopropylmalic Acid	2-异丙基苹果酸	Organic acids	有机酸	Organic acids	有机酸	C7H12O5	1	49601-06-1	5.1954e+07	5.02698e+07	4.90613e+07	1.86262e+07	1.61341e+07	1.81049e+07	1.23991	9.20857e-06	2.86171	1.51688	up
Lmsp004851	3-Hydroxyphloretin	3-羟基根皮素	Flavonoids	黄酮	Chalcones	查耳酮	C15H14O6	3	57765-66-9	1.49502e+06	5.27533e+06	1.73242e+06	381534	340570	380592	1.14485	0.181086	7.71089	2.9469	up
pme0436	Procyanidin B3	原花青素 B3	Tannins	鞣质	Proanthocyanidins	原花青素	C30H26O12	1	23567-23-9	5.25964e+06	6.0103e+06	6.23069e+06	832636	1.04512e+06	772861	1.23684	0.00196151	6.60248	2.72301	up
Lmsn003367	3,5,9-Trihydroxy-7,8-dihydrocyclopenta[g]chromene-2,6-dione	山莓素	Others	其它类	Others	其它	C12H8O6	2	-	144880	100126	100174	4.26082e+06	4.34298e+06	5.57035e+06	1.24047	0.00827275	0.0243528	-5.35977	down
mws0609	Guanosine 3',5'-cyclic monophosphate	鸟苷 3',5'-环单磷酸	Nucleotides and derivatives	核苷酸及其衍生物	Nucleotides and derivatives	核苷酸及其衍生物	C10H12N5O7P	3	7665-99-8	347097	423890	417627	75694.9	74910.3	94718.3	1.23533	0.00392217	4.84509	2.27652	up
CYn006184	3,4-Di-O-p-Coumaroylquinic acid*	3,4-二-O-对香豆酰奎宁酸*	Phenolic acids	酚酸类	Phenolic acids	酚酸类	C25H24O10	3	-	153415	59220.7	61685	6.15783e+06	7.18319e+06	5.83715e+06	1.23188	0.00395099	0.0143038	-6.12745	down
Lmmn003822	(4β,10E)-6α,15-Dihydroxy-8β-(angeloyloxy)-14-oxogermacra-1(10),11(13)-diene-12-oic acid-12,6-lactone	(4β,10E)-6α,15-二羟基-8β-(当归酰氧基)-14-氧代吉玛烷-1(10),11(13)-二烯-12-羧酸-12,6-内酯	Terpenoids	萜类	Sesquiterpenoids	倍半萜	C20H26O6	3	-	524616	393675	489048	44588.6	44021	64136	1.23395	0.00730213	9.21362	3.20377	up
HJN003	1-O-Sinapoyl-β-D-glucose	1-O-芥子酰-D-葡萄糖	Phenolic acids	酚酸类	Phenolic acids	酚酸类	C17H22O10	3	-	95745.8	100494	77512.2	16902.5	13085.9	6670	1.198	0.00296395	7.46766	2.90066	up
Wagp001741	N-(gamma-L-glutamyl)tyramine O-glucoside	N-(γ-L-谷氨酰)酪胺 O-葡萄糖苷	Alkaloids	生物碱	Phenolamine	酚胺	C19H28N2O9	1	-	942890	893099	985325	6.69202e+06	6.61706e+06	6.65612e+06	1.2441	1.50183e-08	0.141312	-2.82305	down
Lagp003233	3'-Hydroxy-4'-O-β-D-glucosylpuerarin	3'-羟基-4'-氧-β-D-葡萄糖基葛根素	Flavonoids	黄酮	Isoflavones	异黄酮	C27H30O15	3	-	279505	533123	344468	3147.62	5105.1	8340	1.22977	0.0377276	69.7352	6.12381	up
Hmsn002948	2-Hydroxyphenol-1-O-glucosyl(6→1)rhamnoside	2-间苯二酚-1-O-葡萄糖基(6→1)鼠李糖苷	Phenolic acids	酚酸类	Phenolic acids	酚酸类	C18H26O11	3	-	19928.2	19323.4	22342.3	283044	265086	427312	1.23614	0.027222	0.0631446	-3.9852	down
Lmmp002914	Bis(Dihydrocaffeoyl)spermidine	双(二氢咖啡酰)亚精胺	Alkaloids	生物碱	Phenolamine	酚胺	C25H35N3O6	2	-	7.78868e+06	6.28432e+06	9.71332e+06	7319.65	5442.09	37764.4	1.22397	0.0153611	470.772	8.87889	up
Lmqp003432	6,9-Dihydroxy-7-megastigmen-3-one	6,9-二羟基-7-巨豆烯-3-酮	Terpenoids	萜类	Sesquiterpenoids	倍半萜	C13H22O3	2	-	133450	102605	191421	732893	733405	1.02993e+06	1.20977	0.0150953	0.171248	-2.54584	down
Waln003350	3-O-p-Coumaroyl Galactonic Acid	3-O-p-香豆酰半乳糖酸	Phenolic acids	酚酸类	Phenolic acids	酚酸类	C15H18O9	1	-	4.58091e+06	3.77852e+06	4.29805e+06	1.11168e+06	1.02429e+06	780844	1.22767	0.00176561	4.33948	2.11752	up
Lmbn001365	N-Hydroxy-L-isoleucine	N-羟基-L-异亮氨酸	Amino acids and derivatives	氨基酸及其衍生物	Amino acids and derivatives	氨基酸及其衍生物	C6H13NO3	3	-	22251.7	23088.2	18140.6	9947.63	6670	13759.7	1.08112	0.0147683	2.08973	1.06332	up
Lacn003532	Malonyl Tachioside	丙二酰它乔糖苷	Phenolic acids	酚酸类	Phenolic acids	酚酸类	C16H20O11	3	-	54877.3	64528.3	68330.6	23009.7	28421.7	25005	1.22038	0.00550613	2.45611	1.29638	up
MWSHY0098	Epigallocatechin	表没食子儿茶素	Flavonoids	黄酮	Flavanols	黄烷醇类	C15H14O7	1	970-74-1	4.75968e+07	5.65428e+07	5.6139e+07	1.22165e+07	1.33957e+07	8.97583e+06	1.2258	0.0013835	4.63393	2.21223	up
pma0692	N1,N10-Bis(p-coumaroyl)spermidine	双(对香豆酰基)亚精胺	Alkaloids	生物碱	Phenolamine	酚胺	C25H31N3O4	3	114916-05-1	25775.6	26675	62515	9.23951e+06	7.37245e+06	2.19779e+06	1.21826	0.0977639	0.00611202	-7.35414	down
pme3083	2-(Formylamino)benzoic acid	2-(甲酰氨基)苯甲酸	Phenolic acids	酚酸类	Phenolic acids	酚酸类	C8H7NO3	3	3342-77-6	40010	78360	101432	302807	454616	232718	1.13954	0.0507702	0.22199	-2.17143	down
Latp003485	7-Hydroxy-5-(3-hydroxy-2-oxopropyl)-2-methyl-4H-chromen-4-one	7-Hydroxy-5-(3-hydroxy-2-oxopropyl)-2-methyl-4H-chromen-4-one	Others	其它类	Chromone	色酮类	C13H12O5	3	-	312059	280251	312970	115700	150529	141093	1.21647	0.000377933	2.22252	1.1522	up
Wcdn006883	(+)-epipinoresinol	(+)-epipinoresinol	Lignans and Coumarins	木脂素和香豆素	Lignans	木脂素	C20H22O6	3	18779-41-4	9.60282e+06	7.99229e+06	9.23244e+06	3.93223e+06	4.14322e+06	4.35326e+06	1.22843	0.00726108	2.15851	1.11004	up
Lcyn000686	Prunustomentosanan A	Prunustomentosanan A	Others	其它类	Others	其它	C20H22O6	3	-	9.60282e+06	7.99229e+06	9.23244e+06	3.93223e+06	4.14322e+06	4.35326e+06	1.22843	0.00726108	2.15851	1.11004	up
pmn001687	Cis-Coutaric acid	顺式-对香豆酰酒石酸	Phenolic acids	酚酸类	Phenolic acids	酚酸类	C13H12O8	3	67920-37-0	120481	200224	148065	327634	442881	536733	1.15447	0.0308951	0.358594	-1.47958	down
WaYn006966	Ficusesquilignan B	Ficusesquilignan B	Lignans and Coumarins	木脂素和香豆素	Lignans	木脂素	C31H36O11	3	-	205669	273207	250297	47339.1	43925.9	34109.9	1.23095	0.00765812	5.81595	2.54001	up
Lmnn002886	1'-O-(3,4-Dihydroxyphenethyl)-O-caffeoyl-glucoside	1'-O-(3,4-二羟基苯乙基)-O-咖啡酰基-葡萄糖苷	Phenolic acids	酚酸类	Phenolic acids	酚酸类	C23H26O11	3	-	156419	142815	176084	90097	70486.6	64594.2	1.18854	0.00298198	2.11086	1.07783	up
pmb0496	N-Feruloylagmatine	N-阿魏酰胍丁胺	Alkaloids	生物碱	Phenolamine	酚胺	C15H22N4O3	3	-	1.08014e+07	1.2592e+07	1.16578e+07	2.50532e+06	2.7042e+06	1.99239e+06	1.23402	0.000931085	4.86693	2.28301	up
pmn001669	Methyl sinapate	芥子酸甲酯	Phenolic acids	酚酸类	Phenolic acids	酚酸类	C12H14O5	3	20733-94-2	91528.5	78306.8	74496.3	2938.34	8713.22	3123.59	1.20844	0.0018616	16.5367	4.0476	up
Zbsp004060	Apigenin-6-C-xyloside-8-C-arabinoside	芹菜素-6-C-木糖苷-8-C-阿拉伯糖苷	Flavonoids	黄酮	Flavones	黄酮	C25H26O13	2	-	7.04033e+07	9.96027e+07	7.04373e+07	1.30428e+06	1.6442e+06	1.09928e+06	1.24038	0.0148801	59.4017	5.89243	up
WaYn002595	Salicin 6'-Sulfate	水杨苷 6-硫酸酯	Phenolic acids	酚酸类	Phenolic acids	酚酸类	C13H18O10S	3	-	1.63986e+07	7.60935e+06	3.60052e+06	1.61879e+06	1.65783e+06	827885	1.08553	0.173303	6.72638	2.74983	up
Hmln003754	Icariside E5	淫羊藿次苷 E5	Others	其它类	Ketone compounds	酮类化合物	C26H34O11	2	126176-79-2	961543	881043	892467	266159	167426	193268	1.22337	6.57184e-05	4.36315	2.12537	up
pmb3064	3-O-p-Coumaroylquinic acid-O-glucoside	3-O-对香豆酰奎宁酸-O-葡萄糖苷	Phenolic acids	酚酸类	Phenolic acids	酚酸类	C22H28O13	3	-	2.89597e+06	4.0651e+06	2.88664e+06	75025	51435.7	45010	1.23901	0.0143605	57.4309	5.84375	up
CYn007140	3-Cinnamoyl-5-Caffeoylquinic acid	3-肉桂酰-5-咖啡酰奎宁酸	Phenolic acids	酚酸类	Phenolic acids	酚酸类	C25H24O10	3	-	20345.7	6031.82	8667.1	135421	90990.4	88078.4	1.18083	0.0194858	0.111433	-3.16575	down
Lmbn002644	4-Methylbenzaldehyde*	4-甲基苯甲醛*	Others	其它类	Aldehyde compounds	醛类化合物	C8H8O	2	104-87-0	1.77973e+06	1.90048e+06	1.63808e+06	233809	222414	135216	1.22791	0.000631358	8.99211	3.16866	up
Lmdp003286	Isohyperoside*	异金丝桃苷*	Flavonoids	黄酮	Flavonols	黄酮醇	C21H20O12	1	35589-21-0	5.86239e+07	8.01857e+07	107289425	2.64449e+07	5.51097e+07	3.09023e+07	1.01707	0.0664191	2.18838	1.12987	up
mws1375	Nicotianamine	烟胺	Alkaloids	生物碱	Alkaloids	生物碱	C12H21N3O6	2	34441-14-0	8.5012e+06	1.01006e+07	9.51003e+06	2.66479e+06	3.12088e+06	3.47932e+06	1.22831	0.00132995	3.0342	1.60131	up
Wafn003485	Dihydroxyoctanoic acid glucoside	二羟基辛酸葡糖苷	Others	其它类	Saccharides	糖类	C14H26O9	3	-	399608	330201	347142	181790	176780	163430	1.22424	0.00891991	2.06313	1.04483	up
CYn005355	Epiafzelechin 3-O-gallate	表阿夫儿茶精 3-O-没食子酸酯	Flavonoids	黄酮	Flavanols	黄烷醇类	C22H18O9	3	108907-43-3	3.65839e+06	3.65889e+06	3.42447e+06	293640	194196	343755	1.23433	2.91415e-05	12.9171	3.69121	up
Lmmp002143	Gossypetin-3-O-(6''-malonyl)glucoside*	棉黄素-3-O-(6''-丙二酰)葡萄糖苷*	Flavonoids	黄酮	Flavonols	黄酮醇	C24H22O16	2	-	2.66861e+06	3.72119e+06	3.38978e+06	8.92885e+06	6.91638e+06	6.89911e+06	1.18918	0.0120069	0.429978	-1.21766	down
Zmjp003291	Vitexin-2''-O-galactoside*	牡荆素-2''-O-半乳糖苷*	Flavonoids	黄酮	Flavones	黄酮	C27H30O15	1	-	7179965	5.57521e+06	3.57832e+06	304465	618016	378062	1.21235	0.0396236	12.559	3.65065	up
Lasp006411	5'-Demethylaquillochin	5'-去甲基沉香木质素	Lignans and Coumarins	木脂素和香豆素	Lignans	木脂素	C20H18O8	2	305364-91-4	7.39747e+06	7.96654e+06	8.08739e+06	1.19578e+06	1.23766e+06	1.11323e+06	1.24333	0.000763163	6.61225	2.72514	up
Hmbn002645	3,4-Dihydroxyacetophenone	3,4-二羟基苯乙酮	Others	其它类	Ketone compounds	酮类化合物	C8H8O3	3	1197-09-7	96303.2	97330.8	105085	43009.5	54698.4	47554.8	1.2187	0.000386235	2.0564	1.04012	up
Wbkn004126	Javanicolide C	Javanicolide C	Terpenoids	萜类	Ditepenoids	二萜	C26H36O11	3	-	2.10171e+06	1.59793e+06	2.40037e+06	172130	124196	132704	1.23617	0.0147129	14.2181	3.82966	up
pmp001080	Diosmetin-7-O-Neohesperidoside (Neodiosmin)*	香叶木素-7-O-新橘皮糖苷*	Flavonoids	黄酮	Flavones	黄酮	C28H32O15	3	38665-01-9	586713	455996	541249	1.81221e+06	1.44364e+06	1.64464e+06	1.22573	0.00464805	0.323225	-1.62939	down
ZBN0430	6-Hydroxykaempferol-3,7,6-O-triglycoside	野黄芩素-3,7,6-O-三葡萄糖苷	Flavonoids	黄酮	Flavonols	黄酮醇	C33H40O22	3	-	44081.6	49391.4	78360	11670	9723.33	2764.18	1.12808	0.036951	7.11302	2.83046	up
MWSCX017	4-hydroxyphenyl acrylaldehyde	4-羟苯基丙烯醛	Others	其它类	Aldehyde compounds	醛类化合物	C9H8O3	3	-	541740	486390	630687	219946	150183	159690	1.20921	0.00412425	3.13091	1.64658	up
pmn001515	3-Galloylshikimic acid	3-没食子酰莽草酸	Phenolic acids	酚酸类	Phenolic acids	酚酸类	C14H14O9	1	110082-91-2	762328	623733	715787	2.97066e+06	2.90468e+06	3.45266e+06	1.23716	0.00350991	0.225327	-2.14991	down
Zmxn003874	7,8-Dihydro-Buddlenol B(threo)	7,8-二氢-醉鱼草醇(赤式)	Phenolic acids	酚酸类	Phenolic acids	酚酸类	C31H38O11	1	-	1.30665e+06	1.38742e+06	1.38673e+06	613665	711798	527006	1.21379	0.00121888	2.2029	1.13941	up
Lmtp004044	Quercetin-3-O-apiosyl(1→2)galactoside*	槲皮素-3-O-芹糖基(1→2)半乳糖苷*	Flavonoids	黄酮	Flavonols	黄酮醇	C26H28O16	3	-	531350	449412	681951	231529	233775	208209	1.19699	0.0384252	2.46872	1.30376	up
Lmtn002796	Aromadendrin-7-O-glucoside	香橙素-7-O-葡萄糖苷	Flavonoids	黄酮	Flavanonols	二氢黄酮醇	C21H22O11	2	28189-90-4	2.79836e+06	3.54573e+06	2.54319e+06	335212	872531	1.02196e+06	1.1186	0.00539454	3.98586	1.99489	up
Zbsn003878	Vicenin-3	维采宁-3	Flavonoids	黄酮	Flavones	黄酮	C26H28O14	3	59914-91-9	1.44747e+06	1.18451e+06	1.19769e+06	19585	16847.1	13269.7	1.24219	0.00456233	77.053	6.26778	up
Zbqn002456	N-(3,4,5-trihydroxycinnamicacid)-alanine	N-(3,4,5-三羟基肉桂酸)-丙氨酸	Amino acids and derivatives	氨基酸及其衍生物	Amino acids and derivatives	氨基酸及其衍生物	C12H13NO6	1	-	1.56467e+06	1.33684e+06	1.3356e+06	592502	679288	691874	1.22356	0.00435891	2.15776	1.10953	up
Hmpp002612	Luteolin-7-O-gentiobioside	木犀草素-7-O-龙胆双糖苷	Flavonoids	黄酮	Flavones	黄酮	C27H30O16	3	-	3.62659e+06	5.09245e+06	3.66942e+06	1.43073e+07	1.75708e+07	1.13942e+07	1.20308	0.0225148	0.286291	-1.80444	down
Lmtp003948	3',5',5,7-Tetrahydroxy-4'-methoxyflavanone-3'-O-glucoside	3',5',5,7-四羟基-4'-甲氧基黄烷酮-3'-O-葡萄糖苷	Flavonoids	黄酮	Flavones	黄酮	C22H24O12	2	-	2.48552e+07	2.05522e+07	2.02563e+07	5.95694e+06	7.85863e+06	5.5143e+06	1.21851	0.00301509	3.39701	1.76427	up
pmn001628	4,6-(S)-Hexahydroxydiphenoyl-D-glucose	4,6-(S)-六羟基联苯-D-葡萄糖	Phenolic acids	酚酸类	Phenolic acids	酚酸类	C20H18O14	2	23094-68-0	4.40856e+07	3.62645e+07	3.20604e+07	1.81993e+08	2.05078e+08	2.69693e+08	1.22683	0.0188041	0.171158	-2.5466	down
Hmbp001276	Gallacetophenone	没食子苯乙酮	Phenolic acids	酚酸类	Phenolic acids	酚酸类	C8H8O4	3	528-21-2	594803	512472	623580	111244	126786	96973.9	1.23563	0.00324949	5.16667	2.36923	up
Lmfn001893	Leucocyanidin	白矢车菊素	Flavonoids	黄酮	Flavones	黄酮	C15H14O7	1	27015-21-0	3.04587e+06	3.15622e+06	3.11298e+06	46226.7	58658.8	49182	1.24381	9.05929e-05	60.461	5.91793	up
Zmhn002574	Rhamnazin 3-Glucosyl-Arabinofuranoside	鼠李秦素-3-O-葡萄糖-阿拉伯糖	Flavonoids	黄酮	Flavonols	黄酮醇	C28H32O16	2	-	181584	195831	229771	2.15992e+06	2.38809e+06	2.08254e+06	1.24191	0.00168627	0.091574	-3.44892	down
MWSmce195	Dehydrodiisoeugenol	去氢二异丁香酚	Lignans and Coumarins	木脂素和香豆素	Lignans	木脂素	C20H22O4	3	2680-81-1	9008.17	6216.75	8889.6	597.144	810.56	1407.35	1.20738	0.0117444	8.56629	3.09867	up
pmb0608	Chrysoeriol-7-O-(6''-malonyl)glucoside	金圣草黄素-7-O-(6''-丙二酰)葡萄糖苷	Flavonoids	黄酮	Flavones	黄酮	C25H24O14	3	-	98499.9	108856	157323	21615.4	53811.1	49862.2	1.07806	0.0287011	2.91071	1.54137	up
pmb3075	3-O-p-Coumaroylshikimic acid	3-O-对香豆酰莽草酸	Phenolic acids	酚酸类	Phenolic acids	酚酸类	C16H16O7	3	-	413270	365126	258695	193507	128063	128926	1.12611	0.0333262	2.30211	1.20296	up
pme0220	Methyl jasmonate	茉莉酸甲酯	Organic acids	有机酸	Organic acids	有机酸	C13H20O3	3	1211-29-6	87753.7	122697	104274	17752.1	8993.32	43220.2	1.09392	0.00478425	4.49827	2.16937	up
Wafn002827	Dihydroferulic acid glucoside	二氢阿魏酸 葡萄糖苷	Phenolic acids	酚酸类	Phenolic acids	酚酸类	C16H22O9	2	-	1.30518e+07	1.23011e+07	1.05576e+07	1.65539e+06	1.61359e+06	1.18239e+06	1.23531	0.00369664	8.0673	3.01209	up
Hmyp002656	Methyl dioxindole-3-acetate	甲基-二氧吲哚-乙酸	Alkaloids	生物碱	Plumerane	吲哚类生物碱	C11H11NO4	1	57061-18-4	564573	549218	204039	1.07919e+06	1.13136e+06	869524	1.00537	0.0187963	0.427856	-1.2248	down
pme2165	Orotic acid (Vitamin B13)	乳清酸 (维生素 B13)	Others	其它类	Vitamin	维生素	C5H4N2O4	3	65-86-1	980747	947561	907350	2.63017e+06	2.26007e+06	2.04571e+06	1.22722	0.0141602	0.408835	-1.29041	down
mws1336	4-Aminobenzoic acid	4-氨基苯甲酸	Phenolic acids	酚酸类	Phenolic acids	酚酸类	C7H7NO2	3	150-13-0	4429520	1.9844e+06	2.15075e+06	755982	695301	706343	1.15857	0.113543	3.96949	1.98895	up
Lssp210384	2α,3α-epoxy-5,7,3',4'-tetrahydroxyflavan-(4b→8)-epicatechin	2a,3a-环氧-5,7,3',4'-四羟基黄烷-(4b→8)-表儿茶素	Others	其它类	Others	其它	C30H24O12	3	-	0	0	0	3.96455e+06	3.72981e+06	3.80692e+06	1.24465	0.000324513	0	#DIV/0!	down
MWSHY0190	Diosmetin-7-O-rutinoside (Diosmin)*	香叶木苷*	Flavonoids	黄酮	Flavones	黄酮	C28H32O15	3	520-27-4	1.18577e+06	1.23241e+06	1.15024e+06	4.29092e+06	3.2391e+06	3.42663e+06	1.22946	0.0164473	0.325686	-1.61845	down
Zbyn002745	Loganic acid*	马钱子苷酸*	Terpenoids	萜类	Monoterpenoids	倍萜	C16H24O10	2	22255-40-9	1.98515e+06	2.2414e+06	1.69521e+06	7.05851e+06	5.3023e+06	7.90411e+06	1.211	0.0211052	0.292217	-1.77489	down
Zbyn002532	8-Epiloganic acid*	8-表马钱子苷酸*	Terpenoids	萜类	Monoterpenoids	倍萜	C16H24O10	2	82509-41-9	1.98515e+06	2.2414e+06	1.69521e+06	7.05851e+06	5.3023e+06	7.90411e+06	1.211	0.0211052	0.292217	-1.77489	down
CYp007200	3-Cinnamoyl-5-p-Coumaroylshikimic acid	3-肉桂酰-5-对香豆酰莽草酸	Phenolic acids	酚酸类	Phenolic acids	酚酸类	C25H22O8	3	-	3922.16	2419.25	13338.7	17081.7	28458.1	32961	1.02993	0.0325759	0.250699	-1.99597	down
pmb3045	Tricin-7-O-Glucuronide	苜蓿素-7-O-葡萄糖醛酸苷	Flavonoids	黄酮	Flavones	黄酮	C23H22O13	3	-	30833.1	29721.4	41671.7	8340	16509	20567.4	1.03376	0.0226096	2.25086	1.17048	up
Hajp003548	(3,4-dihydroxyphenethyl alcohol 4-O-D-(6'-O-galloyl)-glucopyranoside	(3,4-二羟基苯乙醇 4-O-D-(6'-O-没食子酰基)-吡喃葡萄糖苷	Phenolic acids	酚酸类	Phenolic acids	酚酸类	C21H24O12	3	-	0	0	0	1.84723e+07	2.64781e+07	2.71344e+07	1.24432	0.013164	0	#DIV/0!	down
mws0049	Gallocatechin	没食子儿茶素	Flavonoids	黄酮	Flavanols	黄烷醇类	C15H14O7	1	970-73-0	3.56718e+07	3.71957e+07	3.97657e+07	291504	335017	270984	1.24405	0.00102456	125.496	6.9715	up
pme3382	N-Acetyl-L-threonine	N-乙酰-L-苏氨酸	Amino acids and derivatives	氨基酸及其衍生物	Amino acids and derivatives	氨基酸及其衍生物	C6H11NO4	1	17093-74-2	1.01719e+06	1.07682e+06	1.03846e+06	411814	407379	372979	1.24103	1.85881e-05	2.62753	1.39371	up
Lmtn003096	Secoisolariciresinol 4-O-glucoside	开环异落叶松脂酚-4-O-葡萄糖苷	Lignans and Coumarins	木脂素和香豆素	Lignans	木脂素	C26H36O11	3	-	2.19786e+06	2.30863e+06	1.70443e+06	123725	94204.5	118991	1.24005	0.00875076	18.4344	4.20433	up
Lahp003986	3,4-Dihydro-4-(4'-hydroxyphenyl)-5,7-dihydroxycoumarin glucoside	3,4-二氢-4-(4'-羟基苯基)-5,7-二羟基香豆素 葡萄糖苷	Lignans and Coumarins	木脂素和香豆素	Coumarins	香豆素	C21H22O10	1	-	1.44318e+06	1.42935e+06	1.83435e+06	4.529e+06	3.87404e+06	4.32865e+06	1.22287	0.000649897	0.369698	-1.43558	down
ZBN0093	Kaempferol-3-O-sophorotrioside	山柰酚-3-O-槐三糖苷	Flavonoids	黄酮	Flavonols	黄酮醇	C33H40O21	3	80714-53-0	288557	372589	311696	55877	57053.5	51983.8	1.23936	0.00836093	5.89907	2.56049	up
Zbqn000412	N-alanicacidalkyl-alanine	N-丙酸烷基丙氨酸	Amino acids and derivatives	氨基酸及其衍生物	Amino acids and derivatives	氨基酸及其衍生物	C6H11NO4	2	-	6.02965e+06	5.95386e+06	5.98916e+06	958206	1.09692e+06	1.28806e+06	1.23867	0.000206186	5.3759	2.42651	up
Wmmp000175	pterocaryaninB	枫杨宁	Tannins	鞣质	Tannin	鞣质	C27H22O18	1	-	80888.8	50332.2	130065	7.67571e+07	9.49786e+07	1.07903e+08	1.24026	0.00927984	0.000934371	-10.0637	down
MWSHY0189	Apigenin-7-O-glucoside(Cosmosiin)*	芹菜素-7-O-葡萄糖苷*	Flavonoids	黄酮	Flavones	黄酮	C21H20O10	1	578-74-5	3.58808e+06	3.54732e+06	3.1933e+06	1.31456e+06	1.52224e+06	2.10796e+06	1.16383	0.00660066	2.08882	1.06268	up
MWS20148	Apigenin-4'-O-glucoside*	芹菜素-4'-O-葡萄糖苷*	Flavonoids	黄酮	Flavones	黄酮	C21H20O10	1	-	3.58808e+06	3.54732e+06	3.1933e+06	1.31456e+06	1.52224e+06	2.10796e+06	1.16383	0.00660066	2.08882	1.06268	up
Lamn006527	Drimiopsin C	1,3,6-三羟基-2-甲氧基-8-甲基-9H-氧杂蒽-9-酮	Flavonoids	黄酮	Other Flavonoids	其它类黄酮	C15H12O6	2	773850-90-1	1.17906e+07	1.15832e+07	1.11403e+07	3.28412e+06	1.41288e+06	4.23344e+06	1.13318	0.00691009	3.86477	1.95038	up
CYn004582	Epigallocatechin 3-O-(3-O-Methyl)Gallate	表没食子儿茶素-3-O-(3-O-甲基)没食子酸酯	Flavonoids	黄酮	Flavanols	黄烷醇类	C23H20O11	3	83104-87-4	158926	183527	244918	58350	36516.3	51680	1.20157	0.0233625	4.00809	2.00291	up
MWS2426	Tryptophan glutamic acid	色氨酰谷氨酸	Amino acids and derivatives	氨基酸及其衍生物	Amino acids and derivatives	氨基酸及其衍生物	C16H19N3O5	3	36099-95-3	19541.3	37606.2	14259.6	67806.6	71639.6	103032	1.11813	0.0178642	0.294488	-1.76372	down
Hmpn005101	Sieboldin	3-羟基根皮苷	Flavonoids	黄酮	Chalcones	查耳酮	C21H24O11	3	18777-73-6	1.01387e+06	613380	523534	301990	211830	260245	1.13387	0.0889745	2.77856	1.47434	up
Lmmp002013	Dihydroferuloylputrescine	二氢阿魏酰腐胺	Alkaloids	生物碱	Phenolamine	酚胺	C14H22N2O3	3	-	106191	66076.2	91597.4	462782	403303	501573	1.22349	0.00222845	0.192931	-2.37384	down
pmp001311	6-Hydroxykaempferol-7,6-O-Diglucoside	6-羟基山柰酚-7,6-O-二葡萄糖苷	Flavonoids	黄酮	Flavonols	黄酮醇	C27H30O17	3	-	4.79282e+06	3.99445e+06	4.20766e+06	8.85443e+06	9.92235e+06	1.62169e+07	1.15257	0.084148	0.371351	-1.42914	down
Lmln001856	5,7-Dihydroxy-4-oxo-2-(3,4,5-trihydroxyphenyl)-4H-chromen-3-yl-alloside	5,7-二羟基-4-氧代-2-(3,4,5-三羟基苯基)-4H-色烯-3-基-阿洛糖苷	Others	其它类	Others	其它	C21H20O13	1	-	4534290	4.88877e+06	5.53332e+06	695933	925347	647417	1.23385	0.00266288	6.59249	2.72082	up
Wbtp003341	(3,5-dihydroxyphenyl)-(4-hydroxy-2,6-dimethoxyphenyl)methanone	(3,5-二羟基苯基)-(4-羟基-2,6-二甲氧基苯基)甲酮	Others	其它类	Ketone compounds	酮类化合物	C15H14O6	1	-	3.18794e+06	3.63429e+06	3.54124e+06	432325	423970	434000	1.24376	0.00200544	8.03187	3.00574	up
Wbsp103327	(8R)-9-hydroxy-8-(hydroxymethyl)-6-methoxy-8-methylpyrano[2,3-f]chromen-2-one	(8R)-9-羟基-8-(羟甲基)-6-甲氧基-8-甲基吡喃并[2,3-f]色烯-2-酮	Terpenoids	萜类	Terpene	萜类	C15H14O6	3	-	3.18794e+06	3.63429e+06	3.54124e+06	432325	423970	434000	1.24376	0.00200544	8.03187	3.00574	up
mws1361	Taxifolin-3-O-rhamnoside (Astilbin)	花旗松素-3-O-鼠李糖苷(落新妇苷)	Flavonoids	黄酮	Flavanonols	二氢黄酮醇	C21H22O11	3	29838-67-3	89997.2	40010	34609.5	1.76195e+07	1.93012e+07	1.84948e+07	1.23848	0.000684581	0.00297059	-8.39503	down
Lmcn005735	Methylhesperidin	甲基橙皮苷	Flavonoids	黄酮	Flavanones	二氢黄酮	C29H36O15	3	11013-97-1	212446	211920	254472	2.06162e+06	2.31173e+06	2.13894e+06	1.24232	0.00102804	0.104239	-3.26203	down
Zmxp004722	Thunberginol G 3'-Glucoside	Thunberginol G 3'-Glucoside	Lignans and Coumarins	木脂素和香豆素	Coumarins	香豆素	C21H22O10	3	-	1.57431e+06	1.44736e+06	1.5552e+06	5.74318e+06	5.98212e+06	5.61973e+06	1.24334	0.000148144	0.263873	-1.92209	down
Lmrn003201	Indole-3-lactic acid	吲哚-3-乳酸	Alkaloids	生物碱	Plumerane	吲哚类生物碱	C11H11NO3	3	1821-52-9	306035	302021	274341	144097	130208	128740	1.23449	0.000850516	2.18932	1.13048	up
Qagp003587	N-Monocinnamoylputrescine*	N-单肉桂酰基腐胺*	Alkaloids	生物碱	Phenolamine	酚胺	C13H18N2O	2	-	976675	822000	1.01967e+06	2051340	1853660	1840150	1.21849	0.000465025	0.49056	-1.0275	down
MWSmce001	5-Acetylsalicylic acid	5-乙酰基水杨酸	Phenolic acids	酚酸类	Phenolic acids	酚酸类	C9H8O4	3	13110-96-8	0	0	0	1.77269e+06	1.02853e+06	997973	1.24347	0.0377547	0	#DIV/0!	down
Wbtp004961	1,2,4,5-tetrahydroxy-7-(hydroxymethyl)anthracene-9,10-dione	1,2,4,5-四羟基-7-(羟甲基)蒽-9,10-二酮	Flavonoids	黄酮	Other Flavonoids	其它类黄酮	C15H10O7	2	-	705233	750094	599032	5835540	1.15505e+07	5.31933e+06	1.21731	0.0747361	0.0904791	-3.46627	down
Qmqp102532	Artecalin	Artecalin	Terpenoids	萜类	Sesquiterpenoids	倍半萜	C15H20O4	3	-	70962.4	104546	89091.8	34859.6	43345	35010	1.18605	0.0273982	2.33715	1.22475	up
CYp004001	N-trans-Cinnamoylagmatine	N-反式肉桂酰基胍丁胺	Alkaloids	生物碱	Phenolamine	酚胺	C14H20N4O	3	-	731880	525432	502403	1418705	1374945	3.68528e+06	1.07855	0.174244	0.271606	-1.88041	down
Wafn003633	1-O-Acetyl-Glucopyranose 6-Hydroxydecanoate	1-O-乙酰基-吡喃葡萄糖 6-羟基癸酸酯	Others	其它类	Saccharides	糖类	C18H32O9	1	-	55052.5	51789.8	34795.9	71949.5	84886.6	148580	1.01267	0.139962	0.463755	-1.10856	down
CYn003753	Theasinensin D	Theasinensin D	Tannins	鞣质	Tannin	鞣质	C44H34O22	3	-	1.09254e+06	1916145	2300100	869315	490763	733555	1.0606	0.083919	2.53568	1.34237	up
Lmtn002109	Pleoside	Pleoside	Phenolic acids	酚酸类	Phenolic acids	酚酸类	C15H20O9	3	-	70020	26263.8	27101.8	5085.08	4412.41	3340	1.18538	0.125267	9.61135	3.26474	up
Lahp003422	3,5,3',4',5'-penta-hydroxyflavan-7-gallate*	3,5,3',4',5'-五羟基黄烷-7-没食子酸酯*	Flavonoids	黄酮	Flavanols	黄烷醇类	C22H18O11	1	-	3.17204e+07	2.62174e+07	2.21308e+07	9.21951e+06	9.61542e+06	1.09042e+07	1.21172	0.0233038	2.69236	1.42887	up
Wcgn008207	Aspidinol	绵马酚	Others	其它类	Others	其它	C12H16O4	2	519-40-4	60405.1	101270	104796	216465	244274	142129	1.07297	0.0485532	0.442006	-1.17786	down
mws1584	1,3-O-Dicaffeoylquinic Acid (Cynarin)	1,3-O-双咖啡酰奎宁酸(洋蓟酸)	Phenolic acids	酚酸类	Phenolic acids	酚酸类	C25H24O12	2	30964-13-7	1.26115e+06	1.40966e+06	1.02519e+06	3.54865e+06	4.3034e+06	3.47157e+06	1.2197	0.00462991	0.326396	-1.6153	down
Lmmn001643	2-Hydroxycinnamic acid*	2-羟基肉桂酸*	Phenolic acids	酚酸类	Phenolic acids	酚酸类	C9H8O3	1	583-17-5	810972	697887	763831	448427	374763	292846	1.16922	0.00313859	2.03639	1.02602	up
mws0884	Cyclic 3',5'-Adenylic acid	环-3',5'-腺嘌呤核苷酸	Nucleotides and derivatives	核苷酸及其衍生物	Nucleotides and derivatives	核苷酸及其衍生物	C10H12N5O6P	3	60-92-4	82060.5	99110.2	160518	51278.1	41980.2	55522.9	1.09512	0.110425	2.29658	1.19949	up
Lmcp004624	3-Methylkaempferol	异山柰素	Flavonoids	黄酮	Flavonols	黄酮醇	C16H12O6	3	1592-70-7	53350	95072.4	46680	23340	23340	21675	1.13901	0.107834	2.85425	1.51311	up
Jmyn002224	glucoacetosyringone	葡萄糖乙酰丁香酮	Phenolic acids	酚酸类	Phenolic acids	酚酸类	C16H22O9	3	86402-41-7	355774	351763	372884	66987.5	44743.5	78163.9	1.22365	4.76034e-05	5.68957	2.50832	up
Lmjp002596	Quercetin-3-O-sambubioside*	槲皮素-3-O-桑布双糖苷*	Flavonoids	黄酮	Flavonols	黄酮醇	C26H28O16	3	83048-35-5	750310	476202	689800	250843	113506	206161	1.13856	0.0181163	3.35895	1.74801	up
Wcdn003654	Feruloyl Lactate	Feruloyl Lactate	Organic acids	有机酸	Organic acids	有机酸	C13H14O7	3	-	85044.7	105465	105494	23498.7	24349.1	18891.1	1.23163	0.00546176	4.43526	2.14902	up
Wcfn005812	Flaxseeds Extract	Flaxseeds Extract	Others	其它类	Others	其它	C20H26O6	3	3688-23-1	491966	411041	454566	37936	41256.4	84319.7	1.21207	0.00036817	8.30259	3.05356	up
Wdhp003211	(1r)-2-[(3-hydroxy-4-methoxyphenyl)methyl]-1-(hydroxymethyl)-6-methoxy-3,4-dihydro-1h-isoquinolin-7-ol	(1r)-2-[(3-羟基-4-甲氧基苯基)甲基]-1-(羟甲基)-6-甲氧基-3,4-二氢-1h-异喹啉-7-醇	Alkaloids	生物碱	Isoquinoline alkaloids	异喹啉类生物碱	C19H23NO5	3	-	129352	51680	140984	395026	497911	525542	1.14507	0.00252866	0.227015	-2.13914	down
Lmwp102713	(S)-Peucedanol	(S)-白花前胡醇(左旋白花前胡醇)	Lignans and Coumarins	木脂素和香豆素	Coumarins	香豆素	C14H16O5	3	-	113219	142042	142931	45964.9	41920.9	82545.8	1.11236	0.0111596	2.33637	1.22427	up
Lajp002709	3,3',4',5,6,7,8-Heptahydroxyflavan	3,3',4',5,6,7,8-六羟基黄烷	Flavonoids	黄酮	Flavanols	黄烷醇类	C15H14O8	2	-	1.61817e+06	2.71456e+06	2.00057e+06	117186	187833	83998.8	1.22057	0.024434	16.2802	4.02505	up
WaYp004929	3-O-(p-coumaroyl) 3-Hydroxy-3-methylglutaric acid	3-O-(对香豆酰基) 3-羟基-3-甲基戊二酸	Phenolic acids	酚酸类	Phenolic acids	酚酸类	C15H16O7	2	-	1.23661e+08	1.69423e+08	1.5082e+08	5.02069e+06	6.99947e+06	4.07182e+06	1.23689	0.00835873	27.5854	4.78583	up
pme2602	O-Phospho-L-serine	O-磷酸-L-丝氨酸	Amino acids and derivatives	氨基酸及其衍生物	Amino acids and derivatives	氨基酸及其衍生物	C3H8NO6P	3	407-41-0	122713	146134	172245	48610.8	67550.3	52851.1	1.19528	0.0140546	2.60982	1.38395	up
Lmhn003074	Feruloylmalic acid	阿魏酰苹果酸	Phenolic acids	酚酸类	Phenolic acids	酚酸类	C14H14O8	2	-	62349.3	24648.8	16209.6	1.25471e+07	7.32255e+06	3.5619e+06	1.22169	0.0963013	0.00440464	-7.82676	down
pme0075	N-Acetyl-L-glutamic acid	N-乙酰-L-谷氨酸	Amino acids and derivatives	氨基酸及其衍生物	Amino acids and derivatives	氨基酸及其衍生物	C7H11NO5	3	1188-37-0	3.69172e+06	4.04275e+06	3.66636e+06	1.85213e+06	1.56428e+06	1.47236e+06	1.22506	0.000205788	2.33204	1.22159	up
pma6218	O-MethylNaringenin-8-C-arabinoside	甲基柚皮素-8-C-阿拉伯糖苷	Flavonoids	黄酮	Flavanones	二氢黄酮	C21H22O9	3	-	4946120	4.85112e+06	3.40784e+06	101710	129324	160836	1.23841	0.013228	33.6976	5.07457	up
Lmbn002737	3-Methylbenzaldehyde*	3-甲基苯甲醛*	Others	其它类	Aldehyde compounds	醛类化合物	C8H8O	2	620-23-5	1.90353e+06	2.61966e+06	2.05823e+06	239487	256647	143750	1.22519	0.0103477	10.2853	3.36252	up
CYp004227	5-O-(4'-[Beta-D-Glucopyranosyl]-Trans-Feruloyl)Quinic Acid	5-O-(4'-葡萄糖基阿魏酰)奎宁酸	Phenolic acids	酚酸类	Phenolic acids	酚酸类	C23H30O14	3	-	5391880	4.56702e+06	5.25172e+06	28340	13340	39165.2	1.23609	0.00252508	188.145	7.5557	up
Zmhn002301	p-Coumaric acid-4-O-glucoside*	对香豆酸-4-O-葡萄糖苷*	Phenolic acids	酚酸类	Phenolic acids	酚酸类	C15H18O8	2	117405-48-8	5.38935e+06	5.13466e+06	4.88699e+06	1.6076e+07	1.77945e+07	1.01196e+07	1.17831	0.0542193	0.350329	-1.51322	down
pmn001419	1-O-p-Coumaroyl-β-D-glucose*	1-O-对香豆酰-β-D-葡萄糖*	Phenolic acids	酚酸类	Phenolic acids	酚酸类	C15H18O8	2	7139-64-2	5.38935e+06	5.13466e+06	4.88699e+06	1.6076e+07	1.77945e+07	1.01196e+07	1.17831	0.0542193	0.350329	-1.51322	down
Zblp004717	3'-methoxyquercetin-3-O-L-rhamnosyl(1→2)-glucopyranoside	3'-甲氧基-槲皮素-3-O-α-L-鼠李糖基(1→2)-β-D-葡萄糖吡喃苷	Flavonoids	黄酮	Flavonols	黄酮醇	C28H32O16	3	-	1354750	1949930	1936415	180423	312471	206255	1.21986	0.0135199	7.49638	2.90619	up
pme0264	Thymidine	胸苷	Nucleotides and derivatives	核苷酸及其衍生物	Nucleotides and derivatives	核苷酸及其衍生物	C10H14N2O5	1	50-89-5	210382	361558	428023	609432	745726	1.15129e+06	1.05818	0.0755493	0.398956	-1.3257	down
Wasn001271	6-Galloyl Isoascorbic acid	6-没食子酰 异抗坏血酸	Others	其它类	Vitamin	维生素	C13H12O10	2	-	1.33409e+06	1.34272e+06	1.40456e+06	3.14884e+06	3.96517e+06	3.64005e+06	1.23206	0.0106737	0.379519	-1.39776	down
Lcsn000622	Tricalysioside O	Tricalysioside O	Terpenoids	萜类	Ditepenoids	二萜	C28H46O12	3	874332-47-5	3.7392e+06	2.92153e+06	2.64413e+06	594452	848418	964385	1.20465	0.0129204	3.86534	1.95059	up
ML10197929	Creatine	肌酸	Organic acids	有机酸	Organic acids	有机酸	C4H9N3O2	2	57-00-1	2.99755e+06	3.00891e+06	2.96797e+06	395729	449756	470804	1.24295	1.54826e-06	6.81797	2.76934	up
Zbsp004894	3'-O-Methyltricetin-7-O-(6''-malonyl)glucoside*	3'-O-甲基五羟黄酮-7-O-(6''-丙二酰)葡萄糖苷*	Flavonoids	黄酮	Flavones	黄酮	C25H24O15	1	-	452390	621955	352006	6.293e+06	5.48347e+06	4.00042e+06	1.22637	0.0180187	0.0904076	-3.46741	down
Lmmp002963	6-C-Methylquercetin-3-O-rutinoside	6-C-甲基槲皮素-3-O-芸香糖苷	Flavonoids	黄酮	Flavonols	黄酮醇	C28H32O16	3	-	4.21038e+06	4.04351e+06	4.02538e+06	1.68337e+06	1.08772e+06	646442	1.15045	0.00826198	3.59302	1.8452	up
pme1611	Isohemiphloin	异柚葡萄糖苷	Flavonoids	黄酮	Flavanones	二氢黄酮	C21H22O10	1	3682-02-8	7609795	9988680	7469305	1.72912e+06	3248305	1.38893e+06	1.16216	0.00480538	3.93754	1.97729	up
mws1422	Epiafzelechin	表阿夫儿茶精	Flavonoids	黄酮	Flavanols	黄烷醇类	C15H14O5	1	24808-04-6	2.06754e+06	2.84064e+06	2.90156e+06	484274	356512	301097	1.22395	0.011738	6.83935	2.77386	up
Waln010192	2-(2,3-dihydroxypropoxy)-3-(((2-(dimethylamino)ethoxy)(hydroxy)phosphoryl)oxy)propyl (8E,11Z,14Z)-octadeca-8,11,14-trienoate	2-(2,3-二羟基丙氧基)-3-(((2-(二甲基氨基)乙氧基)(羟基)磷酰基)氧基)丙基 (8E,11Z,14Z)-十八碳-8,11,14-三烯酸	Lipids	脂质	LPE	溶血磷脂酰乙醇胺	C28H52NO9P	1	-	275218	1.02951e+06	301594	1.72563e+06	1.70496e+06	1.34166e+06	1.03076	0.0325691	0.336596	-1.57091	down
Wbtn006721	6,8-dihydroxy-3-methyl-9-oxoxanthene-1-carboxylic acid	6,8-二羟基-3-甲基-9-氧杂蒽-1-羧酸	Others	其它类	Ketone compounds	酮类化合物	C15H10O6	1	-	1.47069e+06	1.74202e+06	1.48966e+06	90198.2	131585	133849	1.23763	0.00297164	13.2226	3.72493	up
pmn001511	3-Hydroxy-5-Methylphenol-1-O-Glucoside	3-羟基-5-甲基苯酚-1-氧-葡萄糖苷	Phenolic acids	酚酸类	Phenolic acids	酚酸类	C13H18O7	3	-	492871	365157	427689	214378	168602	191382	1.19982	0.0148732	2.23852	1.16254	up
Hmmn003584	Luteolin-7-O-rutinoside-5-O-rhamnoside	木犀草素-7-O-芸香糖苷-5-O-鼠李糖苷	Flavonoids	黄酮	Flavones	黄酮	C33H40O19	2	-	646468	704589	625273	21675	221334	143288	1.01472	0.0054916	5.11609	2.35504	up
Zbsp004479	Luteolin-8-C-arabinoside	木犀草素-8-C-阿拉伯糖苷	Flavonoids	黄酮	Flavones	黄酮	C20H18O10	2	-	2661310	3719630	3156270	85844.8	115389	121006	1.2403	0.00969109	29.5966	4.88736	up
Zmjp003179	Orientin-2''-O-xyloside	荭草素-2''-O-木糖苷	Flavonoids	黄酮	Flavones	黄酮	C26H28O15	3	-	528979	570588	447107	0	0	0	1.2444	0.00491339	#DIV/0!	#DIV/0!	up
Cmsn001563	1,7-Di-O-galloyl-D-sedoheptulose	1,7-二-O-没食子酰-D-景天庚酮糖	Phenolic acids	酚酸类	Phenolic acids	酚酸类	C21H22O15	2	-	627525	622982	565203	1.74187e+06	1.99224e+06	2.00649e+06	1.23853	0.00291479	0.316293	-1.66067	down
pmp000579	Diosmetin-7-O-galactoside*	香叶木素-7-O-半乳糖苷*	Flavonoids	黄酮	Flavones	黄酮	C22H22O11	1	-	9.40846e+06	1.12677e+07	9.43873e+06	2.97757e+06	2.71191e+06	3.06505e+06	1.2369	0.00614221	3.43992	1.78238	up
Hmmp004965	Diosmetin-7-O-glucoside*	香叶木素-7-O-葡萄糖苷*	Flavonoids	黄酮	Flavones	黄酮	C22H22O11	1	20126-59-4	9.40846e+06	1.12677e+07	9.43873e+06	2.97757e+06	2.71191e+06	3.06505e+06	1.2369	0.00614221	3.43992	1.78238	up
Smgp104547	3β-Isodihydrocadambine	3β-异二氢卡丹宾碱	Alkaloids	生物碱	Plumerane	吲哚类生物碱	C27H34N2O10	2	62014-69-1	105472	230770	74097.2	38248.7	13340	45010	1.02175	0.155859	4.24787	2.08674	up
Lmmn003875	Medioresinol	杜仲树脂酚	Lignans and Coumarins	木脂素和香豆素	Lignans	木脂素	C21H24O7	3	40957-99-1	134713	507964	176376	42105.3	50517.7	39713.6	1.11401	0.192057	6.18917	2.62975	up
Wafp003158	N-Feruloylhomoagmatine	N-阿魏酰高胍丁胺	Alkaloids	生物碱	Phenolamine	酚胺	C16H24N4O3	3	-	71131.6	35010	82476	228225	209405	150965	1.11665	0.0128853	0.320454	-1.64181	down
mws0017	Spermidine	亚精胺	Alkaloids	生物碱	Alkaloids	生物碱	C7H19N3	3	124-20-9	221602	104240	238696	821957	949057	1.17631e+06	1.18012	0.00859216	0.191542	-2.38426	down
Wayn004109	3'-O-Methylellagic acid 4-O-beta-D-glucoside	3'-O-甲基鞣花酸 4-O-β-D-葡萄糖苷	Tannins	鞣质	Tannin	鞣质	C21H18O13	2	-	1.46338e+07	1.4149e+07	1.26271e+07	2.76551e+07	2.92298e+07	3.29663e+07	1.22527	0.00441504	0.460871	-1.11757	down
Lmcn004052	Buddlenol D	醉鱼草醇 D	Phenolic acids	酚酸类	Phenolic acids	酚酸类	C33H40O13	1	97465-75-3	93587.1	76816.5	93253.7	25460.5	34609.1	24142.9	1.21343	0.00187953	3.13085	1.64656	up
Zmbp002538	1-Methoxy-indole-3-acetamide	1-甲氧基-吲哚-3-乙酰胺	Alkaloids	生物碱	Plumerane	吲哚类生物碱	C11H12N2O2	1	-	5.77778e+06	5.54316e+06	6.66271e+06	1.20495e+06	1.32015e+06	1.38744e+06	1.23977	0.00443666	4.59641	2.20051	up
Lmyn003971	Dihydrodehydrodiconiferyl alcohol-4-O-glucoside	二氢脱氢双松柏醇-4-O-葡萄糖苷	Lignans and Coumarins	木脂素和香豆素	Lignans	木脂素	C26H34O11	2	-	560833	474699	506161	39443.9	31076.9	41985.9	1.24103	0.00241805	13.7031	3.77643	up
Lmsn002815	Kaempferol-3-O-rutinoside(Nicotiflorin)	山柰酚-3-O-芸香糖苷(烟花苷)	Flavonoids	黄酮	Flavonols	黄酮醇	C27H30O15	3	17650-84-9	2.84007e+07	3.38175e+07	3.10827e+07	1.42103e+06	1.72614e+06	1.14648e+06	1.24004	0.00252012	21.73	4.44162	up
Zbyn004267	3-O-galloylprocyanidin B1	3-O-没食子酰原花青素B1	Tannins	鞣质	Tannin	鞣质	C37H30O16	1	-	1.95163e+06	2.14332e+06	2.04668e+06	524435	598614	488777	1.23844	0.000101605	3.81035	1.92992	up
Zmpn004713	Isoetin (5,7,2',4',5'-Pentahydroxyflavone)*	Isoetin (5,7,2',4',5'-五羟基黄酮)*	Flavonoids	黄酮	Flavones	黄酮	C15H10O7	1	1621-84-7	1.45811e+07	1.62382e+07	1.53104e+07	2.0086e+06	2.35079e+06	1.71457e+06	1.23873	0.000345439	7.59468	2.92499	up
Hmhp002834	Cyanidin 3-xyloside	矢车菊素-3-木糖苷	Flavonoids	黄酮	Anthocyanidins	花青素	C20H19O10+	3	29761-24-8	4.17453e+06	5.21964e+06	5.50129e+06	1374945	2.95874e+06	1.79898e+06	1.106	0.00991344	2.42887	1.28029	up
Rahp002201	Maplexin B (4-O-Galloyl-1,5-Anhydro-D-Glucitol)	4-O-没食子酰-1,5-脱水-D-葡萄糖醇	Tannins	鞣质	Tannin	鞣质	C13H16O9	2	-	286337	542705	549395	1.49945e+06	1.60925e+06	1208445	1.15836	0.00369665	0.319293	-1.64705	down
Wcfp001812	Protocatechualdehyde	原儿茶醛	Others	其它类	Aldehyde compounds	醛类化合物	C7H6O3	2	139-85-5	1.35397e+07	1.47769e+07	1.79798e+07	3.37319e+06	2717355	2.4554e+06	1.23097	0.0086733	5.41736	2.43759	up
Lamp006750	3-[(3,4-dihydroxyphenyl)methylidene]-5,7-dihydroxy-6-methoxy-2h-1-benzopyran-4-one malonyl glucoside	3-[(3,4-二羟基苯基)亚甲基]-5,7-二羟基-6-甲氧基-2h-1-苯并吡喃-4-酮 丙二酰葡萄糖苷	Flavonoids	黄酮	Other Flavonoids	其它类黄酮	C26H26O15	3	-	308371	201968	277971	984991	1.21513e+06	858540	1.21124	0.0127046	0.257731	-1.95606	down
Lmsn001090	Lagerstannin C	紫薇鞣质 C	Tannins	鞣质	Tannin	鞣质	C27H22O19	3	-	26042.3	18941.4	25599.3	569774	474150	729253	1.23802	0.016684	0.039806	-4.65087	down
mws1073	Apigenin-6,8-di-C-glucoside (Vicenin-2)	芹菜素-6,8-二-C-葡萄糖苷 (新西兰牡荆苷 II)	Flavonoids	黄酮	Flavones	黄酮	C27H30O15	3	23666-13-9	1.3437e+07	1.82958e+07	1.58681e+07	131921	156893	87921.4	1.24042	0.00783603	126.351	6.98129	up
mws0124	N-(3-Indolylacetyl)-L-alanine	N-(3-吲哚乙酰基)-L-丙氨酸	Amino acids and derivatives	氨基酸及其衍生物	Amino acids and derivatives	氨基酸及其衍生物	C13H14N2O3	3	57105-39-2	100451	108378	100342	20761.6	10658.4	6670	1.19125	0.000169919	8.11682	3.02091	up
Xmyp005599	Kaempferol-3-O-galactoside-4'-O-glucoside	山柰酚-3-O-半乳糖苷-4'-O-葡萄糖苷	Flavonoids	黄酮	Flavonols	黄酮醇	C27H30O16	3	-	493003	629261	469269	1366530	1.54073e+06	1.23371e+06	1.21329	0.00302514	0.384338	-1.37955	down
MWSmce056	DL-Tryptophan	DL-色氨酸	Amino acids and derivatives	氨基酸及其衍生物	Amino acids and derivatives	氨基酸及其衍生物	C11H12N2O2	1	54-12-6	5.76237e+06	5.66172e+06	6.5552e+06	1.30732e+06	1.25791e+06	1.33291e+06	1.24224	0.00344108	4.61228	2.20548	up
Lmsn001900	3-O-Galloyl-4,6-(S)-HHDP-β-D-glucose	3-O-没食子酰-4,6-(S)-六羟基二苯甲酰基-β-D-葡萄糖	Phenolic acids	酚酸类	Phenolic acids	酚酸类	C27H22O18	1	-	1.17276e+06	1.1842e+06	927038	3.21156e+07	3.95128e+07	5.05314e+07	1.23996	0.0177275	0.0268828	-5.21717	down
Lmsn005877	1,2-Di-O-galloyl-4-O-Cinnamoyl-β-D-glucose	1,2-二-O-没食子酰-4-O-肉桂酰-β-D-葡萄糖	Phenolic acids	酚酸类	Phenolic acids	酚酸类	C29H26O15	2	-	228836	191172	208086	1.15395e+06	1.23533e+06	1.44278e+06	1.23903	0.00578872	0.163905	-2.60907	down
pmb0492	N',N'',N'''-p-Coumaroyl-cinnamoyl-caffeoyl spermidine	N',N'',N'''-对香豆酰肉桂酰咖啡酰亚精胺	Alkaloids	生物碱	Phenolamine	酚胺	C34H37N3O6	3	-	6.12309e+06	5835088	3.70128e+06	3.23053e+06	2.26111e+06	1.99703e+06	1.07212	0.0514042	2.09109	1.06425	up
mws1392	Sesamol	芝麻酚	Lignans and Coumarins	木脂素和香豆素	Lignans	木脂素	C7H6O3	3	533-31-3	1.01442e+06	938920	809581	449051	356870	366460	1.21295	0.00463436	2.35667	1.23675	up
Wbmn005986	Isomartynoside	异地黄苷	Phenolic acids	酚酸类	Phenolic acids	酚酸类	C31H40O15	3	94410-22-7	7.07575e+06	7.04335e+06	7.09972e+06	1.49153e+06	843299	344968	1.1616	0.00281683	7.91808	2.98515	up
Lmdp002381	Genipin	京尼平	Terpenoids	萜类	Monoterpenoids	倍萜	C11H14O5	3	6902-77-8	169438	180425	315802	838670	1.16016e+06	1.39491e+06	1.19126	0.0228127	0.196145	-2.35001	down
mws0917	3,7-Di-O-methylquercetin	3,7-二-O-甲基槲皮素	Flavonoids	黄酮	Flavonols	黄酮醇	C17H14O7	3	2068-02-2	99307.4	81390	101309	40868	49013.9	39954.1	1.20819	0.00674704	2.17202	1.11904	up
mws0376	Fumaric acid	延胡索酸(富马酸,反丁烯二酸)	Organic acids	有机酸	Organic acids	有机酸	C4H4O4	1	110-17-8	2.59171e+06	2.71349e+06	1.85815e+06	9.32698e+06	8.06583e+06	6.16092e+06	1.1976	0.0204281	0.304128	-1.71725	down
pme0309	3-O-Methylgallic Acid	3-O-甲基没食子酸	Phenolic acids	酚酸类	Phenolic acids	酚酸类	C8H8O5	1	3934-84-7	5.89364e+06	5.47536e+06	6.55702e+06	1.13845e+07	1.20368e+07	1.5513e+07	1.19659	0.0262693	0.460418	-1.11899	down
Lmmn002179	Methylsalicylate-2-O-glucoside	水杨酸甲酯-2-O-葡萄糖苷	Phenolic acids	酚酸类	Phenolic acids	酚酸类	C14H18O8	3	10019-60-0	140118	171567	78099	372338	421538	391080	1.15187	0.00329089	0.328944	-1.60409	down
Lmcp004369	Quercetin-3',4'-dimethyl ether	槲皮素-3',4'-二甲醚	Flavonoids	黄酮	Flavonols	黄酮醇	C17H14O7	3	3306-29-4	190130	251895	283620	45010	58350	44539.1	1.22334	0.0175723	4.90635	2.29465	up
Lmgp002593	3-hydroxybenzaldehyde	3-羟基苯甲醛	Phenolic acids	酚酸类	Phenolic acids	酚酸类	C7H6O2	2	100-83-4	6.76594e+06	9.83174e+06	9.8111e+06	1.46212e+06	1.66403e+06	1.81541e+06	1.22798	0.0188277	5.34423	2.41798	up
Lmsn005430	3-Hydroxyphloretin-4'-O-(2''-O-galloyl)glucoside*	3-羟基根皮素-4'-O-(2''-O-没食子酰)-β-D-葡萄糖苷*	Flavonoids	黄酮	Chalcones	查耳酮	C28H28O15	2	-	58641.5	58607.3	185041	195023	408263	373792	1.019	0.0552702	0.309382	-1.69254	down
pmn001384	Isochlorogenic acid C*	异绿原酸 C*	Phenolic acids	酚酸类	Phenolic acids	酚酸类	C25H24O12	2	57378-72-0	900750	1.22387e+06	884522	6.09774e+07	39202570	23150330	1.22882	0.0672321	0.0243991	-5.35703	down
Wbkn006848	2,16-Dioxo-3-(1,4-dioxo-4-ethoxybutoxy)-11β,12α-dihydroxy-15β-[(3-methyl-1-oxo-2-butenyl)oxy]-13,20-epoxypicrasa-3-ene-21-oic acidmethylester	2,16-二氧-3-(1,4-二氧-4-乙氧基丁氧基)-11-β,12a-二羟基-15-β-[(3-甲基-1-氧代-2-丁烯基)氧基]-13,20-环氧苦味酸-3-烯-21-酸甲酯	Terpenoids	萜类	Ditepenoids	二萜	C32H40O14	2	-	2.26063e+06	2.26207e+06	1.93858e+06	460579	300509	669606	1.19189	0.000380375	4.51619	2.17511	up
Lmbn005172	2,6-Dimethoxybenzaldehyde	2,6-二甲氧基苯甲醛	Others	其它类	Aldehyde compounds	醛类化合物	C9H10O3	3	3392-97-0	216476	252238	155249	105729	97418	97252.4	1.15116	0.0612076	2.07711	1.05458	up
pmp000878	Swertisin	当药黄素	Flavonoids	黄酮	Flavones	黄酮	C22H22O10	3	6991-10-2	473005	506413	599600	159201	217750	289828	1.14837	0.00472941	2.36813	1.24375	up
Wasn005621	Glucosyl 9-hydroxy-3-methyldec-2-enoic acid	葡萄糖基 9-羟基-3-甲基癸-2-烯酸	Others	其它类	Others	其它	C17H30O8	3	-	254558	222977	289249	49970.9	56276	36852.7	1.22565	0.00506962	5.35839	2.4218	up
Ymjm000154	Salicin	水杨苷	Phenolic acids	酚酸类	Phenolic acids	酚酸类	C13H18O7	2	138-52-3	487367	425671	421034	161879	156699	160591	1.23914	0.00538495	2.78414	1.47723	up
Lmsp003939	Isorhamnetin-3-O-galactoide-7-O-rhamnoside*	异鼠李素-3-O-半乳糖苷-7-O-鼠李糖苷*	Flavonoids	黄酮	Flavonols	黄酮醇	C28H32O16	3	-	4.28746e+06	4.62762e+06	4.23172e+06	1.61484e+06	1.08976e+06	849344	1.19723	0.000959259	3.69922	1.88722	up
Lmsp004045	Isorhamnetin-3-O-glucoside-7-O-rhamnoside*	异鼠李素-3-O-葡萄糖苷-7-O-鼠李糖苷*	Flavonoids	黄酮	Flavonols	黄酮醇	C28H32O16	3	17331-71-4	4.28746e+06	4.62762e+06	4.23172e+06	1.61484e+06	1.08976e+06	849344	1.19723	0.000959259	3.69922	1.88722	up
MWSmce016	Nicotinic Acid Methyl Ester(Methyl Nicotinate)	烟酸甲酯	Alkaloids	生物碱	Pyridine alkaloids	吡啶类生物碱	C7H7NO2	3	93-60-7	186663	224984	222202	353089	363848	624909	1.09126	0.1147	0.472371	-1.08201	down
Zmhn004909	3,4-Digalloylshikimic acid	3,4-二没食子酰莽草酸	Phenolic acids	酚酸类	Phenolic acids	酚酸类	C21H18O13	2	-	1.59139e+06	3.14242e+06	1.20624e+06	8.12854e+06	8.12507e+06	7.79588e+06	1.16214	0.00779505	0.246993	-2.01746	down
Lmbn006032	Hypolaetin*	次衣草亭*	Flavonoids	黄酮	Flavones	黄酮	C15H10O7	1	27696-41-9	1.64961e+07	1.73074e+07	1.54781e+07	2.19186e+06	2.64206e+06	1.8129e+06	1.23632	0.000245062	7.41431	2.89031	up
MWSslk002	Sophoricoside	槐角苷	Flavonoids	黄酮	Isoflavones	异黄酮	C21H20O10	3	152-95-4	3.83046e+06	4.94356e+06	3.59338e+06	1.53119e+06	1.93692e+06	2.57585e+06	1.11817	0.017904	2.04624	1.03297	up
Lmpp005784	6-Methoxyquercetin-3-O-Xyloside	6-甲氧基槲皮素-3-O-木糖苷	Flavonoids	黄酮	Flavonols	黄酮醇	C21H20O12	3	-	263258	215168	208678	650338	608148	570651	1.22808	0.000296354	0.375644	-1.41256	down
Ymln002777	AloesaponolⅠ	芦荟皂草Ⅰ	Quinones	醌类	Quinones	醌类	C17H16O6	3	53254-81-2	1.61782e+06	1.38351e+06	1.33247e+06	143410	116063	244633	1.21923	0.00138833	8.59701	3.10383	up
pmb3074	5-O-p-Coumaroylquinic acid	5-O-对香豆酰奎宁酸	Phenolic acids	酚酸类	Phenolic acids	酚酸类	C16H18O8	2	1899-30-5	458775	594968	653464	4.17966e+06	4.00282e+06	3.50536e+06	1.23552	0.00202433	0.146067	-2.7753	down
Wmhn001788	Digalloyl-HHDP-glucose	二倍酰基-六羟基二苯甲酰基-葡萄糖	Tannins	鞣质	Tannin	鞣质	C34H26O22	1	-	194205	53669.7	71690	1.6726e+07	1.55671e+07	1.55064e+07	1.23082	0.000547449	0.00668553	-7.22474	down
pme2746	Riboflavin 5'-Adenosine Diphosphate	核黄素-5'-腺嘌呤二磷酸	Nucleotides and derivatives	核苷酸及其衍生物	Nucleotides and derivatives	核苷酸及其衍生物	C27H33N9O15P2	3	146-14-5	2.4726e+06	2.45247e+06	2.44134e+06	1.05671e+06	877717	1.55832e+06	1.14269	0.0238044	2.10906	1.0766	up
Cmbp003767	(E)-N5-(1-((Carboxymethyl)amino)-3-((3-(4-hydroxy-3-methoxyphenyl)allyl)thio)-1-oxopropan-2-yl)glutamine	(E)-N5-(1-((Carboxymethyl)amino)-3-((3-(4-hydroxy-3-methoxyphenyl)allyl)thio)-1-oxopropan-2-yl)glutamine	Alkaloids	生物碱	Alkaloids	生物碱	C20H27N3O8S	3	-	2.38038e+06	2.31891e+06	2.44584e+06	287796	445700	287666	1.23058	1.64456e-05	6.99705	2.80675	up
Zbdn007423	6,7-Dimethoxy-4-chromanone	6,7-二甲氧基-4-二氢色原酮	Flavonoids	黄酮	Other Flavonoids	其它类黄酮	C11H12O4	2	-	708835	910554	736527	333647	232651	176291	1.17783	0.00322031	3.17257	1.66565	up
Lahp004117	Epigallocatechin 3,5-Digallate	表没食子儿茶素-3,5-二没食子酸酯	Flavonoids	黄酮	Flavanols	黄烷醇类	C29H22O15	3	37484-73-4	981607	960623	1.10359e+06	219124	215323	206152	1.24239	0.00289946	4.75464	2.24934	up
Wayn003721	p-Coumaric acid 4-O-sulfate	对香豆酸 4-O-磺酸基	Phenolic acids	酚酸类	Phenolic acids	酚酸类	C9H8O6S	3	-	2.50608e+06	1.6806e+06	3.2895e+06	802197	784476	580737	1.16874	0.0594275	3.44936	1.78633	up
Wahp002067	p-Coumaroylputrescine	对香豆酰基腐胺	Alkaloids	生物碱	Phenolamine	酚胺	C13H18N2O2	1	34136-53-3	870073	913880	729113	1.30079e+07	9.51345e+06	4.3068e+06	1.19485	0.0849819	0.0936728	-3.41623	down
Lmmn003663	5-Glucosyloxy-2-Hydroxybenzoic acid methyl ester	5-葡萄糖氧基-2-羟基苯甲酸甲酯	Phenolic acids	酚酸类	Phenolic acids	酚酸类	C14H18O9	1	-	3.30343e+06	4.00323e+06	1.91354e+06	9.694e+06	8.81434e+06	7.78458e+06	1.14746	0.00242013	0.350672	-1.5118	down
Lmsn004132	Hamiltone A	6-羟基-4',5,7-三甲氧基黄烷酮	Flavonoids	黄酮	Flavanones	二氢黄酮	C18H18O6	3	6626-61-5	3.30343e+06	4.00323e+06	1.91354e+06	9.694e+06	8.81434e+06	7.78458e+06	1.14746	0.00242013	0.350672	-1.5118	down
Zadp003164	Dehydrololiolide	脱氢地芰普内酯	Terpenoids	萜类	Terpene	萜类	C11H14O3	3	19355-58-9	3.85451e+06	3.83111e+06	4.06548e+06	38250.5	57572.2	40121.5	1.24239	0.000340896	86.4407	6.43364	up
Yarn004381	Tortoside B	Tortoside B	Lignans and Coumarins	木脂素和香豆素	Lignans	木脂素	C28H38O13	3	-	181432	497050	178450	0	0	0	1.23838	0.114001	#DIV/0!	#DIV/0!	up
Lajp002779	Gallocatechin-(4α->8)-Catechin-(4α->8)-Catechin	没食子儿茶素-(4α->8)-儿茶素-(4α->8)-儿茶素	Flavonoids	黄酮	Flavanols	黄烷醇类	C45H38O19	2	87421-89-4	3.98415e+06	4.3531e+06	5.08981e+06	181819	71222.6	56888.9	1.22328	0.00495942	43.3228	5.43705	up
Lman004552	Robustaside A;[6'-p-Coumarylarbutin]	6'-对香豆酰熊果苷	Phenolic acids	酚酸类	Phenolic acids	酚酸类	C21H22O9	3	148810-39-3	262592	328726	246419	58674	45090.1	15381	1.15346	0.00358674	7.03124	2.81378	up
pmn001710	Rosmarinic acid-3'-O-glucoside	迷迭香酸-3'-O-葡萄糖苷	Phenolic acids	酚酸类	Phenolic acids	酚酸类	C24H26O13	3	910028-78-3	1351385	1260560	798542	234229	221132	70192	1.1411	0.0224085	6.48934	2.69807	up
pma1840	4-Coumaroylcholine	对香豆酰胆碱	Alkaloids	生物碱	Phenolamine	酚胺	C14H20NO3+	3	-	32071.9	58335.9	25377.2	372367	454199	392225	1.21804	0.00152868	0.0949999	-3.39593	down
Wasn003641	Phyllanthusiin E	叶下苷 E	Others	其它类	Others	其它	C13H8O8	2	-	3.01385e+06	3.21481e+06	3.55974e+06	5.67219e+07	6.10382e+07	7.16041e+07	1.24242	0.00536174	0.0516909	-4.27395	down
Lmbp002592	Kaempferol-3,7-O-diglucoside	山柰酚-3,7-O-双葡萄糖苷	Flavonoids	黄酮	Flavonols	黄酮醇	C27H30O16	3	25615-14-9	4.00823e+06	4.48033e+06	3.8346e+06	1.32143e+07	1.65118e+07	1.09785e+07	1.21795	0.0262504	0.302746	-1.72382	down
Lazn006513	(1R,2S)-2-[4-[(3R,3aR,6R,6aS)-3-(4-Hydroxy-3,5-dimethoxyphenyl)-1,3,3a,4,6,6a-hexahydrofuro[3,4-c]furan-6-yl]-2,6-dimethoxyphenoxy]-1-(4-hydroxy-3,5-dimethoxyphenyl)propane-1,3-diol	(1R,2S)-2-[4-[(3R,3aR,6R,6aS)-3-(4-Hydroxy-3,5-dimethoxyphenyl)-1,3,3a,4,6,6a-hexahydrofuro[3,4-c]furan-6-yl]-2,6-dimethoxyphenoxy]-1-(4-hydroxy-3,5-dimethoxyphenyl)propane-1,3-diol	Lignans and Coumarins	木脂素和香豆素	Lignans	木脂素	C33H40O13	3	-	141117	102308	145497	41770.9	58680.3	56761.2	1.17683	0.0192597	2.47387	1.30677	up
Cmsn000894	7-O-Galloyl-D-sedoheptulose	7-O-没食子酰-D-景天庚酮糖	Phenolic acids	酚酸类	Phenolic acids	酚酸类	C14H18O11	2	-	909716	892930	890796	1.43451e+06	1.84881e+06	2.45146e+06	1.14483	0.075293	0.469668	-1.09029	down
ZBN0104	Kaempferol-3-O-(6'''-Caffeoyl)glucosyl-(1→2)-Galactoside	山柰酚-3-O-(6'''-咖啡酰)葡萄糖基-(1→2)-半乳糖苷	Flavonoids	黄酮	Flavonols	黄酮醇	C36H36O19	3	-	447862	588134	254784	0	0	0	1.24169	0.0469186	#DIV/0!	#DIV/0!	up
Wcfn005424	2-[2-[(Z)-pent-2-enyl]-3-[3,4,5-trihydroxy-6-(hydroxymethyl)oxan-2-yl]oxycyclopentyl]acetic acid	2-[2-[(Z)-pent-2-enyl]-3-[3,4,5-trihydroxy-6-(hydroxymethyl)oxan-2-yl]oxycyclopentyl]acetic acid	Others	其它类	Others	其它	C18H30O8	3	-	103328	125832	123643	392210	263580	290914	1.19953	0.0333263	0.372665	-1.42405	down
pmb3023	Eriodictyol-8-C-glucoside	圣草酚-8-C-葡萄糖苷	Flavonoids	黄酮	Flavanones	二氢黄酮	C21H22O11	3	1023271-51-3	2.52124e+06	3.23176e+06	1.99937e+06	562780	343833	511648	1.21034	0.0242674	5.46611	2.45051	up
MWSmce230	Methyl gallate	没食子酸甲酯	Phenolic acids	酚酸类	Phenolic acids	酚酸类	C8H8O5	1	99-24-1	5.57646e+06	5.08414e+06	5.89235e+06	1.16821e+07	1.16232e+07	1.52014e+07	1.21059	0.0217093	0.429872	-1.21802	down
Lmjp101402	5,7-Dihydroxycoumarin	5,7-二羟基香豆素	Lignans and Coumarins	木脂素和香豆素	Coumarins	香豆素	C9H6O4	3	2732-18-5	453788	489859	476951	0	0	0	1.24464	0.000496221	#DIV/0!	#DIV/0!	up
mws1660	Schaftoside	夏佛塔苷	Flavonoids	黄酮	Flavones	黄酮	C26H28O14	2	51938-32-0	288522	263042	285745	14103.5	13340	1670	1.16249	9.66028e-05	28.7602	4.846	up
Zazp002547	cyclo-(Gly-Phe)	环(丙氨酰-苯丙氨酸)	Amino acids and derivatives	氨基酸及其衍生物	Amino acids and derivatives	氨基酸及其衍生物	C11H12N2O2	1	10125-07-2	5.85866e+06	5.7326e+06	6.16816e+06	1.19256e+06	1.25576e+06	1.23295e+06	1.24398	0.000610956	4.82427	2.27031	up
Hmcp001598	Isorhamnetin-3-O-(2''-O-xylosyl)glucoside	异鼠李素-3-O-(2''-O-木糖基)葡萄糖苷	Flavonoids	黄酮	Flavonols	黄酮醇	C27H30O16	3	-	288340	230088	412555	141866	172175	75072.7	1.03102	0.058186	2.39257	1.25856	up
Wagp000980	2-[(4-hydroxyphenethyl)amino]ethane-1,1,2-triol O-Glucoside	2-[(4-羟基苯乙基)氨基]乙烷-1,1,2-三醇-O-葡糖苷	Alkaloids	生物碱	Alkaloids	生物碱	C16H25NO9	3	-	6241.63	2872.23	3651.88	862529	312204	358194	1.22807	0.102706	0.0083277	-6.90787	down
mws2368	Tyrosol; 4-Hydroxyphenylethanol	酪醇; 对羟基苯乙醇	Phenolic acids	酚酸类	Phenolic acids	酚酸类	C8H10O2	3	501-94-0	40849.4	37069.9	13340	0	0	0	1.22907	0.071602	#DIV/0!	#DIV/0!	up
Lmgp004731	Genistein-7-O-galactoside	染料木素-7-O-半乳糖苷	Flavonoids	黄酮	Isoflavones	异黄酮	C21H20O10	3	-	3.93943e+06	4.87272e+06	4.0189e+06	1.68939e+06	1.96876e+06	2.60515e+06	1.15902	0.00573978	2.04861	1.03465	up
Lmsn003644	1-O-Galloyl-6-O-Feruloyl-β-D-glucose*	1-O-没食子酰-6-O-阿魏酰-β-D-葡萄糖*	Phenolic acids	酚酸类	Phenolic acids	酚酸类	C23H24O13	3	-	857106	660331	745907	208638	190563	239749	1.22958	0.00781399	3.54229	1.82468	up
Lmqn000432	1-(sn-Glycero-3-phospho)-1D-myo-inositol	1-(sn-甘油-3-磷酸)-1D-肌醇	Others	其它类	Saccharides	糖类	C9H19O11P	2	-	1.87449e+07	1.27116e+07	1.59017e+07	2681685	5.81041e+06	9.02039e+06	1.03191	0.0170796	2.70425	1.43523	up
Zbsp001807	Salicylacyl Glucuronide	水杨酰基葡糖苷酸	Others	其它类	Others	其它	C13H14O9	1	-	3.89924e+06	3.61562e+06	3.86115e+06	1.30737e+08	1.45575e+08	1.76623e+08	1.24294	0.00832883	0.0251162	-5.31524	down
ZBN0189	kaempferol-3-methoxycaffeoyldiglucoside	山柰酚-3-甲氧基咖啡酰双葡萄糖苷	Flavonoids	黄酮	Flavonols	黄酮醇	C37H38O20	3	-	0	0	0	18245.1	35119	23566.1	1.24019	0.0357146	0	#DIV/0!	down
Lmwp102904	N,N-Dimethyl-5-methoxytryptamine	N,N-二甲基-5-甲氧基色胺	Alkaloids	生物碱	Plumerane	吲哚类生物碱	C13H18N2O	3	1019-45-0	206183	232443	275691	105122	114925	76690	1.1788	0.00805689	2.40724	1.26738	up
Laxp005948	7,2'‑dihydroxy‑4'‑methoxy‑isoflavanol glucoside	2',4,7-三羟基-4'-甲氧基异黄烷 葡萄糖苷	Flavonoids	黄酮	Other Flavonoids	其它类黄酮	C22H26O10	3	-	174899	296244	454587	137145	136711	111715	1.01724	0.154826	2.40093	1.26359	up
Lmlp002990	Isosaponarin(Isovitexin-4'-O-glucoside)	异皂草苷(异牡荆黄素-4'-O-葡萄糖苷)	Flavonoids	黄酮	Flavones	黄酮	C27H30O15	3	19416-87-6	1.78698e+06	2.40008e+06	3139230	82866.1	84835.1	24654.3	1.21103	0.0257263	38.0872	5.25123	up
Wdbn006607	3,3'-bis(3,4-dihydro-4-hydroxy-6-methoxy-2H-1-benzopyran)	3,3'-双(3,4-二氢-4-羟基-6-甲氧基-2H-1-苯并吡喃)	Others	其它类	Others	其它	C20H22O6	3	-	1.07109e+07	7.37229e+06	9.9288e+06	4.51802e+06	3.85622e+06	4.35408e+06	1.18656	0.0328888	2.20076	1.138	up
MWSHC20189	Epipinoresinol	表松脂醇	Lignans and Coumarins	木脂素和香豆素	Lignans	木脂素	C20H22O6	1	24404-50-0	1.07109e+07	7.37229e+06	9.9288e+06	4.51802e+06	3.85622e+06	4.35408e+06	1.18656	0.0328888	2.20076	1.138	up
Zbfn001230	3'-Gallic acyl sucrose	3'-没食子酰蔗糖	Phenolic acids	酚酸类	Phenolic acids	酚酸类	C19H26O14	2	-	357867	333508	271488	94682	85860.6	53788.7	1.2007	0.00395251	4.10898	2.03878	up
HJAP024	Kaempferol-6,8-di-C-glucoside	山柰酚-6,8-二-C-葡萄糖苷	Flavonoids	黄酮	Flavonols	黄酮醇	C27H30O16	3	-	258098	376609	321182	15005	16580.3	20005	1.23936	0.0125335	18.5285	4.21167	up
Lcsp003365	cis-Zeatin riboside	顺式-玉米素-D-核糖甙	Alkaloids	生物碱	Alkaloids	生物碱	C15H21N5O5	3	15896-46-5	337245	677157	508445	1.10377e+06	994215	1.31969e+06	1.10342	0.00997065	0.44558	-1.16624	down
Lmsn004690	1-O-Caffeoyl-3-O-galloyl-4,6-(S)-HHDP-β-D-glucose	1-O-咖啡酰-3-O-没食子酰-4,6-(S)-六羟基二苯甲酰基-β-D-葡萄糖	Phenolic acids	酚酸类	Phenolic acids	酚酸类	C36H28O21	3	-	4389.6	83515.5	5110.74	497882	320727	426708	1.08963	0.00712018	0.0746925	-3.74289	down
Wchn001161	2,3-O-(S)-hexahydroxydiphenoyl-D-glucose	单-O-HHDP-葡萄糖	Phenolic acids	酚酸类	Phenolic acids	酚酸类	C20H18O14	1	-	1.01486e+06	1.01348e+06	924428	4.78015e+06	4.69174e+06	7.42012e+06	1.22472	0.0350372	0.174803	-2.5162	down
Lmgn000160	3-Ureidopropionic Acid	3-脲基丙酸	Organic acids	有机酸	Organic acids	有机酸	C4H8N2O3	3	462-88-4	36650.7	36650.7	48865.6	16896.6	12213.7	17594.8	1.1895	0.014565	2.61571	1.3872	up
Lmtp004382	Sinapinaldehyde	芥子醛	Phenolic acids	酚酸类	Phenolic acids	酚酸类	C11H12O4	2	4206-58-0	1.84714e+06	1.72116e+06	2.1499e+06	606915	659558	624085	1.23479	0.00901228	3.02461	1.59675	up
Wcfn003698	Procyanidin B2 3'-O-Gallate	Procyanidin B2 3'-O-Gallate	Tannins	鞣质	Proanthocyanidins	原花青素	C37H30O16	1	-	2.27276e+06	2.29487e+06	2.40642e+06	587042	655883	591033	1.2423	3.73203e-05	3.80273	1.92704	up
Yaap006655	2alpha-(3,4,5-Trihydroxyphenyl)-4beta-(2,4,6-trihydroxyphenyl)chroman-3alpha,5,7-triol	2alpha-(3,4,5-Trihydroxyphenyl)-4beta-(2,4,6-trihydroxyphenyl)chroman-3alpha,5,7-triol	Flavonoids	黄酮	Flavones	黄酮	C21H18O10	3	-	268654	389005	404435	1.3342e+06	1.62267e+06	1.15671e+06	1.21075	0.0114388	0.258192	-1.95348	down
Zbfn009464	12-(4-carboxybutanamido)dodecanoic acid	12-(4-carboxybutanamido)dodecanoicacid	Lipids	脂质	Free fatty acids	游离脂肪酸	C17H31NO5	3	-	210377	82134.5	101102	55913	46729.5	51483.8	1.02967	0.183321	2.55384	1.35267	up
Lahp004642	Prunin 6''-O-Gallate	柚皮素-7-O-葡萄糖苷6''-O-没食子酸酯	Flavonoids	黄酮	Flavanones	二氢黄酮	C28H26O14	2	54835-98-2	461501	644571	542653	8.88272e+06	1.01098e+07	1.08142e+07	1.2408	0.00336209	0.0553138	-4.17622	down
HJN056	Sesquimarocanol B	倍半棉酚 B	Phenolic acids	酚酸类	Phenolic acids	酚酸类	C30H38O10	1	-	1.64116e+06	1.42244e+06	1.91947e+06	71252.2	54049.8	181087	1.20662	0.0054501	16.2639	4.0236	up
Lmrj001341	Cyclo(Ser-Pro)	环(丝氨酸-脯氨酸)	Amino acids and derivatives	氨基酸及其衍生物	Amino acids and derivatives	氨基酸及其衍生物	C8H12N2O3	3	-	164400	136408	145862	78068.6	38447	87720.8	1.05618	0.0169528	2.18703	1.12897	up
mws0044	Taxifolin(Dihydroquercetin)	花旗松素(二氢槲皮素)	Flavonoids	黄酮	Flavanonols	二氢黄酮醇	C15H12O7	1	480-18-2	1.26315e+06	1.8059e+06	1.08754e+06	406203	544102	313298	1.16698	0.0371156	3.28947	1.71786	up
Lmyp003951	3-Hydroxy-1-(4-hydroxy-3,5-dimethoxyphenyl)propan-1-one	3-羟基-1-(4-羟基-3,5-二甲氧基苯基)丙-1-酮	Others	其它类	Ketone compounds	酮类化合物	C11H14O5	3	-	270200	159857	254316	92580.2	63399.1	58209.4	1.16379	0.0355076	3.19519	1.6759	up
Lmfn005108	2,4,6-Trihydroxy-3,5-dimethylbenzophenone-4-O-(6''-O-galloyl)glucoside	2,4,6-三羟基-3,5-二甲基二苯甲酮-4-O-(6''-O-没食子酰)葡萄糖苷	Phenolic acids	酚酸类	Phenolic acids	酚酸类	C28H28O13	2	-	9590.75	18340	27095.9	80464.1	87832.1	71211.4	1.1564	0.000923822	0.229749	-2.12187	down
Lagp004342	5,2',5'-Trihydroxy-3,7,4'-trimethoxyflavone-2'-O-β-D-glucoside	5,2',5'-三羟基-3,7,4'-三甲氧基黄酮-2'-氧-β-D-葡萄糖苷	Flavonoids	黄酮	Flavones	黄酮	C24H26O13	2	-	53901.6	24606.8	16675	3.082e+06	2.42583e+06	1.98797e+06	1.22854	0.0161089	0.0126982	-6.29923	down
Lmhn002926	p-Coumaroylmalic acid	对香豆酰苹果酸	Phenolic acids	酚酸类	Phenolic acids	酚酸类	C13H12O7	1	-	160417	132006	105935	1.6621e+06	1.29654e+06	875758	1.22182	0.0366095	0.103891	-3.26686	down
Lmgp004784	Apiferol	4,4',5,7-四羟基黄烷	Flavonoids	黄酮	Flavones	黄酮	C15H14O5	1	55167-29-8	1.08094e+07	8.55191e+06	9.17453e+06	296836	337904	609640	1.23217	0.00470452	22.9318	4.51928	up
Lazn005263	1-(4-Hydroxy-3-Methoxyphenyl)-2-(4-(3-Hydroxypropyl)-2,6-Dimethoxyphenoxy)Propane-1,3-Diol	1-(4-Hydroxy-3-Methoxyphenyl)-2-(4-(3-Hydroxypropyl)-2,6-Dimethoxyphenoxy)Propane-1,3-Diol	Lignans and Coumarins	木脂素和香豆素	Lignans	木脂素	C21H28O8	3	-	131735	67430.4	96705	10005	13491.3	7807.23	1.21397	0.0407152	9.45166	3.24057	up
MWS5209	N-Methyl-α-aminoisobutyric acid	N-甲基-α-氨基异丁酸	Amino acids and derivatives	氨基酸及其衍生物	Amino acids and derivatives	氨基酸及其衍生物	C5H11NO2	3	2566-34-9	417844	615507	598550	218749	299211	131163	1.08282	0.0168193	2.51401	1.32999	up
Lmbn001930	2-Hydroxybenzaldehyde (Salicylaldehyde)	2-羟基苯甲醛 (水杨醛)	Phenolic acids	酚酸类	Phenolic acids	酚酸类	C7H6O2	3	90-02-8	129917	109321	120887	399985	377861	311258	1.22869	0.00915996	0.330662	-1.59657	down
pmn001423	Roseoside	长寿花糖苷	Others	其它类	Ketone compounds	酮类化合物	C19H30O8	3	54835-70-0	97328.6	81498.3	94121	16798.4	20786.6	26675	1.22171	0.000756387	4.24755	2.08663	up
Lmgn000224	2-Methyl-3-oxosuccinic acid	2-甲基-3-氧代琥珀酸	Organic acids	有机酸	Organic acids	有机酸	C5H6O5	1	-	309841	256864	277181	467115	564632	688812	1.17208	0.0386705	0.490472	-1.02776	down
Waln002782	1'-Galactoyl Ferulic acid	1'-O-半乳糖酰阿魏酸	Phenolic acids	酚酸类	Phenolic acids	酚酸类	C16H20O10	3	-	287171	475800	412265	26789.2	51243	41677.2	1.21772	0.0224235	9.8174	3.29534	up
Lmhp001671	Noreugenin-7-O-glucoside	5,7-二羟基-2-甲基色酮-7-氧-葡萄糖苷	Others	其它类	Others	其它	C16H18O9	1	-	4.68024e+06	4.29368e+06	5.41859e+06	1.12896e+07	2.28626e+07	8.63155e+06	1.07248	0.161913	0.336401	-1.57175	down
Zblp003803	2,4,2',5'-Tetrahydroxydihydrochalcone	2,4,2',5'-四羟基二氢查耳酮	Flavonoids	黄酮	Chalcones	查耳酮	C15H14O5	2	-	441207	391684	463418	45664.7	71790.1	83880.7	1.22099	0.00056704	6.43855	2.68674	up
pmb2977	Chrysoeriol-8-C-arabinoside-7-O-rutinoside	金圣草黄素-8-C-阿拉伯糖苷-7-O-芸香糖苷	Flavonoids	黄酮	Flavones	黄酮	C33H40O19	3	-	459020	542071	511054	11670	16999.3	37396.4	1.21812	0.00110354	22.8885	4.51655	up
mws0919	Kaempferol-3-O-rhamnoside (Afzelin)(Kaempferin)	山柰酚-3-O-鼠李糖苷 (阿福豆苷)(番泻叶山柰苷)	Flavonoids	黄酮	Flavonols	黄酮醇	C21H20O10	1	482-39-3	16675	15005	6670	4.63478e+06	5.08593e+06	4.58406e+06	1.23898	0.00111899	0.00268092	-8.54305	down
CYn005375	3-O-Galloylepiafzelechin-(4beta->6)-Epigallocatechin-3-O-Gallate	3-O-没食子酰表阿夫儿茶精-(4b->6)-表没食子儿茶素-3-O-没食子酸酯	Tannins	鞣质	Tannin	鞣质	C44H34O20	3	-	337819	287037	265331	624827	783672	656575	1.21224	0.00683842	0.431068	-1.21401	down
MWSprf147	Glucovanillin	香草醛葡萄糖苷	Phenolic acids	酚酸类	Phenolic acids	酚酸类	C14H18O8	2	494-08-6	1.06086e+06	794758	872090	9.18304e+06	9.4344e+06	1.32847e+07	1.23551	0.0178378	0.0855024	-3.54789	down
Ymjm000138	9-O-Methylvibsanol	9-O-Methylvibsanol	Lignans and Coumarins	木脂素和香豆素	Lignans	木脂素	C20H20O6	3	-	382792	469593	673337	2.28833e+06	1.97965e+06	1.92394e+06	1.20915	0.000572737	0.246405	-2.0209	down
mws1506	Plantamajoside	大车前苷	Phenolic acids	酚酸类	Phenolic acids	酚酸类	C29H36O16	3	104777-68-6	78218.6	62407.5	43775.2	24713.2	21474.7	36585	1.07731	0.0584307	2.2278	1.15562	up
Hmdp001794	Quercetin-3-O-(2'',3''-O-digalloyl)-glucoside	槲皮素-3-O-(2'',3''-O-二没食子酰)葡萄糖苷	Flavonoids	黄酮	Flavonols	黄酮醇	C35H28O20	3	-	26675	13134.8	21111.8	5.81721e+06	6.83312e+06	8.11357e+06	1.24076	0.00913941	0.00293401	-8.41291	down
CYp003558	2,7-Dimethyl-2,6-Octadiene-1,4,8-Triol 8-O-B-D-Glucopyranoside	2,7-二甲基-2,6-辛二烯-1,4,8-三醇 8-O-葡萄糖苷	Others	其它类	Others	其它	C16H28O8	3	-	64138.1	110787	98521.9	17857.7	18340	8340	1.18007	0.0267473	6.13967	2.61816	up
pme2563	γ-Glu-Cys	γ-L-谷氨酸-L-半胱氨酸	Amino acids and derivatives	氨基酸及其衍生物	Amino acids and derivatives	氨基酸及其衍生物	C8H14N2O5S	3	636-58-8	6233.11	64143.1	64139.9	797421	1.56145e+06	288562	1.07863	0.151457	0.0508101	-4.29874	down
CYp003375	1-O-Glutamoyl-3-O-Galloyl-5-O-caffeoylshikimic acid	1-O-谷氨酰-3-O-没食子酰-5-O-咖啡酰莽草酸	Phenolic acids	酚酸类	Phenolic acids	酚酸类	C28H28N2O14	3	-	943663	392578	462171	226926	191963	194187	1.09107	0.149593	2.93342	1.55259	up
MWS4301	3-hydroxyphenylacetic acid*	3-羟基苯乙酸*	Phenolic acids	酚酸类	Phenolic acids	酚酸类	C8H8O3	3	621-37-4	29637.9	55157.5	61685	141694	116100	191168	1.12446	0.0293046	0.326264	-1.61589	down
Lmmp007480	2,4,4'-trihydroxychalcone	2,4,4'-三羟基查耳酮	Flavonoids	黄酮	Chalcones	查耳酮	C15H12O4	3	-	58111.3	45553.9	55587.9	16737.1	8647.23	21256.2	1.14368	0.00214102	3.41448	1.77167	up
zjgp122321	4-O-acetyl-3-O-caffeoyl-2-C-methyl-D-erythronate	4-O-乙酰基-3-咖啡酰基-2-甲基-D-赤藓糖酸	Others	其它类	Others	其它	C16H18O9	1	-	1.79763e+07	3.43207e+07	1.63456e+07	1.65702e+08	1.61405e+08	6.52122e+07	1.13731	0.0771799	0.174966	-2.51485	down
pmb0624	Isoorientin-7-O-glucoside	异荭草素-7-O-葡萄糖苷	Flavonoids	黄酮	Flavones	黄酮	C27H30O16	3	-	211077	319082	154186	66230.8	54306.8	41392.4	1.17221	0.0662322	4.22618	2.07935	up
Lmbp102601	7-Hydroxycoumarin;Umbelliferone	7-羟基香豆素;伞形酮	Lignans and Coumarins	木脂素和香豆素	Coumarins	香豆素	C9H6O3	2	93-35-6	4.02386e+06	5.9276e+06	5.65183e+06	2075015	1.25652e+06	1.06263e+06	1.16935	0.0112311	3.55091	1.82819	up
Lmtp002474	Apigenin-6-C-(2''-glucosyl)arabinoside	芹菜素-6-C-(2''-葡萄糖基)阿拉伯糖苷	Flavonoids	黄酮	Flavones	黄酮	C26H28O14	1	-	54871790	4.47097e+07	40904969	447376	701730	402584	1.2399	0.0079814	90.5377	6.50045	up
Lmfn001337	1,2,3-Tri-O-galloyl-β-D-glucose	1,2,3-三-O-没食子酰-β-D-葡萄糖	Phenolic acids	酚酸类	Phenolic acids	酚酸类	C27H24O18	2	-	2.09948e+07	1.61531e+07	2.10607e+07	3.42557e+06	2.734e+06	6.34727e+06	1.18196	0.0024598	4.65414	2.21851	up
pme0010	L-Serine	L-丝氨酸	Amino acids and derivatives	氨基酸及其衍生物	Amino acids and derivatives	氨基酸及其衍生物	C3H7NO3	3	56-45-1	98618.3	85151.4	96670.9	42162.6	47818.2	28799.1	1.16874	0.00212909	2.36101	1.23941	up
Li512115	Isochlorogenic acid B	异绿原酸 B	Phenolic acids	酚酸类	Phenolic acids	酚酸类	C25H24O12	1	14534-61-3	897976	1.14521e+06	1268965	5.98946e+07	36182260	20888035	1.22459	0.0791898	0.0283175	-5.14216	down
pme2960	Naringenin chalcone; 2',4,4',6'-Tetrahydroxychalcone	柚皮素查耳酮	Flavonoids	黄酮	Chalcones	查耳酮	C15H12O5	1	73692-50-9	7.70356e+06	3.70225e+06	3.89365e+06	1.82409e+06	2.57822e+06	2.37639e+06	1.03119	0.157571	2.25699	1.1744	up
Lman002731	Grevilloside F	银桦苷 F	Phenolic acids	酚酸类	Phenolic acids	酚酸类	C15H18O9	1	1094004-50-8	1.27554e+06	2.10856e+06	1.85822e+06	237316	180146	124903	1.21759	0.0223614	9.66568	3.27287	up
MWSmce190	4-Hydroxy-L-Isoleucine	4-羟基-L-异亮氨酸	Amino acids and derivatives	氨基酸及其衍生物	Amino acids and derivatives	氨基酸及其衍生物	C6H13NO3	3	781658-23-9	301268	255261	289928	111977	107657	106600	1.23713	0.00575548	2.59463	1.37553	up
Hmcp001629	Kaempferol-3-O-(6''-Malonyl)glucoside-7-O-Glucoside	山柰酚-3-O-(6''-丙二酰)葡萄糖苷-7-O-葡萄糖苷	Flavonoids	黄酮	Flavonols	黄酮醇	C30H32O19	3	-	109767	87616.6	85860.4	4.37861e+06	4.40512e+06	3.4853e+06	1.24277	0.00565116	0.0230861	-5.43683	down
Hmsp004125	3'-Deoxy-4-O-methylsappanol	3'-去氧-4-O-甲基苏木醇	Others	其它类	Alcohol compounds	醇类化合物	C16H14O6	3	-	556703	1.37378e+06	576627	2.41344e+06	2.59454e+06	2.63694e+06	1.11713	0.0186968	0.327944	-1.60848	down
Lcsn000193	isatioxyneolignoside E	isatioxyneolignoside E	Lignans and Coumarins	木脂素和香豆素	Lignans	木脂素	C28H38O14	3	-	403697	272327	819020	105827	80953.3	52065	1.14182	0.124935	6.25946	2.64604	up
Yaap005342	Cearoin	Cearoin	Others	其它类	Others	其它	C14H12O4	1	52811-37-7	184817	203648	238412	410257	454909	1.07321e+06	1.06202	0.177067	0.323403	-1.62859	down
Zbyn004414	1,2,4,6-tetra-O-galloyl-β-D-glucose	1,2,4,6-四氧没食子酰葡萄糖	Phenolic acids	酚酸类	Phenolic acids	酚酸类	C34H28O22	1	-	254640	77703.7	58518.7	1.6371e+07	1.26424e+07	1.44883e+07	1.22394	0.00543817	0.00898499	-6.79827	down
Zmgn004894	Methyl 4-hydroxybenzoate	对羟基苯甲酸甲酯	Phenolic acids	酚酸类	Phenolic acids	酚酸类	C8H8O3	3	99-76-3	131243	143014	106613	22842.6	6670	19225.6	1.1709	0.00337071	7.81463	2.96618	up
Zasp005105	Annulatin 3'-O-β-D-xyloside	杨梅素-3-甲醚-3'-O-β-D-木糖	Flavonoids	黄酮	Flavones	黄酮	C21H20O12	2	-	279532	238021	306984	617736	680957	619111	1.22271	0.000230431	0.429938	-1.2178	down
Lmmn003398	Kaempferol-3-O-(6''-O-acetyl)glucoside	山柰酚-3-O-(6''-O-乙酰)葡萄糖苷	Flavonoids	黄酮	Flavonols	黄酮醇	C23H22O12	1	-	581245	959705	843633	1.17842e+07	9.76421e+06	9.44995e+06	1.23459	0.00499232	0.0769261	-3.70038	down
Zbsn004665	Apigenin-8-C-Glucoside (Vitexin)	芹菜素-8-C-葡萄糖苷 (牡荆素)	Flavonoids	黄酮	Flavones	黄酮	C21H20O10	1	3681-93-4	1.37274e+06	1.58092e+06	1.05681e+06	38277.8	23816.1	25517.7	1.23851	0.0132448	45.7756	5.51651	up
HJAP010	Luteolin-6,8-di-C-arabinoside	木犀草素-6,8-C-二阿拉伯糖苷	Flavonoids	黄酮	Flavones	黄酮	C25H26O14	3	-	1270650	2068250	1624215	17648.8	16675	21212	1.24174	0.0193178	89.3679	6.48168	up
pmn001534	1,2,3,6-Tetra-O-galloyl-β-D-glucose	1,2,3,6-四-O-没食子酰-β-D-葡萄糖	Phenolic acids	酚酸类	Phenolic acids	酚酸类	C34H28O22	2	79886-50-3	226834	74227.2	73347.3	1.28632e+07	1.56758e+07	2.3037e+07	1.2283	0.0301329	0.00725937	-7.10594	down
Lahp003530	Theasinensin F	Theasinensin F	Flavonoids	黄酮	Flavanols	黄烷醇类	C44H34O21	2	116329-55-6	2.98118e+06	2.98778e+06	4.7598e+06	1.46186e+07	2.601e+07	1.52887e+07	1.19428	0.0518579	0.191868	-2.38181	down
Lmhn005475	7,4'-Di-O-galloyltricetiflavan	7,4'-二-O-没食子酰基特利色黄烷	Flavonoids	黄酮	Flavanols	黄烷醇类	C29H22O14	1	-	804795	773004	938991	250087	340042	394006	1.19059	0.00172624	2.55737	1.35466	up
Lssp210081	Procyanidin B5	原花青素 B5	Tannins	鞣质	Proanthocyanidins	原花青素	C30H26O12	1	12798-57-1	1.24319e+07	1.13361e+07	1.54985e+07	5.49439e+06	4.1651e+06	4.07886e+06	1.20623	0.0126041	2.85816	1.51509	up
pmp001259	5,8,11,14-Pentadecanoamide	5,8,11,14-十五烷酰胺	Lipids	脂质	Free fatty acids	游离脂肪酸	C28H47NO8	3	-	198143	187045	256905	532027	499405	534546	1.21463	0.00105303	0.410027	-1.28621	down
Cmsn002813	Methyl 2-O-(4-hydroxybenzoyl)-2,4,6-trihydroxyphenylacetate	2-O-(4-羟基苯甲酰酯)-2,4,6-三羟基苯乙酸甲酯	Phenolic acids	酚酸类	Phenolic acids	酚酸类	C16H14O7	3	-	41106.1	108549	91700	0	0	0	1.23746	0.0579856	#DIV/0!	#DIV/0!	up
Lmyp003500	Kaempferol-3-O-(2''-galloyl)galactoside*	山柰酚-3-O-(2''-没食子酰)半乳糖苷*	Flavonoids	黄酮	Flavonols	黄酮醇	C28H24O15	1	-	1.99171e+06	2.02586e+06	1.82864e+06	26988145	35304790	53986180	1.23239	0.0439436	0.0502774	-4.31395	down
ZBN0429	6-Hydroxykaempferol-3-O-rutinoside-6-O-glucoside	野黄芩素-3-O-芸香糖-6-O-葡萄糖苷	Flavonoids	黄酮	Flavonols	黄酮醇	C33H40O21	3	-	990777	931744	1.03316e+06	13340	6725.73	5877.19	1.23747	0.000847127	113.93	6.83201	up
CYn003685	Dehydroepigallocatechin 6-C-Glucoside-3'-C-arabinoside	去氢表儿茶素6-C-葡萄糖苷-3'-C-阿拉伯糖苷	Flavonoids	黄酮	Flavanols	黄烷醇类	C26H30O15	3	-	6.60442e+07	8.10263e+07	6.66063e+07	51177.2	47511.6	49604.5	1.24443	0.00471175	1440.91	10.4928	up
MWSslk160	Corilagin	鞣料云实素	Tannins	鞣质	Tannin	鞣质	C27H22O18	2	23094-69-1	2162975	998351	1.46779e+06	282496	396918	657489	1.10129	0.0713408	3.46257	1.79184	up
Zmlp005019	3,3'-O-Dimethylellagic Acid-4'-O-arabinoside	3,3'-O-二甲基鞣花酸-4'-O-阿拉伯糖苷	Tannins	鞣质	Tannin	鞣质	C21H18O12	3	-	82649.2	106040	116619	58350	53350	26675	1.04633	0.0166819	2.20638	1.14168	up
Cmsn000131	Dencichin	三七素	Amino acids and derivatives	氨基酸及其衍生物	Amino acids and derivatives	氨基酸及其衍生物	C5H8N2O5	3	5302-45-4	312722	293756	276809	1.04085e+06	992506	621413	1.1893	0.0460621	0.332716	-1.58764	down
pmb0819	3-Indoleacetonitrile	3-吲哚乙腈	Alkaloids	生物碱	Plumerane	吲哚类生物碱	C10H8N2	3	771-51-7	221881	183822	239279	72595.4	65534	23925.8	1.1163	0.00200638	3.98001	1.99277	up
Lmdn003756	Methyl caffeate	咖啡酸甲酯	Phenolic acids	酚酸类	Phenolic acids	酚酸类	C10H10O4	3	3843-74-1	403773	323795	419879	75898.8	68803.5	80252.7	1.23694	0.0085615	5.10079	2.35072	up
Lcyp000673	Prudomestin	Prudomestin	Flavonoids	黄酮	Flavonols	黄酮醇	C17H14O7	3	3443-28-5	577540	591403	560138	49932.5	65068.6	31156.7	1.22589	2.61313e-06	11.8302	3.56441	up
mws0056	Myricetin-3-O-rhamnoside (Myricitrin)	杨梅素-3-O-鼠李糖苷 (杨梅苷)	Flavonoids	黄酮	Flavonols	黄酮醇	C21H20O12	3	17912-87-7	70578.9	30619.7	26962.2	7.85652e+06	1.03205e+07	7.89968e+06	1.23651	0.00873017	0.00491477	-7.66866	down
Lczp000060	3-O-Galloyl-4,6-(S)-HHDP-D-glucose	3-O-Galloyl-4,6-(S)-HHDP-D-glucose	Tannins	鞣质	Tannin	鞣质	C27H22O17	1	-	1.2986e+06	497602	596501	2.53951e+08	3.42502e+08	2.97468e+08	1.23833	0.00731421	0.00267664	-8.54536	down
Lazn005262	Erythro-Guaiacylglycerol-β-Sinapyl Ether	赤式-愈创木基甘油-β-芥子酰醚	Lignans and Coumarins	木脂素和香豆素	Lignans	木脂素	C21H26O8	1	877875-96-2	807800	431323	587807	230147	123987	136491	1.15539	0.0451271	3.72368	1.89673	up
WaYn000716	Citric Acid diglucoside	柠檬酸二葡萄糖苷	Organic acids	有机酸	Organic acids	有机酸	C18H28O17	2	-	114793	58506	80025	318695	132135	197293	1.01838	0.128194	0.390857	-1.35529	down
pma0795	Tricetin-5-O-(6''-malonyl)glucoside	五羟黄酮-5-O-(6''-丙二酰)葡萄糖苷	Flavonoids	黄酮	Flavones	黄酮	C24H22O15	3	-	435670	235744	303879	2.88555e+06	2.4778e+06	1.48456e+06	1.20059	0.0399895	0.142422	-2.81176	down
Wcsp002246	N-Phenylethylcrinasiadine	N-Phenylethylcrinasiadine	Alkaloids	生物碱	Alkaloids	生物碱	C22H17NO3	3	-	978650	1.11455e+06	1.01562e+06	1.00711e+07	1.1754e+07	9.00181e+06	1.24141	0.00731561	0.100847	-3.30975	down
Lmcn003163	Epitheaflavic acid-3-O-Gallate	表茶黄酸-3-O-没食子酸	Flavonoids	黄酮	Flavanols	黄烷醇类	C28H20O14	3	34218-97-8	1.74831e+07	2.72544e+07	2.50604e+07	1.87941e+06	1.66707e+06	1.60189e+06	1.237	0.018283	13.5573	3.761	up
Hmqp001042	Butyl beta-D-glucoside	丁基-葡萄糖苷	Others	其它类	Saccharides	糖类	C10H20O6	3	5391-18-4	48200.9	47387.7	34475.7	90576.7	95983.1	85203.5	1.19097	0.00155811	0.478594	-1.06313	down
Hmgp002327	3-amino-2-naphthoic acid	3-氨基-2-萘甲酸	Alkaloids	生物碱	Alkaloids	生物碱	C11H9NO2	1	-	2.26453e+06	2.28037e+06	2.56869e+06	436528	436436	568324	1.2362	0.000656259	4.93557	2.30322	up
Wmcn000039	decaffeoylverbascoside	去咖啡酰基类叶升麻苷	Phenolic acids	酚酸类	Phenolic acids	酚酸类	C20H30O12	2	-	166525	291158	329924	74009.7	32196.5	45433.6	1.16218	0.04304	5.19393	2.37683	up
Lmxp004495	8-Hydroxycoumarin	8-羟基香豆素	Lignans and Coumarins	木脂素和香豆素	Coumarins	香豆素	C9H6O3	1	2442-31-1	1.71249e+07	1.29457e+07	1.49886e+07	1474265	1435535	1.87528e+06	1.23824	0.00735332	9.41661	3.23521	up
Labn003884	[3,8,9,10-tetrahydroxy-2-(hydroxymethyl)-6-oxo-3,4,4a,10b-tetrahydro-2H-pyrano[3,2-c]isochromen-4-yl]3,4,5-trihydroxybenzoate	[3,8,9,10-tetrahydroxy-2-(hydroxymethyl)-6-oxo-3,4,4a,10b-tetrahydro-2H-pyrano[3,2-c]isochromen-4-yl]3,4,5-trihydroxybenzoate	Phenolic acids	酚酸类	Phenolic acids	酚酸类	C20H18O13	3	-	318469	130166	105840	3.36111e+07	5.69338e+07	5.14639e+07	1.23393	0.0215766	0.00390451	-8.00064	down
CYp007416	Kaempferol 3-(2,4-Di-P-Coumaroylglucoside)*	山奈酚 3-(2,4-二-对香豆酰葡萄糖苷)*	Flavonoids	黄酮	Flavonols	黄酮醇	C39H32O15	3	-	3.522e+06	1.33419e+06	2.69319e+06	9614.34	8606.81	22406	1.22964	0.0592042	185.821	7.53777	up
MWSHY0008	Apigenin-6-C-glucoside (Isovitexin)	芹菜素-6-C-葡萄糖苷 (异牡荆素)	Flavonoids	黄酮	Flavones	黄酮	C21H20O10	1	38953-85-4	5.39686e+06	11384600	9098500	291008	371536	391925	1.23085	0.041646	24.5431	4.61725	up
Lmfn001062	2,4,6-Tri-O-galloyl-D-glucose*	2,4,6-三-O-没食子酰-D-葡萄糖*	Phenolic acids	酚酸类	Phenolic acids	酚酸类	C27H24O18	1	108043-99-8	686655	706755	762040	18876800	19595025	1.3919e+07	1.24183	0.011156	0.0411418	-4.60325	down
Lmsn003088	1,4,6-Tri-O-galloyl-β-D-glucose*	1,4,6-三-O-没食子酰-β-D-葡萄糖*	Phenolic acids	酚酸类	Phenolic acids	酚酸类	C27H24O18	1	94513-58-3	0	0	0	3.93258e+07	4.59745e+07	5.37444e+07	1.24446	0.00798446	0	#DIV/0!	down
pmn001370	Pinoresinol-4,4'-O-diglucoside	松脂醇-4,4'-O-二葡萄糖苷	Lignans and Coumarins	木脂素和香豆素	Lignans	木脂素	C32H42O16	3	63902-38-5	646470	94060.2	110132	25005	10005	4412.41	1.09018	0.274674	21.5781	4.4315	up
Wasn005799	3-Galloyl-6-O-Benzoyl Glucose*	3-没食子酰-6-苯甲酰葡萄糖*	Phenolic acids	酚酸类	Phenolic acids	酚酸类	C20H20O11	1	-	3.20007e+06	3.22652e+06	2.63709e+06	937514	785019	1.5265e+06	1.15943	0.00310119	2.78965	1.48009	up
Lmsn004714	1,6-Di-O-galloyl-2-O-p-coumaroyl-β-D-glucose*	1,6-二-O-没食子酰-2-O-对香豆酰-β-D-葡萄糖*	Phenolic acids	酚酸类	Phenolic acids	酚酸类	C29H26O16	2	115713-49-0	1.24735e+06	1.06806e+06	1.17815e+06	3.1434e+06	3.76173e+06	2.86139e+06	1.22562	0.0132172	0.357707	-1.48315	down
CYn006270	3,5-Di-O-p-Coumaroylquinic acid*	3,5-二-O-对香豆酰奎宁酸*	Phenolic acids	酚酸类	Phenolic acids	酚酸类	C25H24O10	3	-	152761	102632	94124.5	1.02152e+07	7.62953e+06	8.09089e+06	1.24075	0.00857621	0.0134764	-6.21342	down
pmn001644	Quercetin-3-O-(2''-O-acetyl)glucuronide	槲皮素-3-O-(2''-O-乙酰)葡萄糖醛酸苷	Flavonoids	黄酮	Flavonols	黄酮醇	C23H20O14	3	-	51680	56685	37739.8	786303	725678	281229	1.19656	0.0746032	0.0814767	-3.61747	down
Lmhp002501	N-Feruloylhydroxyputrescine	N-阿魏酰羟基腐胺	Alkaloids	生物碱	Phenolamine	酚胺	C14H20N2O4	3	-	29280.2	55308.6	36729.1	76041.9	73082.8	137368	1.04196	0.106017	0.423459	-1.23971	down
Zmcn004206	kaempferol-3-caffeoyldiglucoside	山柰酚-3-咖啡酰双葡萄糖苷	Flavonoids	黄酮	Flavonols	黄酮醇	C36H36O19	2	-	1097550	2063175	2310260	0	0	0	1.24294	0.038784	#DIV/0!	#DIV/0!	up
CYn002228	Theasinensin E	Theasinensin E	Tannins	鞣质	Tannin	鞣质	C30H26O14	3	-	1.85716e+06	2.18645e+06	1.96811e+06	378579	467590	287050	1.22487	0.000589269	5.30499	2.40735	up
mws0011	Syringin	丁香苷	Phenolic acids	酚酸类	Phenolic acids	酚酸类	C17H24O9	3	118-34-3	1536585	2306875	588329	215976	226888	198084	1.13235	0.126048	6.91443	2.78961	up
Lmzp003207	(3R,4R)-p-Menth-1-ene-3,4-diol-3-O-β-D-glucoside*	(3R,4R)-对薄荷-1-烯-3,4-二醇-3-O-β-D-葡萄糖苷*	Others	其它类	Alcohol compounds	醇类化合物	C16H28O7	3	-	5.34814e+07	5.69301e+07	6.03553e+07	1.08947e+07	9.65007e+06	9.12621e+06	1.24135	0.000963825	5.75535	2.5249	up
Lmzp003064	(3R,4S,6R)-p-Menth-1-ene-3,6-diol-3-O-β-D-glucoside*	(3R,4S,6R)-对薄荷-1-烯-3,6-二醇-3-O-β-D-葡萄糖苷*	Terpenoids	萜类	Monoterpenoids	倍萜	C16H28O7	3	-	5.34814e+07	5.69301e+07	6.03553e+07	1.08947e+07	9.65007e+06	9.12621e+06	1.24135	0.000963825	5.75535	2.5249	up
pmf0096	Oxalic acid	草酸	Organic acids	有机酸	Organic acids	有机酸	C2H2O4	3	144-62-7	32834.2	77542.4	60029.4	122692	125740	121226	1.06191	0.0350975	0.460983	-1.11722	down
Lskp211336	Caesalpin J	Caesalpin J	Terpenoids	萜类	Sesquiterpenoids	倍半萜	C17H16O6	2	99217-67-1	1.7002e+06	2.45817e+06	1.75929e+06	315004	239837	234049	1.23061	0.0187284	7.50124	2.90713	up
pmb1312	Tricin-4'-O-(guaiacylglycerol)ether-7-O-glucoside	苜蓿素-4'-O-(愈创木酰甘油)醚-7-O-葡萄糖苷	Flavonoids	黄酮	Flavones	黄酮	C33H36O16	3	-	715130	1016955	921310	73355	45449.2	49122.2	1.23409	0.0107846	15.8009	3.98194	up
Lmbn001981	2,5-Dihydroxybenzaldehyde	2,5-二羟基苯甲醛	Others	其它类	Aldehyde compounds	醛类化合物	C7H6O3	3	1194-98-5	907696	1.37946e+06	1225255	368585	383509	370485	1.21507	0.0289559	3.12887	1.64564	up
pmb0686	Eriodictyol-7-O-(6''-malonyl)glucoside	圣草酚-7-O-(6''-丙二酰)葡萄糖苷	Flavonoids	黄酮	Flavanones	二氢黄酮	C24H24O14	3	-	2.81822e+06	2.90379e+06	2.49317e+06	2.51725e+07	3.26117e+07	2.5571e+07	1.24066	0.0090356	0.0985563	-3.34291	down
mws0576	3-Hydroxybutyric acid	3-羟基丁酸	Organic acids	有机酸	Organic acids	有机酸	C4H8O3	3	300-85-6	639981	513851	514862	1.17436e+06	1.28532e+06	957544	1.18753	0.0147094	0.488319	-1.03411	down
mws1024	p-Coumaraldehyde	对香豆醛	Phenolic acids	酚酸类	Phenolic acids	酚酸类	C9H8O2	3	2538-87-6	37974.4	28319.7	33908.9	5824.6	8945.06	11181.4	1.19157	0.00388487	3.86122	1.94906	up
MWSslk013	Tectoridin	鸢尾苷	Flavonoids	黄酮	Isoflavones	异黄酮	C22H22O11	3	611-40-5	7.50265e+06	9.4343e+06	1.01507e+07	1.90119e+06	2.20201e+06	2.71876e+06	1.22122	0.00875428	3.97065	1.98938	up
MWSmce709	Isoquinoline	异喹啉	Alkaloids	生物碱	Isoquinoline alkaloids	异喹啉类生物碱	C9H7N	2	119-65-3	1.62725e+06	1.44361e+06	1.48347e+06	388584	317963	331859	1.23891	0.00069632	4.38588	2.13287	up
Lssp210058	Quercetin-3-O-robinobioside*	槲皮素-3-O-洋槐糖苷*	Flavonoids	黄酮	Flavonols	黄酮醇	C27H30O16	1	52525-35-6	12315820	9.95554e+06	1.89532e+07	0	0	0	1.24391	0.0363381	#DIV/0!	#DIV/0!	up
HX1148	Resveratrol	白藜芦醇	Others	其它类	Stilbene	茋类	C14H12O3	2	-	517552	212492	186382	59645.3	86700	41005.4	1.10824	0.147567	4.8915	2.29028	up
Hmcp002187	Limocitrin-3-O-galactoside*	柠檬素-3-O-半乳糖苷*	Flavonoids	黄酮	Flavonols	黄酮醇	C23H24O13	3	-	190667	123018	171987	57677.3	80563.5	82458.1	1.13651	0.0346737	2.20061	1.1379	up
Lmsn006036	3-Hydroxyphloretin-4'-O-(4'',6''-di-O-galloyl)glucoside	3-羟基根皮素-4'-O-(4'',6''-二-O-没食子酰)-β-D-葡萄糖苷	Flavonoids	黄酮	Chalcones	查耳酮	C35H32O19	2	-	891177	531813	572916	294877	318995	282436	1.14442	0.0827788	2.22681	1.15498	up
Lacp004935	Megastigm-5-en-3,9-diol glucoside	Megastigm-5-en-3,9-diol glucoside	Terpenoids	萜类	Sesquiterpenoids	倍半萜	C19H34O7	3	-	198667	137361	140155	39885.5	21335.2	46680	1.17529	0.0159076	4.41315	2.14181	up
Labp004829	Platanionoside J	Platanionoside J	Terpenoids	萜类	Sesquiterpenoids	倍半萜	C19H34O7	3	-	198667	137361	140155	39885.5	21335.2	46680	1.17529	0.0159076	4.41315	2.14181	up
mws0668	Xanthosine	黄苷	Nucleotides and derivatives	核苷酸及其衍生物	Nucleotides and derivatives	核苷酸及其衍生物	C10H12N4O6	1	146-80-5	298106	364550	360349	1.02338e+06	1.03431e+06	1.12793e+06	1.23445	0.000155916	0.321132	-1.63876	down
Lahp002608	3,5-Dihydro-2H-Furo[3,2-C]Quinolin-4-One	3,5-二氢-2H-呋喃[3,2-C]喹啉-4-酮	Alkaloids	生物碱	Quinoline alkaloids	喹啉类生物碱	C11H9NO2	1	-	2.21187e+06	2.13187e+06	2.26916e+06	515560	459957	509158	1.243	7.28659e-05	4.45411	2.15514	up
Lmqp003022	2,3-Dihydro-1,4-naphthoquinone	2,3-二氢-1,4-萘醌	Quinones	醌类	Quinones	醌类	C10H8O2	2	21545-31-3	324515	286611	462420	154575	140681	98360.5	1.1559	0.041024	2.72739	1.44752	up
Wagp004803	Abscisic acid D-glucopyranosyl ester	脱落酸D-吡喃葡萄糖酯	Others	其它类	Others	其它	C21H30O9	2	-	694117	1.00158e+06	658175	181006	185853	180579	1.22405	0.0312	4.2998	2.10427	up
CYp003802	4'-O-Methylgallocatechin 3-O-(N-Ethylglutamine ester) 3'-Gallate	4'-O-甲基儿茶素 3-O-(N-乙基谷氨酰胺酯) 3'-没食子酸酯	Flavonoids	黄酮	Flavanols	黄烷醇类	C30H32N2O13	3	-	2.13043e+06	1.76739e+06	1.13496e+06	631238	840143	914619	1.067	0.0836104	2.1093	1.07676	up
Zbqn001255	propyl-L-alanine	丙基-L-丙氨酸	Amino acids and derivatives	氨基酸及其衍生物	Amino acids and derivatives	氨基酸及其衍生物	C6H13NO2	3	-	1.46983e+06	1.42894e+06	1.47648e+06	204629	219651	195784	1.24371	8.68361e-06	7.05613	2.81888	up
Smcp001137	naphthisoxazol A	naphthisoxazol A	Alkaloids	生物碱	Alkaloids	生物碱	C11H9NO2	3	-	2.04576e+06	1.88735e+06	2.51169e+06	437574	524862	513810	1.23288	0.0112538	4.36567	2.1262	up
Lmhn002321	Vnilloylcaffeoyltartaric acid	香草酰咖啡酰酒石酸	Phenolic acids	酚酸类	Phenolic acids	酚酸类	C21H18O12	3	-	2.55676e+06	3.49149e+06	2.19168e+06	53845.4	60971.7	44612.8	1.24007	0.0200176	51.6837	5.69164	up
Wchn002309	3,4-Di-O-Galloyl-D-Glucose*	3,4-二-O-没食子酰基-β-D-葡萄糖*	Phenolic acids	酚酸类	Phenolic acids	酚酸类	C20H20O14	1	-	34579.5	39834	32194.9	7.68251e+06	1.01269e+07	1.2649e+07	1.24258	0.0194971	0.00350014	-8.15837	down
HJN069	Tetrahydroxyflavan-(4α-8-epicatechin)	四羟基黄烷酮-(4α-8-表儿茶素)	Flavonoids	黄酮	Flavanols	黄烷醇类	C30H24O12	3	-	1.58535e+06	1.41599e+06	1.84789e+06	458159	441657	601036	1.21875	0.00597841	3.23099	1.69197	up
Zbpp001877	Isorhamnetin-3-O-rutinoside*	异鼠李素-3-O-芸香糖苷*	Flavonoids	黄酮	Flavonols	黄酮醇	C28H32O16	3	-	4.23176e+06	4.79442e+06	3.8149e+06	1.67913e+06	1.34e+06	736254	1.15505	0.00157118	3.41938	1.77374	up
Labp005025	Malonyl isoSakuranin	丙二酰异樱花苷	Flavonoids	黄酮	Flavanones	二氢黄酮	C25H26O13	2	-	649937	866686	979829	1.56183e+07	1.27432e+07	8.27772e+06	1.22802	0.0332248	0.0681359	-3.87544	down
Wcdp010716	Glycidyl Linoleate	亚油酸缩水甘油酯	Lipids	脂质	Glycerol ester	甘油酯	C21H36O3	2	24305-63-3	101428	189039	113174	350814	483628	246272	1.08996	0.0658724	0.373495	-1.42084	down
mws0921	p-Coumaryl alcohol	对香豆醇	Phenolic acids	酚酸类	Phenolic acids	酚酸类	C9H10O2	3	3690-05-9	135324	59033.2	110513	18425.7	25426.6	10662.2	1.14924	0.0608014	5.59246	2.48348	up
pmp000234	Salcolin A*	沙可林 A*	Flavonoids	黄酮	Flavones	黄酮	C27H26O11	3	369390-51-2	157955	183625	240116	19993.7	27290	13600.5	1.21824	0.0169346	9.55414	3.25613	up
Zmsp002553	Ixerisoside I	Ixerisoside I	Terpenoids	萜类	Sesquiterpenoids	倍半萜	C21H32O10	3	132302-44-4	746684	975078	794276	34201.5	79600.9	43848.9	1.22326	0.0061149	15.9595	3.99635	up
MWSmce454	3,5-Dihydroxyacetophenone	3,5-二羟基苯乙酮	Phenolic acids	酚酸类	Phenolic acids	酚酸类	C8H8O3	3	51863-60-6	483225	360946	349582	962371	781085	1.26321e+06	1.16302	0.0404866	0.397035	-1.33266	down
pmb0631	Orientin-6-C-arabinoside	荭草素-6-C-阿拉伯糖苷	Flavonoids	黄酮	Flavones	黄酮	C26H28O15	3	-	1.02012e+06	1.4238e+06	1.10023e+06	13340	6670	13338.7	1.23789	0.0109167	106.276	6.73167	up
MWSmce697	4-Ethoxyphenol	4-乙氧基苯酚	Phenolic acids	酚酸类	Phenolic acids	酚酸类	C8H10O2	3	622-62-8	2.0273e+06	2.12022e+06	2.09163e+06	423695	460489	185324	1.1853	0.00111803	5.83367	2.5444	up
Qatp004621	Machilin H(ISO1)	桢楠素 H(ISO1)	Lignans and Coumarins	木脂素和香豆素	Lignans	木脂素	C21H26O6	2	-	313958	239108	273461	46680	85030	71690	1.20056	0.00336749	4.06356	2.02274	up
pme2362	Mandelic acid	扁桃酸	Organic acids	有机酸	Organic acids	有机酸	C8H8O3	3	90-64-2	0	0	0	1.45613e+06	1.81382e+06	1.61208e+06	1.24454	0.00402352	0	#DIV/0!	down
pmp000589	Quercetin-7-O-(6''-malonyl)glucoside	槲皮素-7-O-(6''-丙二酰)葡萄糖苷	Flavonoids	黄酮	Flavonols	黄酮醇	C24H22O15	1	-	5.65895e+06	6.39631e+06	6.10566e+06	2.81815e+07	4.33263e+07	3.299e+07	1.23102	0.0230505	0.173792	-2.52456	down
Lahp001956	Pyran[3,4-b]indole-2-ketone	吡喃[3,4-b]吲哚-2-酮	Alkaloids	生物碱	Plumerane	吲哚类生物碱	C11H9O2N	1	-	2.04322e+06	2.14747e+06	2.36732e+06	500322	535747	527428	1.24197	0.00297094	4.19445	2.06848	up
Smhp004476	Isovitexin-2''-O-xyloside	异牡荆素-2''-O-木糖苷	Flavonoids	黄酮	Flavones	黄酮	C26H28O14	2	-	766247	674752	581366	299981	339202	255794	1.1974	0.00959227	2.25968	1.17612	up
Wmyn000212	4-hydroxy-3-methoxyphenyl 1-O-β-D-(6'-O-galloyol)-glucopyranoside*	4-羟基-3-甲氧基苯酚 1-O-β-D-(6'-O-没食子酰)-吡喃葡萄糖苷*	Phenolic acids	酚酸类	Phenolic acids	酚酸类	C20H22O12	1	-	9.23989e+06	14336110	8.5219e+06	26039535	1.46683e+07	29873495	1.01638	0.09153	0.454765	-1.13681	down
Lmhn002051	Vnilloylmalic acid	香草酰苹果酸	Phenolic acids	酚酸类	Phenolic acids	酚酸类	C12H12O8	3	-	50377.5	131735	125060	26675	23249.8	16180.2	1.12602	0.0891507	4.64674	2.21622	up
MWSHY0064	Isorhamnetin-3-O-neohesperidoside*	异鼠李素-3-O-新橙皮糖苷*	Flavonoids	黄酮	Flavonols	黄酮醇	C28H32O16	1	55033-90-4	269588	320712	356024	82947.2	105194	59514.5	1.20054	0.00365176	3.82112	1.934	up
mws1295	Theaflavin-3'-Gallate*	茶黄素-3'-没食子酸酯(TF-3'-G)*	Tannins	鞣质	Proanthocyanidins	原花青素	C36H28O16	3	28543-07-9	909618	1.02913e+06	608288	74059	62247.7	70260	1.23357	0.0247289	12.3303	3.62414	up
mws1294	Theaflavin-3-gallate*	茶黄素-3-没食子酸酯(TF-3-G)*	Tannins	鞣质	Proanthocyanidins	原花青素	C36H28O16	3	30462-34-1	909618	1.02913e+06	608288	74059	62247.7	70260	1.23357	0.0247289	12.3303	3.62414	up
CYp002384	3'-O-Methyl-6-hydroxygallocatechin 3-O-(glutamine ester)*	3'-O-甲基-6-羟基儿茶素3-O-(谷氨酰胺酯)*	Flavonoids	黄酮	Flavanols	黄烷醇类	C21H24N2O10	3	-	2.84501e+06	2.29739e+06	686655	288685	91961.2	250737	1.10212	0.114738	9.2322	3.20667	up
CYp002232	4'-O-Methyl-6-hydroxygallocatechin 3-O-(glutamine ester)*	4'-O-甲基-6-羟基儿茶素3-O-(谷氨酰胺酯)*	Flavonoids	黄酮	Flavanols	黄烷醇类	C21H24N2O10	3	-	2.84501e+06	2.29739e+06	686655	288685	91961.2	250737	1.10212	0.114738	9.2322	3.20667	up
Xmsn004568	Mudanpioside F	牡丹皮苷F	Terpenoids	萜类	Monoterpenoids	倍萜	C16H24O8	2	-	206550	112472	211675	0	0	0	1.24204	0.031661	#DIV/0!	#DIV/0!	up
Lmtp002822	Apigenin-6-C-arabinoside-8-C-xyloside*	芹菜素-6-C-阿拉伯糖苷-8-C-木糖苷*	Flavonoids	黄酮	Flavones	黄酮	C25H26O13	1	-	11442300	8.59577e+06	6.92278e+06	231701	256807	140391	1.2344	0.0217881	42.8699	5.42189	up
Lmjp003231	Patuletin-3-O-glucoside	万寿菊素-3-O-葡萄糖苷	Flavonoids	黄酮	Flavonols	黄酮醇	C22H22O13	3	-	757449	1.06274e+06	921640	441503	360968	425801	1.19552	0.0225987	2.23227	1.15851	up
MWSmce148	Quebrachitol	白雀木醇; 白坚木皮醇	Others	其它类	Saccharides	糖类	C7H14O6	3	642-38-6	111715	126730	108380	268590	307000	236870	1.21901	0.0118818	0.426883	-1.22809	down
HJAP144	Galloylprocyanidin C2	没食子酰原花青素 C2	Tannins	鞣质	Proanthocyanidins	原花青素	C52H42O22	2	-	1.01554e+06	625687	887098	296610	277648	236073	1.19678	0.0351659	3.12012	1.6416	up
Wchn005575	1-(4'-Hydroxy-3'-methoxyphenyl)-2-[4''-(3-hydroxypropyl)-2'',6''-dimethoxyphenyl]-propane-1,3-Diol	1-(4'-羟基-3'-甲氧基苯基)-2-[4''-(3-羟丙基)-2'',6''-二甲氧基苯基]-丙-1,3-二醇	Others	其它类	Others	其它	C21H28O8	2	-	169486	310345	236814	28883.1	41977.9	31364.3	1.2164	0.0361393	7.01045	2.80951	up
CYp012052	Violaxanthin	紫黄素	Others	其它类	Others	其它	C40H56O4	3	126-29-4	93118.9	63129.2	82497.7	34024.3	37104.5	33768.4	1.19415	0.0349378	2.276	1.1865	up
Lmyp003191	Phyllanemblinin A	Phyllanemblinin A	Tannins	鞣质	Tannin	鞣质	C27H20O17	1	-	204358	90242.9	56040.3	1.63082e+07	2.2346e+07	2.35321e+07	1.23122	0.0115459	0.00563856	-7.47046	down
Lmmp004541	Byzantionoside B	Byzantionoside B	Others	其它类	Others	其它	C19H32O7	3	189109-45-3	176780	163430	218505	53350	18340	28340	1.17293	0.00287371	5.58547	2.48168	up
Hmdn001963	Methyl Brevifolincarboxylate	短叶苏木酚酸甲酯	Phenolic acids	酚酸类	Phenolic acids	酚酸类	C14H10O8	1	154702-76-8	109564	133028	105896	440260	367102	510018	1.2246	0.0131209	0.264531	-1.91849	down
HJN012	4,7,9,9'-Tetrahydroxy-3,3'-dimethoxy-8-O-4'-neolignan	4,7,9,9'-四羟基-3,3'-二甲氧基-8-O-4'-新木质素	Phenolic acids	酚酸类	Phenolic acids	酚酸类	C20H26O7	1	-	358830	411338	347492	16573.9	11142.6	27173.4	1.22761	0.00197086	20.3619	4.3478	up
Lazn003996	Erythro-Guaiacylglycerol-β-dihydroconiferyl Ether	赤式-愈创木基甘油-β-O-4'-二氢松柏醇醚	Lignans and Coumarins	木脂素和香豆素	Lignans	木脂素	C20H26O7	3	135820-77-8	358830	411338	347492	16573.9	11142.6	27173.4	1.22761	0.00197086	20.3619	4.3478	up
mws0236	2-Aminoethanesulfonic acid	2-氨基乙烷磺酸	Organic acids	有机酸	Organic acids	有机酸	C2H7NO3S	3	107-35-7	382902	375946	402527	115272	106285	83779.3	1.23111	2.51893e-05	3.80359	1.92736	up
Hmdp103165	Clitorin	蝶豆素	Flavonoids	黄酮	Flavones	黄酮	C33H40O19	3	55804-74-5	280952	402048	422040	34449.7	38392	40010	1.23604	0.0171907	9.79197	3.2916	up
Lmsp003881	Kaempferol-3-O-rutinoside-7-O-rhamnoside	山柰酚-3-O-芸香糖苷-7-O-鼠李糖苷	Flavonoids	黄酮	Flavonols	黄酮醇	C33H40O19	2	-	280952	402048	422040	34449.7	38392	40010	1.23604	0.0171907	9.79197	3.2916	up
Lmmn002260	5'-Methoxyisolariciresinol-9'-O-glucoside	5'-甲氧基异落叶松脂醇-9'-O-葡萄糖苷	Lignans and Coumarins	木脂素和香豆素	Lignans	木脂素	C27H36O12	3	-	9.26038e+06	1.42611e+07	8.57818e+06	19126.4	17835.2	25289.9	1.24246	0.0270064	515.645	9.01023	up
Zblp003511	5,7,4'-Trihydroxy-8-methylflavonoid	5,7,4'-三羟基-8-甲基黄酮	Flavonoids	黄酮	Flavonols	黄酮醇	C16H14O6	3	-	121359	250497	144299	383969	449961	298887	1.06582	0.0257793	0.455638	-1.13404	down
Lajp003377	Fisetinidol-(4α,6)-gallocatechin	Fisetinidol-(4α,6)-gallocatechin	Flavonoids	黄酮	Flavanols	黄烷醇类	C30H26O12	1	1262536-83-3	1.69438e+07	3.16345e+07	1.77284e+07	3.95526e+06	4101860	4.5451e+06	1.20666	0.0640781	5.26151	2.39548	up
Zbqn004234	N-(malonyl)phenylalanine	N-(丙二酰基)苯丙氨酸	Amino acids and derivatives	氨基酸及其衍生物	Amino acids and derivatives	氨基酸及其衍生物	C12H13NO5	1	-	95054.1	80324	70225.7	26675	22935.6	22948.1	1.2275	0.013264	3.3849	1.75911	up
pmp001135	Biondnoid I	望春花黄酮醇苷 I	Flavonoids	黄酮	Flavonols	黄酮醇	C30H26O13	1	142750-32-1	5.01129e+06	5.83139e+06	5.06487e+06	1.59185e+07	1.34595e+07	7.01406e+06	1.04148	0.122348	0.437116	-1.19391	down
mws0046	Naringenin-7-O-Neohesperidoside(Naringin)*	柚皮素-7-O-新橙皮糖苷(柚皮苷)*	Flavonoids	黄酮	Flavanones	二氢黄酮	C27H32O14	2	10236-47-2	1.53223e+06	1.04312e+06	1.22548e+06	3642680	4211380	3.92214e+06	1.2186	0.000287369	0.322755	-1.63149	down
pma0170	N',N''-Diferuloylspermidine	N',N''-二阿魏酰亚精胺	Alkaloids	生物碱	Phenolamine	酚胺	C27H35N3O6	3	-	48345	45010	22985.2	621760	340677	108257	1.09121	0.165018	0.108659	-3.20212	down
pmp000573	Acacetin-7-O-galactoside	金合欢素-7-O-半乳糖苷	Flavonoids	黄酮	Flavones	黄酮	C22H22O10	3	-	164522	154904	155573	30798.6	30376.3	28622.5	1.24373	0.000349282	5.28967	2.40318	up
Qmqp102517	Leucodin	去乙酰氧母菊素	Terpenoids	萜类	Sesquiterpenoids	倍半萜	C15H18O3	3	-	2.37205e+06	3250010	3193760	295508	216835	332248	1.23334	0.0103788	10.438	3.38377	up
Zmjp004875	5,6,3',4'-Tetrahydroxy-3,7-dimethoxyflavone	5,6,3',4'-四羟基-3,7-二甲氧基黄酮	Flavonoids	黄酮	Flavones	黄酮	C17H14O8	3	-	151567	121709	173217	59670.4	46680	46398.5	1.20824	0.0162819	2.92305	1.54747	up
MWSprf004	Neochlorogenic acid (5-O-Caffeoylquinic acid)	新绿原酸 (5-O-咖啡酰奎宁酸)	Phenolic acids	酚酸类	Phenolic acids	酚酸类	C16H18O9	1	906-33-2	2.41778e+07	4.06384e+07	2.84762e+07	9.30125e+07	1.7897e+08	1.08231e+08	1.17152	0.0643194	0.245368	-2.02698	down
Waln002419	1'-O-Galactoyl p-Coumaric acid*	1'-O-半乳糖酰对香豆酸*	Phenolic acids	酚酸类	Phenolic acids	酚酸类	C15H18O9	2	-	8.01154e+06	7.95266e+06	6.98854e+06	98589	87280.1	100040	1.2442	0.00191832	80.2799	6.32697	up
Lmhn000921	3,4,5,3',4',5'-Hexahydroxydiphenoyl Acid-glucose	六羟基联苯二甲酰基葡萄糖	Tannins	鞣质	Tannin	鞣质	C20H18O14	2	-	1.50076e+07	1.36906e+07	1.06504e+07	5.6614e+07	7.52934e+07	9.58283e+07	1.21757	0.0296626	0.172782	-2.53297	down
Lahp002992	Epigallocatechin-(4β->8)-epigallocatechin-3-O-gallate	表没食子儿茶素-(4β->8)-表没食子儿茶素-3-O-没食子酸酯	Flavonoids	黄酮	Flavanols	黄烷醇类	C37H30O18	1	-	109771665	7.84185e+07	9.91379e+07	1.50509e+07	1.33748e+07	1245425	1.06338	0.0042289	9.68378	3.27557	up
pmb3114	Epicatechin-epiafzelechin	表儿茶素表阿夫儿茶精	Flavonoids	黄酮	Flavanols	黄烷醇类	C30H26O11	1	-	743610	2.16875e+06	1.94805e+06	384095	228520	231986	1.13372	0.0923261	5.75467	2.52473	up
Zbjn003700	Epicatechin-3-(3''-O-methyl)gallate	表儿茶素-3-(3''-O-甲基)没食子酸酯	Flavonoids	黄酮	Flavanols	黄烷醇类	C23H20O10	1	-	914149	906630	855864	621355	390540	310368	1.08966	0.0358763	2.02429	1.01742	up
mws1078	Anthranilic Acid	邻氨基苯甲酸	Phenolic acids	酚酸类	Phenolic acids	酚酸类	C7H7NO2	3	118-92-3	303474	287887	342913	87228.3	112559	88637.8	1.22771	0.00143886	3.23922	1.69565	up
CYp004551	3'-O-Methylgallocatechin 3-O-(N-Ethylglutamine ester) 4'-Gallate	3'-O-甲基儿茶素 3-O-(N-乙基谷氨酰胺酯) 4'-没食子酸酯	Flavonoids	黄酮	Flavanols	黄烷醇类	C30H32N2O13	3	-	1.73464e+07	1.06852e+07	6.20084e+06	2.31909e+06	3.65765e+06	4.06081e+06	1.07323	0.12691	3.41044	1.76996	up
Yamn004462	6-((4-(3-hydroxy-2-(4-(3-hydroxypropyl)-2-methylphenoxy)propoxy)-2-methoxyphenoxy)methyl)tetrahydro-2H-pyran-2,3,4,5-tetraol	6-((4-(3-hydroxy-2-(4-(3-hydroxypropyl)-2-methylphenoxy)propoxy)-2-methoxyphenoxy)methyl)tetrahydro-2H-pyran-2,3,4,5-tetraol	Lignans and Coumarins	木脂素和香豆素	Lignans	木脂素	C26H36O11	3	-	1.9188e+06	1.6192e+06	1.61147e+06	155830	123942	118131	1.24048	0.00367426	12.9415	3.69394	up
Zmgp004060	paratensein-7-O-glucoside	paratensein-7-O-glucoside	Flavonoids	黄酮	Isoflavones	异黄酮	C22H22O11	3	-	6.90473e+06	1.09383e+07	9.14642e+06	2.03402e+06	2.21751e+06	2.63224e+06	1.21428	0.0267407	3.92074	1.97112	up
Cmyp003257	Icariside B1	淫羊藿次苷 B1	Terpenoids	萜类	Terpene	萜类	C19H30O8	3	109062-00-2	722348	574263	611356	168261	144590	164455	1.23587	0.0073298	3.99737	1.99905	up
pmp001111	Violanthin	三色堇黄酮苷	Flavonoids	黄酮	Flavones	黄酮	C27H30O14	3	40581-17-7	523952	677963	481103	16675	12302.7	48730.2	1.20435	0.0101459	21.6582	4.43684	up
pme3285	Afzelechin (3,5,7,4'-Tetrahydroxyflavan)	阿夫儿茶精	Flavonoids	黄酮	Flavanols	黄烷醇类	C15H14O5	2	2545-00-8	1.8802e+06	1.54299e+06	1.58932e+06	547105	567190	691857	1.22401	0.00390631	2.77524	1.47261	up
Yaap002857	Myrciaphenone A	Myrciaphenone A	Others	其它类	Others	其它	C14H18O9	3	26089-54-3	1.4306e+06	1.7969e+06	1.59173e+06	1198360	517713	388333	1.00414	0.0528423	2.29007	1.19539	up
pmp000413	Genistein-8-C-glucoside	染料木素-8-C-葡萄糖苷	Flavonoids	黄酮	Isoflavones	异黄酮	C21H20O10	3	66026-80-0	6.65067e+06	6.39649e+06	5.08825e+06	669011	596178	559451	1.23985	0.0076242	9.93917	3.31313	up
Lmyp004022	Kaempferol-3-O-(2''-galloyl)glucoside	山柰酚-3-O-(2''-没食子酰)葡萄糖苷	Flavonoids	黄酮	Flavonols	黄酮醇	C28H24O15	3	76343-90-3	43345	37263.7	40493.5	684618	683265	567554	1.243	0.00402867	0.062571	-3.99836	down
Lmmp002755	Quercetin-7-O-rutinoside-4'-O-glucoside	槲皮素-7-O-芸香糖苷-4'-O-葡萄糖苷	Flavonoids	黄酮	Flavonols	黄酮醇	C33H40O21	2	-	106516	179541	136735	0	0	0	1.24317	0.0218576	#DIV/0!	#DIV/0!	up
Zbsp004301	Quercetin-7-O-rutinoside*	槲皮素-7-O-芸香糖苷*	Flavonoids	黄酮	Flavonols	黄酮醇	C27H30O16	1	147714-62-3	1.33923e+07	2.09592e+07	2.02384e+07	0	0	0	1.24425	0.0171086	#DIV/0!	#DIV/0!	up
MWSHY0135	Isorhamnetin-3-O-rutinoside (Narcissin)*	异鼠李素-3-O-芸香糖苷 (水仙苷)*	Flavonoids	黄酮	Flavonols	黄酮醇	C28H32O16	1	604-80-8	557313	480185	541520	95063.5	116304	67417.6	1.22228	0.000330534	5.66393	2.5018	up
pmn001700	24,30-Dihydroxy-12(13)-ene-lupeol	24,30-二羟基-12(13)烯-羽扇豆醇	Terpenoids	萜类	Triterpene	三萜	C30H48O3	1	-	234678	317058	403631	764614	809032	569218	1.12905	0.0151139	0.445837	-1.16541	down
Wagp002074	3-(1-hydroxyethyl)-4-methylpentane-1,4-diol O-Glucoside	3-(1-羟乙基)-4-甲基戊烷-1,4-二醇 O-葡萄糖苷	Others	其它类	Others	其它	C14H28O8	3	-	226031	262678	261329	76066.1	123755	90275.8	1.1879	0.00130545	2.58548	1.37043	up
Wafn003070	Hydroxyferulic acid glucoside	羟基阿魏酸 葡萄糖苷	Phenolic acids	酚酸类	Phenolic acids	酚酸类	C16H20O10	2	-	9.47442e+06	6.67205e+06	7.46052e+06	174805	153130	155393	1.24255	0.0115112	48.8426	5.61007	up
Lmsn004924	1,6-Di-O-galloyl-3-O-Feruloyl-β-D-glucose	1,6-二-O-没食子酰-3-O-阿魏酰-β-D-葡萄糖	Phenolic acids	酚酸类	Phenolic acids	酚酸类	C30H28O17	3	-	116571	115528	142657	225458	244418	321531	1.17536	0.0330655	0.473532	-1.07847	down
Zmpn000638	3-Guanidinopropionic acid	3-胍基丙酸	Organic acids	有机酸	Organic acids	有机酸	C4H9N3O2	2	353-09-3	751647	908375	776955	134937	129091	112825	1.23993	0.00436656	6.46664	2.69302	up
Hmtn001120	5-(2-Hydroxyethyl)-2-O-glucosylphenol	5-(2-羟乙基)-2-O-葡萄糖基苯酚	Phenolic acids	酚酸类	Phenolic acids	酚酸类	C14H20O8	3	-	6.7814e+07	7.54486e+07	6.41165e+07	1.04004e+07	8.23359e+06	1.05586e+07	1.23929	0.00212727	7.10383	2.8286	up
pmn001553	Cimidahurinine	北升麻宁	Phenolic acids	酚酸类	Phenolic acids	酚酸类	C14H20O8	3	142542-89-0	6.7814e+07	7.54486e+07	6.41165e+07	1.04004e+07	8.23359e+06	1.05586e+07	1.23929	0.00212727	7.10383	2.8286	up
pmp000608	Aurantio-obtusin-6-O-Glucoside	橙黄决明素-6-O-葡萄糖苷	Quinones	醌类	Anthraquinone	蒽醌	C23H24O12	1	129025-96-3	1.14592e+07	1.37549e+07	1.53405e+07	1.37313e+06	1.46822e+06	1.10623e+06	1.23779	0.00796763	10.2733	3.36082	up
Lmhp206353	Tricin-4'-O-glucoside	苜蓿素-4'-O-葡萄糖苷	Flavonoids	黄酮	Flavones	黄酮	C23H24O12	3	-	1.14592e+07	1.37549e+07	1.53405e+07	1.37313e+06	1.46822e+06	1.10623e+06	1.23779	0.00796763	10.2733	3.36082	up
Lmsn005704	3-Hydroxyphloretin-4'-O-[4'',6''-O-(S)-HHDP]-β-D-glucoside	3-羟基根皮素-4'-O-[4'',6''-O-(S)-六羟基二苯甲酰基]-β-D-葡萄糖苷	Flavonoids	黄酮	Chalcones	查耳酮	C35H30O19	2	-	23299.2	35322.8	27110.5	326777	393042	372890	1.23791	0.00264579	0.0784587	-3.67192	down
Lmtn002997	Mearnsetin-3-O-glucoside	3,5,7,3',5'-五羟基-4'-甲氧基黄酮-3-O-葡萄糖苷	Flavonoids	黄酮	Flavones	黄酮	C22H22O13	3	-	674152	601309	466768	215569	326601	295217	1.13472	0.0209785	2.08055	1.05697	up
CYp005914	3,4-O-Di-p-Coumaroylshikimic acid	3,4-O-二对香豆酰莽草酸	Phenolic acids	酚酸类	Phenolic acids	酚酸类	C25H22O9	3	-	43011	11755.2	11295.3	646470	1.47873e+06	537685	1.19842	0.100262	0.0248082	-5.33304	down
CYp006029	Epicatechin 3-O-p-Coumarate	表儿茶素 3-O-对香豆酸酯	Flavonoids	黄酮	Flavanols	黄烷醇类	C24H20O8	3	-	12399430	1.44588e+07	9.86504e+06	1.2703e+06	1.39827e+06	576867	1.20838	0.0115988	11.3154	3.50021	up
Zbqn004682	N-(malonyl)tryptophan	N-(丙二酰基)色氨酸	Amino acids and derivatives	氨基酸及其衍生物	Amino acids and derivatives	氨基酸及其衍生物	C14H14N2O5	1	-	5.06616e+07	4.98915e+07	6.46177e+07	2.5465e+07	1.84835e+07	2.60604e+07	1.18581	0.00996853	2.35928	1.23835	up
mws1299	Luteolin-8-C-glucoside (Orientin)*	木犀草素-8-C-葡萄糖苷 (荭草素)*	Flavonoids	黄酮	Flavones	黄酮	C21H20O11	2	28608-75-5	4.27633e+06	9158860	8878570	993090	968543	984694	1.2069	0.0551832	7.57342	2.92094	up
Lmmp001947	Gossypetin-3-O-glucoside*	棉黄素-3-O-葡萄糖苷*	Flavonoids	黄酮	Flavonols	黄酮醇	C21H20O13	1	-	2.0606e+07	2.18204e+07	2.13774e+07	7.58817e+06	8.84138e+06	5.57745e+06	1.2057	0.00186685	2.89925	1.53568	up
pmn001497	Dendrocrepine	玫瑰石斛碱	Alkaloids	生物碱	Alkaloids	生物碱	C33H44N2O3	1	51020-39-4	41735.8	59891.2	102275	26419.7	15146	15334.2	1.10789	0.106324	3.58351	1.84138	up
Wasn003821	Glucosyl 3,7-dimethyloct-2-ene-1,6,7-triol	葡萄糖基 3,7-二甲基辛-2-烯-1,6,7-三醇	Others	其它类	Others	其它	C16H30O8	3	-	159710	238795	482490	24353.9	35045.2	29393.4	1.18947	0.112708	9.92196	3.31062	up
Zbfn008434	1-O-Linoleoyl-3-O-galactopyranosyl-L-glycerol	1-O-亚麻酰基-3-O-吡喃半乳糖基-L-甘油	Lipids	脂质	Glycerol ester	甘油酯	C27H48O9	1	-	31675.2	58404.7	74137.6	30980.2	19501.4	20747.1	1.00477	0.120013	2.3055	1.20508	up
Lmmp003672	8,8'-Methylenebiscatechin	8,8'-亚甲基双儿茶素	Flavonoids	黄酮	Flavanols	黄烷醇类	C31H28O12	3	81555-08-0	1418705	1151305	995135	233530	175115	345425	1.19924	0.00892875	4.72787	2.24119	up
Zbsp002100	Catechin-(4alpha->8)-gallocatechin	没食子儿茶素-(4α→8)-儿茶素	Flavonoids	黄酮	Flavanols	黄烷醇类	C30H26O13	3	-	2.10009e+07	1.25807e+07	1.87042e+07	200575	137647	164738	1.24056	0.0205402	103.956	6.69983	up
Lmsp002548	Isoscopoletin-β-D-glucoside	异莨菪亭-β-D-葡萄糖苷	Lignans and Coumarins	木脂素和香豆素	Coumarins	香豆素	C16H18O9	1	20186-29-2	3.33782e+06	5.16407e+06	3642680	1.17405e+07	1.75135e+07	1.30809e+07	1.19715	0.0205079	0.286869	-1.80154	down
MWSmce468	2-hydroxymethyl benzoic acid	2-(羟基甲基)苯甲酸	Phenolic acids	酚酸类	Phenolic acids	酚酸类	C8H8O3	3	612-20-4	89562.8	76690	86378.3	44801.1	15385.7	12840.1	1.08487	0.0180372	3.45943	1.79053	up
Lmlp003024	N'-p-Coumaroylagmatine-glucoside	N'-对香豆酰丁胺葡萄糖苷	Alkaloids	生物碱	Phenolamine	酚胺	C20H30O7N4	3	-	270064	410149	482573	70445.3	51680	107019	1.18245	0.0311882	5.07448	2.34326	up
Lmjp004941	3,5,4'-Trihydroxy-7-methoxyflavone (Rhamnocitrin)*	鼠李柠檬素*	Flavonoids	黄酮	Flavonols	黄酮醇	C16H12O6	1	569-92-6	268364	390110	567484	93154.2	118395	113558	1.17334	0.073299	3.77094	1.91492	up
Zmjp004795	5,6,7-Tetrahydroxy-8-methoxyflavone*	5,6,7-三羟基-8-甲氧基黄酮*	Flavonoids	黄酮	Flavones	黄酮	C16H12O6	1	-	268364	390110	567484	93154.2	118395	113558	1.17334	0.073299	3.77094	1.91492	up
Lacp005602	Blumenol C malonyl Glucoside	布卢门醇 C 丙二酰葡萄糖苷	Terpenoids	萜类	Sesquiterpenoids	倍半萜	C22H34O10	3	-	160947	149590	161540	73635	55407.8	82404.1	1.19466	0.0025702	2.23261	1.15873	up
HJAP006	Syringetin-7-O-glucoside*	丁香亭-7-O-葡萄糖苷*	Flavonoids	黄酮	Flavonols	黄酮醇	C23H24O13	3	-	60871.2	58778.4	35288.8	10005	9420.02	23513.5	1.11009	0.0261545	3.60837	1.85135	up
mws0025	Pyrogallol	连苯三酚	Phenolic acids	酚酸类	Phenolic acids	酚酸类	C6H6O3	2	87-66-1	0	0	0	526075	448601	572578	1.24434	0.00487949	0	#DIV/0!	down
HJAP061	Quercetin-3-O-(2''-O-arabinosyl)rutinoside	槲皮素-3-O-(2''-O-阿拉伯糖基)芸香糖苷	Flavonoids	黄酮	Flavonols	黄酮醇	C32H38O20	3	-	581923	578265	337371	140614	163763	164768	1.18105	0.0502234	3.1921	1.67451	up
Zbsp003798	Vitexin-2''-O-glucoside	牡荆素-2''-O-葡萄糖苷	Flavonoids	黄酮	Flavones	黄酮	C27H30O15	2	61360-94-9	1.53473e+06	4111865	2.21262e+06	37762.2	58517.1	96318.7	1.21774	0.0802045	40.8063	5.35072	up
Lmgn002091	2-Methyl-3-oxoadipic acid*	2-甲基-3-氧代己二酸*	Organic acids	有机酸	Organic acids	有机酸	C7H10O5	1	-	44577915	49580115	96586195	6.42577e+06	6.17314e+06	4.85925e+06	1.21549	0.073193	10.9258	3.44967	up
pmb0706	Quercetin-3-O-(6''-O-malonyl)glucosyl-5-O-glucoside	槲皮素-3-O-(6''-O-丙二酰)葡萄糖苷-5-O-葡萄糖苷	Flavonoids	黄酮	Flavonols	黄酮醇	C30H32O20	3	-	143410	105045	48330.8	3.23746e+06	3.44107e+06	3.8387e+06	1.22535	0.00219153	0.028219	-5.14719	down
pmp000596	Quercetin-3-O-(2''-O-galactosyl)glucoside	槲皮素-3-O-(2''-O-半乳糖基)葡萄糖苷	Flavonoids	黄酮	Flavonols	黄酮醇	C27H30O17	2	56782-99-1	477736	852049	676810	249012	247518	208604	1.17507	0.0549102	2.84569	1.50878	up
pmp001164	Iristectorin B	鸢尾新苷	Flavonoids	黄酮	Isoflavones	异黄酮	C23H24O12	3	94396-09-5	939569	1.13926e+06	1.35772e+06	71430.6	123390	233530	1.1839	0.00724208	8.02275	3.0041	up
mad2116	Bis(p-Coumaroyl)tartaric acid	二对香豆酰酒石酸	Phenolic acids	酚酸类	Phenolic acids	酚酸类	C22H18O10	3	-	111715	140075	173055	30414.6	71690	53350	1.09695	0.0179912	2.73292	1.45044	up
Lazn004429	(2S,3R,4S,6S)-2-[4-[(1R,2R)-1,3-Dihydroxy-2-[4-[(E)-3-hydroxyprop-1-enyl]-2,6-dimethoxyphenoxy]propyl]-2,6-dimethoxyphenoxy]-6-(hydroxymethyl)oxane-3,4-diol	(2S,3R,4S,6S)-2-[4-[(1R,2R)-1,3-Dihydroxy-2-[4-[(E)-3-hydroxyprop-1-enyl]-2,6-dimethoxyphenoxy]propyl]-2,6-dimethoxyphenoxy]-6-(hydroxymethyl)oxane-3,4-diol	Lignans and Coumarins	木脂素和香豆素	Lignans	木脂素	C28H38O13	3	-	200815	490850	181547	38275.2	52734.3	104647	1.07516	0.147776	4.46298	2.15801	up
Lmcn004686	Theaflavate B;3'-O-(3,4,5-Trihydroxybenzoyl)	茶典烷酸酯 B;3'-O-(3,4,5-三羟基苯甲酰基)	Tannins	鞣质	Tannin	鞣质	C43H32O19	2	152542-70-6	228520	55042	417280	23340	6670	6670	1.10661	0.168178	19.1069	4.25602	up
Waln003742	1-O-p-Coumaroyl Galactonic Acid	1-O-p-香豆酰半乳糖酸	Phenolic acids	酚酸类	Phenolic acids	酚酸类	C15H18O9	1	-	5.274e+06	5.45905e+06	5.12373e+06	428985	450715	238540	1.22971	6.37686e-06	14.1801	3.8258	up
Lahp003435	1-[5,7-Dihydroxy-3-(3,4,5-trihydroxybenzoyloxy)-2-(3,4,5-trihydroxyphenyl)-3,4-dihydro-2H-1-benzopyran-8-yl]-3-(2,4,6-trihydroxyphenyl)-1-(3,4,5-trihydroxyphenyl)propan-2-yl3,4,5-trihydroxybenzoate	1-[5,7-二羟基-3-(3,4,5-三羟基苯甲酰氧基)-2-(3,4,5-三羟基苯基)-3,4-二氢-2H-1-苯并吡喃-8-基]-3-(2,4,6-三羟基苯基)-1-(3,4,5-三羟基苯基)丙-2-基3,4,5-三羟基苯甲酸酯	Flavonoids	黄酮	Flavanols	黄烷醇类	C44H36O22	1	121795-66-2	833534	1.0625e+06	891095	204735	175948	126205	1.22294	0.00435031	5.49852	2.45904	up
Zmdp003457	Myricetin-3-O-galactoside-3'-O-rhamnoside*	杨梅素-3-O-半乳糖苷-3'-O-鼠李糖苷*	Flavonoids	黄酮	Flavonols	黄酮醇	C27H30O17	1	-	1.91302e+07	2.25624e+07	1.29023e+07	383852	384654	942706	1.22262	0.0243578	31.9043	4.99568	up
Lmsp003729	Myricetin-3-O-rutinoside*	杨梅素-3-O-芸香糖苷*	Flavonoids	黄酮	Flavonols	黄酮醇	C27H30O17	1	-	1.91302e+07	2.25624e+07	1.29023e+07	383852	384654	942706	1.22262	0.0243578	31.9043	4.99568	up
CYp003670	N-trans-Cinnamoylputrescine*	N-反式肉桂酰基腐胺*	Alkaloids	生物碱	Phenolamine	酚胺	C13H18N2O	2	-	180627	210895	255505	0	0	0	1.24412	0.0100146	#DIV/0!	#DIV/0!	up
Lahp003147	N,N-cinnamoylbutanediamine*	N,N-桂皮酰基丁二胺*	Alkaloids	生物碱	Phenolamine	酚胺	C13H18N2O	2	-	180627	210895	255505	0	0	0	1.24412	0.0100146	#DIV/0!	#DIV/0!	up
CYp006603	Epigallocatechin 3-O-Cinnamate	表没食子儿茶素 3-O-肉桂酸酯	Flavonoids	黄酮	Flavanols	黄烷醇类	C24H20O8	3	-	8.31825e+06	6.3019e+06	9.19015e+06	327002	277061	187021	1.23583	0.0120523	30.0983	4.91161	up
pmb0752	3-O-Feruloylquinic acid	3-O-阿魏酰奎宁酸	Phenolic acids	酚酸类	Phenolic acids	酚酸类	C17H20O9	3	1899-29-2	31414.6	38790	29276.9	646164	592905	281973	1.21973	0.0528349	0.0654035	-3.93449	down
pmp001309	6-Hydroxykaempferol-7-O-glucoside*	6-羟基山柰酚-7-O-葡萄糖苷*	Flavonoids	黄酮	Flavonols	黄酮醇	C21H20O12	1	-	1.68517e+07	1.62912e+07	2.20268e+07	885240	1.20672e+06	1.00101e+06	1.2395	0.0107237	17.8371	4.15681	up
Zbhp004510	Hesperetin-3'-O-glucoside	橙皮素-3'-O-葡萄糖苷	Flavonoids	黄酮	Flavanones	二氢黄酮	C22H24O11	2	-	1.07078e+06	1.8926e+06	1649505	557807	304418	239064	1.14907	0.0277492	4.18863	2.06648	up
Lssp210087	Matairesinol	罗汉松树脂醇	Lignans and Coumarins	木脂素和香豆素	Lignans	木脂素	C20H22O6	2	580-72-3	881415	556447	775711	407255	335400	222768	1.09673	0.0296293	2.29285	1.19715	up
pmb0681	Apigenin-8-C-Arabinoside*	芹菜素-8-C-阿拉伯糖苷*	Flavonoids	黄酮	Flavones	黄酮	C20H18O9	2	-	1.46405e+06	2.00521e+06	1.19102e+06	203233	199514	116007	1.21569	0.027326	8.9836	3.16729	up
Hmcp002539	Isorhamnetin-3-O-rhamnoside	异鼠李素-3-O-鼠李糖苷	Flavonoids	黄酮	Flavonols	黄酮醇	C22H22O11	3	-	0	0	0	33036	20005	23153.3	1.24184	0.0230663	0	#DIV/0!	down
MWS20203	Tercatain	Tercatain	Tannins	鞣质	Tannin	鞣质	C34H26O22	2	103744-87-2	0	0	0	2567950	2.06299e+06	2.11013e+06	1.24452	0.00509704	0	#DIV/0!	down
HJAP005	Laricitrin-3-O-glucoside	西伯利亚落叶松黄酮-3-O-葡萄糖苷	Flavonoids	黄酮	Flavonols	黄酮醇	C22H22O13	2	39986-90-8	2600195	2982585	1.8349e+06	211830	307000	337070	1.22343	0.0218563	8.66652	3.11545	up
pmb0713	Tricin-7-O-(2''-O-glucosyl)glucoside	苜蓿素-7-O-(2''-O-葡萄糖基)葡萄糖苷	Flavonoids	黄酮	Flavones	黄酮	C29H34O17	3	-	241875	341788	258575	58350	72932	48322.4	1.21843	0.015194	4.68941	2.22941	up
Wafn003182	Glucopyranose 6-Hydroxydecanoate	吡喃葡萄糖 6-羟基癸酸酯	Others	其它类	Saccharides	糖类	C16H30O8	1	-	847520	187573	1.09084e+06	73059.2	60471.1	43345	1.11179	0.1376	12.0194	3.58729	up
MWSHC20170	Phenylmethyl β-L-glucopyranoside	苯甲基 β-L-吡喃葡萄糖苷	Phenolic acids	酚酸类	Phenolic acids	酚酸类	C13H18O6	2	176018-22-7	159616	148014	138461	16904.7	12494.5	21312.7	1.23222	0.000556062	8.79656	3.13694	up
Lajp002668	Catechin-(4α->8)-Gallocatechin-(4α->8)-Gallocatechin	儿茶素-(4α->8)-没食子儿茶素-(4α->8)-没食子儿茶素	Flavonoids	黄酮	Flavanols	黄烷醇类	C45H38O20	2	-	406627	1001850	452196	139650	38434	62015.1	1.13583	0.102322	7.7496	2.95412	up
Zbsn012366	Oxyallobetulin	Oxyallobetulin	Terpenoids	萜类	Triterpene	三萜	C30H48O3	3	-	251664	269147	246771	646877	499366	467037	1.19911	0.034777	0.47579	-1.0716	down
mws4053	3-Hydroxyurs-12-en-28-oic acid (Ursolic acid)	3-羟基熊果-12-烯-28-酸 (熊果酸)	Terpenoids	萜类	Triterpene	三萜	C30H48O3	2	77-52-1	191907	394404	357091	1.11048e+06	1.3169e+06	742889	1.13239	0.0349698	0.297578	-1.74866	down
Zblp003097	5,7,4'-Trihydroxy-6-methylflavonoid	5,7,4'-三羟基-6-甲基黄酮	Flavonoids	黄酮	Flavonols	黄酮醇	C16H14O6	3	-	5.3177e+06	5.72806e+06	6.21329e+06	1.77151e+06	2.54033e+06	2.69085e+06	1.19219	0.00092355	2.46463	1.30137	up
Hmcn002352	Ailantinol F	臭椿醇 F	Terpenoids	萜类	Ditepenoids	二萜	C20H26O6	3	-	19614.9	11904.9	28340	8600.3	10005	5458.73	1.01659	0.119441	2.48752	1.31471	up
mws0024	Gallic acid	没食子酸	Phenolic acids	酚酸类	Phenolic acids	酚酸类	C7H6O5	1	149-91-7	2.39405e+06	2.09669e+06	2.0216e+06	5.56905e+06	6.76863e+06	8.08096e+06	1.21753	0.0214631	0.318941	-1.64864	down
Zmxp003107	Luteolin-7,3'-di-O-glucoside	木犀草素-7,3'-O-二葡萄糖苷	Flavonoids	黄酮	Flavones	黄酮	C27H30O16	3	52187-80-1	905274	710143	400060	1.27216e+06	1.95773e+06	1371580	1.0493	0.0351621	0.438007	-1.19097	down
Lmhp002772	p-Coumaroylcadaverine	对香豆酰尸胺	Alkaloids	生物碱	Phenolamine	酚胺	C14H20N2O2	3	-	180230	199122	223365	52793	40130.9	70827.5	1.20449	0.00108251	3.68068	1.87997	up
Lmsn001812	Punigluconin	石榴皮葡萄糖酸鞣质	Tannins	鞣质	Tannin	鞣质	C34H26O23	3	103488-38-6	20005	15005	19559	302004	312529	355253	1.24123	0.00262369	0.0562691	-4.15151	down
Zblp004317	(S)-3-(2-oxopropyl)-3-hydroxyindolin-2-one	(S)-3-(2-氧丙基)-3-羟基吲哚-2-酮	Alkaloids	生物碱	Plumerane	吲哚类生物碱	C11H11NO3	2	-	2.43605e+06	4987530	2.46308e+06	1.48058e+06	1.52373e+06	1.35736e+06	1.05232	0.160981	2.26671	1.1806	up
Lmtn002565	1-O-Vanilloyl-D-Glucose	1-O-香草酰-D-葡萄糖	Phenolic acids	酚酸类	Phenolic acids	酚酸类	C14H18O9	2	-	3.20404e+06	2037815	746658	15597470	8.37824e+06	12983250	1.12223	0.0291816	0.162031	-2.62565	down
Wbtp004798	8,11-dimethoxy-2h-[1,3]dioxolo[4,5-b]xanthen-10-one	8,11-二甲氧基-2h-[1,3]二氧基[4,5-b]-10-蒽酮	Flavonoids	黄酮	Other Flavonoids	其它类黄酮	C16H12O6	3	-	540136	724674	679066	143984	215165	271930	1.17282	0.00446171	3.08024	1.62304	up
CYp003068	3'-O-Methyl-6-hydroxygallocatechin 3-O-(N-Ethylglutamine ester)	3'-O-甲基-6-羟基儿茶素 3-O-(N-乙基谷氨酰胺酯)	Flavonoids	黄酮	Flavanols	黄烷醇类	C23H28N2O10	3	-	11852255	1.27784e+07	1.16225e+07	1.8672e+06	574956	1.80725e+06	1.17864	5.19322e-05	8.53135	3.09277	up
Lasp003143	1,4-Benzodioxin-6-propanol	1,4-苯并二噁烷-6-丙醇	Others	其它类	Alcohol compounds	醇类化合物	C11H12O3	3	-	5.11183e+06	6596030	9041710	3071105	3430845	2378030	1.12402	0.0658399	2.33667	1.22445	up
Lssp210056	Quercetin3-O-galactoside*	槲皮素-3-O-半乳糖苷*	Flavonoids	黄酮	Other Flavonoids	其它类黄酮	C21H20O12	1	-	21301595	4.35369e+07	1.91333e+07	849977	1.39512e+06	1.11694e+06	1.22344	0.0748316	24.9765	4.6425	up
Lmmp002796	Gossypetin-3-O-rutinoside	棉黄素-3-O-芸香糖苷	Flavonoids	黄酮	Flavonols	黄酮醇	C27H30O17	1	-	67910310	3.16943e+07	1.9497e+07	445123	1.12196e+06	374363	1.20878	0.11509	61.3469	5.93892	up
Lmfp003403	Quercetagetin-7-O-glucoside(Quercetagitrin)*	槲皮万寿菊素-7-O-葡萄糖苷(万寿菊苷)*	Flavonoids	黄酮	Flavonols	黄酮醇	C21H20O13	1	548-75-4	2.20097e+07	2.45516e+07	2.01924e+07	6.22787e+06	9.04999e+06	3.65391e+06	1.15113	0.0016146	3.52601	1.81804	up
pmb0863	LysoPC 16:2(2n isomer)	溶血磷脂酰胆碱 16:2(2n异构)	Lipids	脂质	LPC	溶血磷脂酰胆碱	C24H46NO7P	3	-	89855.5	122597	122635	25612.1	32462.5	24610.1	1.22175	0.0130723	4.0526	2.01885	up
Lmgp003989	Dicaffeoylshikimic acid	二咖啡酰基莽草酸	Phenolic acids	酚酸类	Phenolic acids	酚酸类	C25H22O11	1	-	25005	24666.2	25005	6.75136e+06	5.18256e+06	4.77645e+06	1.24381	0.0115866	0.00446885	-7.80588	down
CYp005500	3-Cinnamoylquinic acid	3-肉桂酰奎宁酸	Phenolic acids	酚酸类	Phenolic acids	酚酸类	C16H18O7	3	-	248049	163163	151061	18340	23547.7	13460.1	1.22141	0.0301334	10.1589	3.34467	up
Smgp105565	Cinchonain Ib*	金鸡纳素 Ib*	Flavonoids	黄酮	Flavanols	黄烷醇类	C24H20O9	3	85081-24-9	6775.39	7142.04	7228.93	63638.1	54629	58571.1	1.24331	0.00245579	0.11958	-3.06395	down
Zmdn002049	Epicatechin-4'-O-β-D-glucopyranoside*	表儿茶素-4'-O-β-D-葡萄糖苷*	Flavonoids	黄酮	Flavanols	黄烷醇类	C21H24O11	1	-	3.51157e+06	3.49013e+06	5.87856e+06	1477630	1916145	1443955	1.1522	0.0725172	2.66246	1.41276	up
pmb0636	Orientin-7-O-arabinoside	荭草素-7-O-阿拉伯糖苷	Flavonoids	黄酮	Flavones	黄酮	C26H28O15	3	-	416356	600489	466765	6670	16675	20005	1.22158	0.012497	34.224	5.09694	up
Lmmp003903	Kaempferol-3-O-(2''-O-acetyl)glucoside	山柰酚-3-O-(2''-O-乙酰)葡萄糖苷	Flavonoids	黄酮	Flavonols	黄酮醇	C23H22O12	1	-	257893	239510	205970	599266	1.02889e+06	907713	1.19879	0.0394854	0.277369	-1.85012	down
Lazn003893	Erythro-Guaiacylglycerol-β-Coniferyl Ether	赤式-愈创木基甘油-β-松柏醇醚	Lignans and Coumarins	木脂素和香豆素	Lignans	木脂素	C20H24O7	3	890317-92-7	128489	114986	99986.3	43104.2	33340	26037.8	1.20207	0.00255238	3.35143	1.74478	up
Qmyp101201	(6R,9S)-3-Oxo-α-ionol-β-D-glucopyranoside	(6R,9S)-3-Oxo-α-紫罗兰酮-β-D-葡萄糖苷	Terpenoids	萜类	Sesquiterpenoids	倍半萜	C19H32O8	2	-	201234	207778	266958	0	0	0	1.24424	0.00849625	#DIV/0!	#DIV/0!	up
MWSHY0042	Syringaldehyde; 4-Hydroxy-3,5-Dimethoxybenzaldehyde	丁香醛; 4-羟基-3,5-二甲氧基苯甲醛	Others	其它类	Aldehyde compounds	醛类化合物	C9H10O4	3	134-96-3	200918	202267	253677	53735.1	63795.4	55654.8	1.23266	0.00965956	3.79283	1.92327	up
Jmzn003632	Manglieside D	Manglieside D	Lignans and Coumarins	木脂素和香豆素	Lignans	木脂素	C26H34O11	3	-	887953	1.04335e+06	1366530	583791	553057	472666	1.15566	0.0508196	2.04896	1.03489	up
MWSHC20182	Cyclo(L-tyrosyl-D-proline)	环(L-酪氨酸-D-脯氨酸)	Amino acids and derivatives	氨基酸及其衍生物	Amino acids and derivatives	氨基酸及其衍生物	C14H16N2O3	3	61117-56-4	622518	375609	410595	160945	73107.1	145894	1.1413	0.0354179	3.70769	1.89052	up
Lskp211431	Methyl {(1R,2S,3S)-3-(B-D-glucopyransyloxy)-2-[(2'Z)-pent-2-en-1-ylI]cyclopentyl}acete	Methyl {(1R,2S,3S)-3-(B-D-glucopyransyloxy)-2-[(2'Z)-pent-2-en-1-ylI]cyclopentyl}acete	Others	其它类	Others	其它	C19H32O8	3	-	256236	226618	201930	10174.1	13340	16496.7	1.23755	0.00482522	17.115	4.09719	up
Lmdp003146	Rhododendrol	杜鹃花醇	Phenolic acids	酚酸类	Phenolic acids	酚酸类	C10H14O2	3	501-96-2	581513	516198	451809	312015	195260	200987	1.14703	0.00627334	2.18778	1.12947	up
Wafn004433	1-Hexanol arabinosylglucoside	1-己醇 阿拉伯糖基葡萄糖苷	Others	其它类	Others	其它	C17H32O10	3	-	11670	25005	19563.6	77061.6	68143.5	56777	1.16899	0.00384867	0.278434	-1.84459	down
MWSmce499	Secoisolariciresinol diglucoside	开环异落叶松树脂酚二葡萄糖苷	Lignans and Coumarins	木脂素和香豆素	Lignans	木脂素	C32H46O16	3	158932-33-3	113868	121725	78360	11889.4	18340	10005	1.21505	0.0178844	7.80309	2.96405	up
Lmmp002463	Sexangularetin-3-O-glucoside-7-O-rhamnoside	3,5,7,4'-四羟基-8-甲氧基黄酮-3-O-葡萄糖苷-7-O-鼠李糖苷	Flavonoids	黄酮	Flavonols	黄酮醇	C28H32O16	1	-	1.89946e+06	2.14804e+06	2.073e+06	171823	411170	118390	1.18369	0.000129461	8.72632	3.12537	up
Hmgp001996	Quercetagetin; 3,3',4',5,6,7-Hexahydroxyflavone	槲皮万寿菊素；六羟黄酮	Flavonoids	黄酮	Flavonols	黄酮醇	C15H10O8	3	90-18-6	802683	3.42352e+06	1.6505e+06	0	0	0	1.23886	0.126538	#DIV/0!	#DIV/0!	up
Zayp003385	Myricetin-3-O-(6''-galloyl)glucoside	杨梅素-3-O-(6''-没食子酰)葡萄糖苷	Flavonoids	黄酮	Flavonols	黄酮醇	C28H24O17	1	-	387917	664270	708242	2.49489e+07	4.34296e+07	2.70992e+07	1.23459	0.0331294	0.0184381	-5.76117	down
Zmhn002084	Resveratrol-3-O-sulfate	白藜芦醇-3-O-硫酸酯	Others	其它类	Stilbene	茋类	C14H12O6S	3	-	29583.9	17595	43755.7	864566	1.1107e+06	1.45129e+06	1.22763	0.0224329	0.0265382	-5.23578	down
Wbtp003318	3,4,5,3'-tetrahydroxybenzophenone	3,4,5,3'-四羟基二苯甲酮	Flavonoids	黄酮	Other Flavonoids	其它类黄酮	C13H10O5	1	-	4972000	7179965	9302765	1927970	2149440	1745640	1.19205	0.0518966	3.68445	1.88145	up
Zmln000899	Syringaldehyde-4-O-glucoside	丁香醛-4-O-葡萄糖苷	Phenolic acids	酚酸类	Phenolic acids	酚酸类	C15H20O9	3	-	264448	106286	125162	316547	373073	361939	1.02727	0.0528972	0.471582	-1.08442	down
MWSHY0132	Quercetin-3-O-rhamnoside(Quercitrin)	槲皮素-3-O-鼠李糖苷(槲皮苷)	Flavonoids	黄酮	Flavonols	黄酮醇	C21H20O11	3	522-12-3	0	0	0	5.1138e+06	5.1211e+06	6.82395e+06	1.24433	0.00985962	0	#DIV/0!	down
Lmsn002887	1-O-Caffeoyl-β-D-xylose	1-O-咖啡酰-β-D-木糖	Phenolic acids	酚酸类	Phenolic acids	酚酸类	C14H16O8	2	-	1.48607e+06	1.45362e+06	1.74167e+06	30417.4	36411.7	63350	1.2355	0.00326397	35.9609	5.16836	up
Lhyp112511	Rumphioside B	Rumphioside B	Terpenoids	萜类	Ditepenoids	二萜	C28H38O13	3	-	266992	433925	285169	71397.5	61996.5	56994.4	1.2193	0.0367829	5.17934	2.37277	up
Lmyp003599	Kaempferol-3-O-(6''-galloyl)glucoside*	山柰酚-3-O-(6''-没食子酰)葡萄糖苷*	Flavonoids	黄酮	Flavonols	黄酮醇	C28H24O15	1	56317-05-6	1.77121e+06	1.79654e+06	2.35589e+06	2.75076e+07	3.21329e+07	1.83498e+07	1.23153	0.0270415	0.0759536	-3.71874	down
Labn003910	Benzyl B-Primeveroside*	苄基 B-樱草苷*	Phenolic acids	酚酸类	Phenolic acids	酚酸类	C18H26O10	1	-	2267920	2601895	2264535	626793	1321105	395351	1.07758	0.0179097	3.04464	1.60627	up
Cmjn004337	Benzyl-(2''-O-xylosyl)glucoside*	苄基-(2''-O-木糖基)葡萄糖苷*	Phenolic acids	酚酸类	Phenolic acids	酚酸类	C18H26O10	1	-	2267920	2601895	2264535	626793	1321105	395351	1.07758	0.0179097	3.04464	1.60627	up
Hmlp004943	Nitensoside B	Nitensoside B	Lignans and Coumarins	木脂素和香豆素	Coumarins	香豆素	C28H32O16	1	-	1356435	1.03896e+06	1304285	0	0	0	1.24441	0.00629293	#DIV/0!	#DIV/0!	up
CYp004721	Rhodioloside F	红景天苷 F	Others	其它类	Others	其它	C21H36O11	3	-	5.03796e+06	3.75555e+06	1322785	8536910	11287285	1.24945e+07	1.04257	0.00995123	0.313017	-1.67569	down
Lmmp003112	Caffeoyl-dihydrocaffeoyl spermidine	咖啡酰-二氢咖啡酰亚精胺	Alkaloids	生物碱	Phenolamine	酚胺	C25H33N3O6	2	-	775320	354631	1.00855e+06	1670	1670	15074.2	1.19187	0.0660409	116.133	6.85964	up
HJAP127	Quercetin-3-O-(2''-O-Rhamnosyl)rutinoside	槲皮素-3-O-(2''-O-鼠李糖基)芸香糖苷	Flavonoids	黄酮	Flavonols	黄酮醇	C33H40O20	1	55696-57-6	21967575	1.58463e+07	5.73351e+06	43230.3	68355	41883.3	1.2292	0.09247	283.754	8.1485	up
Lmfp001509	1-O-Galloyl-rhamnose	1-O-没食子酰-鼠李糖	Phenolic acids	酚酸类	Phenolic acids	酚酸类	C13H16O9	2	-	129026	39181.8	116598	840961	892533	707568	1.1779	0.0014251	0.116673	-3.09946	down
pmp000682	Matairesinol-4'-O-glucoside (Matairesinoside)	罗汉松脂酚-4'-O-葡萄糖苷 (罗汉松树脂酚苷)	Lignans and Coumarins	木脂素和香豆素	Lignans	木脂素	C26H32O11	3	23202-85-9	142865	140075	176780	105045	21675	30340.1	1.0002	0.0454039	2.92703	1.54944	up
HJAP064	Isorhamnetin-3-O-(6''-malonyl)glucoside*	异鼠李素-3-O-(6''-丙二酰)葡萄糖苷*	Flavonoids	黄酮	Flavonols	黄酮醇	C25H24O15	1	-	524300	460676	432166	9318760	7.58144e+06	5.51528e+06	1.23644	0.0237332	0.0632216	-3.98344	down
HX1340	epiloliolide*	淫羊藿内酯*	Others	其它类	Others	其它	C11H16O3	3	-	116454	93500.1	104423	196558	250225	188465	1.18953	0.0219656	0.494888	-1.01483	down
Lmsp004166	Quercetin-3-O-glucoside-7-O-rhamnoside*	槲皮素-3-O-葡萄糖苷-7-O-鼠李糖苷*	Flavonoids	黄酮	Flavonols	黄酮醇	C27H30O16	1	-	2.68267e+07	2.1046e+07	2.16322e+07	1.29262e+07	1.40651e+07	6.52277e+06	1.03796	0.0176585	2.0739	1.05234	up
CYp007258	Kaempferol 3-(3,6-Di-P-Coumaroylglucoside)*	山奈酚 3-(3,6-二-对香豆酰葡萄糖苷)*	Flavonoids	黄酮	Flavonols	黄酮醇	C39H32O15	3	-	2.05607e+06	9.64661e+06	2.63227e+06	22562.9	9472.22	16113.2	1.2214	0.190211	297.724	8.21783	up
Wbmn00859	vitelignin A	vitelignin A	Lignans and Coumarins	木脂素和香豆素	Lignans	木脂素	C20H16O8	1	-	3.30018e+06	6.18966e+06	4.98962e+06	8.17794e+06	1.36645e+07	8.03736e+06	1.02099	0.0922955	0.48459	-1.04516	down
Lakp003028	Diglucosyl Myricitrin	二葡萄糖基杨梅苷	Flavonoids	黄酮	Flavonols	黄酮醇	C33H40O22	3	-	6670	1670	5005	0	0	0	1.18149	0.0940479	#DIV/0!	#DIV/0!	up
pmb0709	Quercetin-7-O-(6''-malonyl)glucosyl-5-O-glucoside	槲皮素-7-O-(6''-丙二酰)葡萄糖苷-5-O-葡萄糖苷	Flavonoids	黄酮	Flavonols	黄酮醇	C30H32O20	3	-	31525.4	50542.5	61589.7	477766	527077	480550	1.22701	0.000117047	0.0967135	-3.37014	down
Cmcp004880	Lochneridine	洛柯定碱	Alkaloids	生物碱	Plumerane	吲哚类生物碱	C20H24N2O3	3	5980-01-8	2.29099e+06	929329	1.49108e+06	556090	433320	615105	1.09142	0.117386	2.93634	1.55402	up
