# Supplementary material for: Insights into the Metabolite Profiles of Two Camellia (Theaceae) Species in Yunnan Province through Metabolomic and Transcriptomic Analysis
Source: Biomolecules. 2024 Sep 3;14(9):1106. doi: 10.3390/biom14091106 (PMC11430766; doi:10.3390/biom14091106)
Supplement: Supplementary file 1 [file biomolecules-14-01106-s001.zip › Table S2 The DEGs between DL and QJZ.xlsx]

## Sheet: Sheet1
ID	DL1_fpkm	DL2_fpkm	DL3_fpkm	QJZ1_fpkm	QJZ2_fpkm	QJZ3_fpkm	DL1_count	DL2_count	DL3_count	QJZ1_count	QJZ2_count	QJZ3_count	log2FoldChange	pvalue	padj	regulated	chr	start	end	strand	gene_name	gene_description	KEGG	KEGG pathway	NR	Swissprot	Tremble	KOG	GO	Pfam	TF-Family	TF-Category	TF-Classification
LOC114262972	649.533	653.294	740.775	51.0412	48.0775	49.2929	13654	14554	14227	1329	1108	1161	-3.78412	0	0	down	NW_021025703.1	673968	681972	-	LOC114262972	--	--	--	hypothetical protein HYC85_015813 [Camellia sinensis]	KIRO_ACTDE RecName: Full=Kirola {ECO:0000303|PubMed:21309790}; AltName: Allergen=Act d 11 {ECO:0000303|PubMed:21309790};	A0A7J7GZ65_CAMSI RecName: Full=Bet_v_1 domain-containing protein {ECO:0000259|SMART:SM01037};	--	GO:0002253,activation of immune response; GO:0006952,defense response; GO:0002376,immune system process; GO:0002682,regulation of immune system process; GO:0002684,positive regulation of immune system process; GO:0006955,immune response; GO:0008150,biological_process; GO:0048518,positive regulation of biological process; GO:0048583,regulation of response to stimulus; GO:0048584,positive regulatio…	PF00407.22:Pathogenesis-related protein Bet v 1 family	--	--	--
novel.8845	232.962	228.939	227.476	2.3929	2.9738	2.1162	3930	4093	3506	50	55	40	-6.53038	0	0	down	NW_021026335.1	190374	191141	.	--	--	K08907 light-harvesting complex I chlorophyll a/b binding protein 1 | (RefSeq) chlorophyll a-b binding protein 6A, chloroplastic (A)	ko00196: Photosynthesis - antenna proteins; ko01100: Metabolic pathways	chlorophyll a-b binding protein 6A, chloroplastic [Camellia sinensis]	CB11_SOLLC RecName: Full=Chlorophyll a-b binding protein 6A, chloroplastic; AltName: Full=LHCI type I CAB-6A; AltName: Full=Light-harvesting complex I 26 kDa protein; Flags: Precursor;	A0A6B9D4Y7_9ERIC RecName: Full=Chlorophyll a-b binding protein, chloroplastic {ECO:0000256|RuleBase:RU363080};	--	GO:0009535,chloroplast thylakoid membrane; GO:0016021,integral component of membrane; GO:0009522,photosystem I; GO:0009523,photosystem II; GO:0016168,chlorophyll binding; GO:0046872,metal ion binding; GO:0009768,photosynthesis, light harvesting in photosystem I; GO:0009416,response to light stimulus; GO:0003674,molecular_function; GO:0005488,binding; GO:0046906,tetrapyrrole binding; GO:0097159,or…	--	--	--	--
LOC114319491	320.535	296.647	401.186	0.3528	0.299	0.5201	8801	8632	10064	12	9	16	-9.76538	3.72794e-270	4.22749e-266	down	NW_021025189.1	1127760	1134301	-	LOC114319491	--	--	--	BURP domain-containing protein 3-like [Camellia sinensis]	BURP3_ORYSJ RecName: Full=BURP domain-containing protein 3; Short=OsBURP03; Flags: Precursor;	A0A4S4CYV9_CAMSI RecName: Full=BURP domain-containing protein {ECO:0000259|PROSITE:PS51277};	--	--	PF03181.18:BURP domain	--	--	--
LOC114262628	162.22	158.298	144.598	5.6628	5.3792	6.3001	3631	3755	2957	157	132	158	-4.74971	4.33531e-260	3.68718e-256	down	NW_021025686.1	1416451	1423194	-	LOC114262628	--	K01061 carboxymethylenebutenolidase [EC:3.1.1.45] | (RefSeq) carboxymethylenebutenolidase homolog isoform X1 (A)	ko01100: Metabolic pathways	endo-1,3;1,4-beta-D-glucanase-like [Camellia sinensis]	E134_MAIZE RecName: Full=Endo-1,3;1,4-beta-D-glucanase; EC=3.2.1.-; Flags: Precursor;	A0A4V3WQ68_CAMSI RecName: Full=DLH domain-containing protein {ECO:0000259|Pfam:PF01738};	Predicted hydrolase related to dienelactone hydrolase	GO:0005576,extracellular region; GO:0016787,hydrolase activity; GO:0003674,molecular_function; GO:0003824,catalytic activity; GO:0005575,cellular_component; GO:0110165,cellular anatomical entity	PF01738.21:Dienelactone hydrolase family	--	--	--
LOC114289115	63.8128	62.0372	71.5707	1.4404	1.1392	1.4862	2146	2211	2199	60	42	56	-5.60034	2.668e-244	1.81531e-240	down	NW_021027303.1	465561	470942	+	LOC114289115	--	K18857 alcohol dehydrogenase class-P [EC:1.1.1.1] | (RefSeq) alcohol dehydrogenase-like (A)	ko00010: Glycolysis / Gluconeogenesis; ko00071: Fatty acid degradation; ko00350: Tyrosine metabolism; ko00592: alpha-Linolenic acid metabolism; ko00620: Pyruvate metabolism; ko01100: Metabolic pathways; ko01110: Biosynthesis of secondary metabolites	alcohol dehydrogenase-like [Camellia sinensis]	ADH_MALDO RecName: Full=Alcohol dehydrogenase; EC=1.1.1.1 {ECO:0000250|UniProtKB:P06525};	A0A516FIW9_CAMSI SubName: Full=Alcohol dehydrogenase 2 {ECO:0000313|EMBL:QDO79116.1};	Alcohol dehydrogenase, class III	GO:0005737,cytoplasm; GO:0004022,alcohol dehydrogenase (NAD+) activity; GO:0008270,zinc ion binding; GO:0003674,molecular_function; GO:0003824,catalytic activity; GO:0016491,oxidoreductase activity; GO:0016614,oxidoreductase activity, acting on CH-OH group of donors; GO:0016616,oxidoreductase activity, acting on the CH-OH group of donors, NAD or NADP as acceptor; GO:0018455,alcohol dehydrogenase …	PF08240.15:Alcohol dehydrogenase GroES-like domain	--	--	--
LOC114303991	0.7569	0.8612	1.1696	50.8629	47.0486	48.301	34	41	48	2830	2317	2431	5.72057	5.83555e-225	3.30876e-221	up	NW_021032643.1	44834	46878	+	LOC114303991	--	K02881 large subunit ribosomal protein L18 | (RefSeq) uncharacterized protein LOC114303991 (A)	ko03010: Ribosome	uncharacterized protein LOC114303991 [Camellia sinensis]	--	A0A4S4EQA3_CAMSI SubName: Full=Uncharacterized protein {ECO:0000313|EMBL:THG18475.1};	--	GO:0005737,cytoplasm; GO:0005840,ribosome; GO:0003735,structural constituent of ribosome; GO:0006412,translation; GO:0003674,molecular_function; GO:0005198,structural molecule activity; GO:0006518,peptide metabolic process; GO:0006807,nitrogen compound metabolic process; GO:0008150,biological_process; GO:0008152,metabolic process; GO:0009058,biosynthetic process; GO:0009059,macromolecule biosynth…	PF00861.25:Ribosomal L18 of archaea, bacteria, mitoch. and chloroplast	--	--	--
LOC114287988	25.6696	26.9945	27.6791	1.167	1.2171	1.2476	1616	1801	1592	91	84	88	-4.47023	8.73317e-212	4.24432e-208	down	NW_021027197.1	400866	421944	+	LOC114287988	--	K13430 serine/threonine-protein kinase PBS1 [EC:2.7.11.1] | (RefSeq) serine/threonine-protein kinase PBS1-like (A)	ko04626: Plant-pathogen interaction	probable serine/threonine-protein kinase PBL3 isoform X5 [Camellia sinensis]	PBL3_ARATH RecName: Full=Probable serine/threonine-protein kinase PBL3 {ECO:0000305}; EC=2.7.11.1 {ECO:0000305}; AltName: Full=PBS1-like protein 3 {ECO:0000303|PubMed:20413097}; AltName: Full=Protein kinase 2B {ECO:0000305};	A0A4S4DTF8_CAMSI RecName: Full=Protein kinase domain-containing protein {ECO:0000259|PROSITE:PS50011};	Serine/threonine protein kinase	GO:0005737,cytoplasm; GO:0005634,nucleus; GO:0005886,plasma membrane; GO:0005524,ATP binding; GO:0106310,protein serine kinase activity; GO:0004674,protein serine/threonine kinase activity; GO:0006952,defense response; GO:0006468,protein phosphorylation; GO:0000166,nucleotide binding; GO:0003674,molecular_function; GO:0005488,binding; GO:0017076,purine nucleotide binding; GO:0030554,adenyl nucleo…	PF07714.20:Protein tyrosine and serine/threonine kinase	--	--	--
LOC114283320	166.514	154.891	190.817	10.9036	10.1632	10.8485	2959	2917	3098	240	198	216	-4.00467	1.03231e-205	4.38988e-202	down	NW_021026861.1	1227436	1228714	+	LOC114283320	--	K05278 flavonol synthase [EC:1.14.20.6] | (RefSeq) flavonol synthase/flavanone 3-hydroxylase-like (A)	ko00941: Flavonoid biosynthesis; ko01100: Metabolic pathways; ko01110: Biosynthesis of secondary metabolites	flavonol synthase/flavanone 3-hydroxylase-like [Camellia sinensis]	FLS_CITUN RecName: Full=Flavonol synthase/flavanone 3-hydroxylase; EC=1.14.11.9 {ECO:0000250|UniProtKB:Q7XZQ6}; EC=1.14.20.6 {ECO:0000250|UniProtKB:Q7XZQ6}; AltName: Full=CitFLS; Short=FLS;	A0A2I6PCI0_9ERIC SubName: Full=Flavonol synthase {ECO:0000313|EMBL:AUM57425.1};	Iron/ascorbate family oxidoreductases	GO:0005737,cytoplasm; GO:0045431,flavonol synthase activity; GO:0031418,L-ascorbic acid binding; GO:0046872,metal ion binding; GO:0045486,naringenin 3-dioxygenase activity; GO:0003674,molecular_function; GO:0003824,catalytic activity; GO:0016491,oxidoreductase activity; GO:0016705,oxidoreductase activity, acting on paired donors, with incorporation or reduction of molecular oxygen; GO:0016706,2-o…	PF03171.23:2OG-Fe(II) oxygenase superfamily	--	--	--
LOC114278166	0.3111	0.5137	0.4824	67.8363	58.7883	61.1557	12	21	17	3241	2486	2643	7.16317	2.53985e-195	9.60065e-192	up	NW_021026496.1	317472	328326	-	LOC114278166	--	K00232 acyl-CoA oxidase [EC:1.3.3.6] | (RefSeq) acyl-coenzyme A oxidase 4, peroxisomal-like (A)	ko00071: Fatty acid degradation; ko00410: beta-Alanine metabolism; ko00592: alpha-Linolenic acid metabolism; ko00640: Propanoate metabolism; ko01040: Biosynthesis of unsaturated fatty acids; ko01100: Metabolic pathways; ko01110: Biosynthesis of secondary metabolites; ko01200: Carbon metabolism; ko01212: Fatty acid metabolism; ko04146: Peroxisome	acyl-coenzyme A oxidase 4, peroxisomal-like [Camellia sinensis]	ACOX4_ARATH RecName: Full=Acyl-coenzyme A oxidase 4, peroxisomal {ECO:0000305}; Short=AOX 4 {ECO:0000305}; EC=1.3.3.6 {ECO:0000269|PubMed:10212254}; AltName: Full=G6p {ECO:0000312|EMBL:AAB18129.1}; AltName: Full=Short-chain acyl-CoA oxidase {ECO:0000303|PubMed:10212254}; Short=AtCX4 {ECO:0000303|PubMed:12682048}; Short=AtG6 {ECO:0000312|EMBL:AAB18129.1}; Short=SAOX {ECO:0000305};	A0A7J7GNG6_CAMSI SubName: Full=Uncharacterized protein {ECO:0000313|EMBL:KAF5940974.1};	Glutaryl-CoA dehydrogenase	GO:0005829,cytosol; GO:0009514,glyoxysome; GO:0005777,peroxisome; GO:0003995,acyl-CoA dehydrogenase activity; GO:0003997,acyl-CoA oxidase activity; GO:0050660,flavin adenine dinucleotide binding; GO:1901149,salicylic acid binding; GO:0009793,embryo development ending in seed dormancy; GO:0006635,fatty acid beta-oxidation; GO:0046459,short-chain fatty acid metabolic process; GO:0003674,molecular_f…	PF02771.19:Acyl-CoA dehydrogenase, N-terminal domain	--	--	--
LOC114282190	0.1966	0.4741	0.3587	65.5545	54.1584	64.7298	9	23	15	3717	2718	3320	7.47448	6.61875e-193	2.2517e-189	up	NW_021026770.1	1369882	1380339	-	LOC114282190	--	--	--	uncharacterized protein LOC114282190 [Camellia sinensis]	NADKC_ARATH RecName: Full=Calmodulin calcium-dependent NAD kinase {ECO:0000305}; EC=2.7.1.23 {ECO:0000269|PubMed:31554701}; AltName: Full=NAD kinase-CaM dependent protein {ECO:0000303|PubMed:31554701}; Short=NADKc {ECO:0000303|PubMed:31554701};	A0A7J7GQT3_CAMSI RecName: Full=Zeta_toxin domain-containing protein {ECO:0000259|Pfam:PF06414};	--	GO:0005741,mitochondrial outer membrane; GO:0005524,ATP binding; GO:0005516,calmodulin binding; GO:0003951,NAD+ kinase activity; GO:0006741,NADP biosynthetic process; GO:0016310,phosphorylation; GO:0000166,nucleotide binding; GO:0003674,molecular_function; GO:0005488,binding; GO:0017076,purine nucleotide binding; GO:0030554,adenyl nucleotide binding; GO:0032553,ribonucleotide binding; GO:0032555,…	PF06414.15:Zeta toxin	--	--	--
LOC114284849	3.0607	2.1812	2.7175	63.2443	61.7708	56.7926	143	108	116	3660	3164	2973	4.51333	3.64207e-190	1.12639e-186	up	NW_021026974.1	1371457	1379416	-	LOC114284849	--	K02133 F-type H+-transporting ATPase subunit beta [EC:7.1.2.2] | (RefSeq) LOW QUALITY PROTEIN: ATP synthase subunit beta, mitochondrial-like (A)	ko00190: Oxidative phosphorylation; ko01100: Metabolic pathways	LOW QUALITY PROTEIN: ATP synthase subunit beta, mitochondrial-like [Camellia sinensis]	ATPBM_MAIZE RecName: Full=ATP synthase subunit beta, mitochondrial; EC=7.1.2.2; Flags: Precursor;	A0A7J7G0S8_CAMSI RecName: Full=ATP synthase subunit beta {ECO:0000256|RuleBase:RU003553}; EC=7.1.2.2 {ECO:0000256|RuleBase:RU003553};	F0F1-type ATP synthase, beta subunit	GO:0005753,mitochondrial proton-transporting ATP synthase complex; GO:0000275,mitochondrial proton-transporting ATP synthase complex, catalytic sector F(1); GO:0045261,proton-transporting ATP synthase complex, catalytic core F(1); GO:0005524,ATP binding; GO:0016887,ATP hydrolysis activity; GO:0046933,proton-transporting ATP synthase activity, rotational mechanism; GO:0046961,proton-transporting A…	PF00006.28:ATP synthase alpha/beta family, nucleotide-binding domain	--	--	--
LOC114289730	49.143	57.6539	56.0606	3.6124	2.744	3.1608	2581	3209	2690	235	158	186	-4.09678	6.30693e-188	1.78802e-184	down	NW_021027365.1	123264	128303	+	LOC114289730	--	--	--	GDSL esterase/lipase [Camellia lanceoleosa]	GDL29_ARATH RecName: Full=GDSL esterase/lipase At1g71691; EC=3.1.1.-; AltName: Full=Extracellular lipase At1g71691; Flags: Precursor;	A0A4S4DQM1_CAMSI SubName: Full=Uncharacterized protein {ECO:0000313|EMBL:THG05024.1};	--	GO:0005576,extracellular region; GO:0016788,hydrolase activity, acting on ester bonds; GO:0016042,lipid catabolic process; GO:0003674,molecular_function; GO:0003824,catalytic activity; GO:0016787,hydrolase activity; GO:0006629,lipid metabolic process; GO:0008150,biological_process; GO:0008152,metabolic process; GO:0009056,catabolic process; GO:0044238,primary metabolic process; GO:0071704,organic…	PF00657.25:GDSL-like Lipase/Acylhydrolase	--	--	--
novel.11513	0.7816	0.885	1.1976	93.258	79.8429	73.974	20	24	28	2956	2240	2121	6.43879	4.22765e-184	1.10634e-180	up	NW_021027382.1	3917	5081	.	--	--	K00235 succinate dehydrogenase (ubiquinone) iron-sulfur subunit [EC:1.3.5.1] | (RefSeq) succinate dehydrogenase [ubiquinone] iron-sulfur subunit 2, mitochondrial-like (A)	ko00020: Citrate cycle (TCA cycle); ko00190: Oxidative phosphorylation; ko01100: Metabolic pathways; ko01110: Biosynthesis of secondary metabolites; ko01200: Carbon metabolism	succinate dehydrogenase [ubiquinone]	SDHB1_ARATH RecName: Full=Succinate dehydrogenase [ubiquinone] iron-sulfur subunit 1, mitochondrial; EC=1.3.5.1; AltName: Full=Iron-sulfur subunit of complex II; Short=Ip; Flags: Precursor;	A0A4S4CXV7_CAMSI RecName: Full=Succinate dehydrogenase [ubiquinone] iron-sulfur subunit, mitochondrial {ECO:0000256|RuleBase:RU361237}; EC=1.3.5.1 {ECO:0000256|RuleBase:RU361237};	Succinate dehydrogenase, Fe-S protein subunit	GO:0005829,cytosol; GO:0005743,mitochondrial inner membrane; GO:0005739,mitochondrion; GO:0045273,respiratory chain complex II; GO:0045281,succinate dehydrogenase complex; GO:0051537,2 iron, 2 sulfur cluster binding; GO:0051538,3 iron, 4 sulfur cluster binding; GO:0051539,4 iron, 4 sulfur cluster binding; GO:0009055,electron transfer activity; GO:0008177,succinate dehydrogenase (ubiquinone) activ…	--	--	--	--
novel.12707	316.947	400.434	293.294	9.8871	9.3493	11.2866	2381	3188	2013	92	77	95	-5.0541	2.69651e-175	6.55253e-172	down	NW_021028115.1	989	1330	.	--	--	K02694 photosystem I subunit III | (RefSeq) photosystem I reaction center subunit III, chloroplastic (A)	ko00195: Photosynthesis; ko01100: Metabolic pathways	hypothetical protein HYC85_018965 [Camellia sinensis]	PSAF_ARATH RecName: Full=Photosystem I reaction center subunit III, chloroplastic; AltName: Full=Light-harvesting complex I 17 kDa protein; AltName: Full=PSI-F; Flags: Precursor;	A0A7J7GZN2_CAMSI RecName: Full=Photosystem I reaction center subunit III {ECO:0000256|RuleBase:RU368107}; AltName: Full=PSI-F {ECO:0000256|RuleBase:RU368107};	--	GO:0009507,chloroplast; GO:0009941,chloroplast envelope; GO:0009534,chloroplast thylakoid; GO:0009535,chloroplast thylakoid membrane; GO:0016021,integral component of membrane; GO:0005634,nucleus; GO:0009538,photosystem I reaction center; GO:0010287,plastoglobule; GO:0009579,thylakoid; GO:0003729,mRNA binding; GO:0019904,protein domain specific binding; GO:0015979,photosynthesis; GO:0003674,molec…	PF02507.18:Photosystem I reaction centre subunit III	--	--	--
LOC114266255	24.2563	20.7006	20.6913	0.6406	0.4825	0.6388	1559	1410	1215	51	34	46	-5.22086	2.11733e-163	4.80211e-160	down	NW_021025858.1	2131621	2135327	+	LOC114266255	--	K15115 solute carrier family 25 (mitochondrial folate transporter), member 32 | (RefSeq) nicotinamide adenine dinucleotide transporter 1, chloroplastic-like isoform X1 (A)	--	nicotinamide adenine dinucleotide transporter 1, chloroplastic-like isoform X1 [Camellia sinensis]	NDT2_ARATH RecName: Full=Nicotinamide adenine dinucleotide transporter 2, mitochondrial; Short=AtNDT2; AltName: Full=NAD(+) transporter 2;	A0A4S4DBD7_CAMSI SubName: Full=Uncharacterized protein {ECO:0000313|EMBL:THF99413.1};	Mitochondrial carrier protein - Rim2p/Mrs12p	GO:0016021,integral component of membrane; GO:0031966,mitochondrial membrane; GO:0015297,antiporter activity; GO:0051724,NAD transmembrane transporter activity; GO:0022857,transmembrane transporter activity; GO:0035352,NAD transmembrane transport; GO:0043132,NAD transport; GO:0055085,transmembrane transport; GO:0003674,molecular_function; GO:0005215,transporter activity; GO:0015291,secondary acti…	PF00153.30:Mitochondrial carrier protein	--	--	--
novel.10765	2.2508	3.0856	2.603	57.1199	59.4991	60.4168	53	77	56	1666	1536	1594	4.47362	2.56703e-160	5.45816e-157	up	NW_021027054.1	686935	688069	+	--	--	--	--	hypothetical protein LOK49_LG06G02232 [Camellia lanceoleosa]	--	A0A4S4DE60_CAMSI SubName: Full=Uncharacterized protein {ECO:0000313|EMBL:THG00961.1};	--	--	--	--	--	--
novel.11734	228.448	228.106	181.621	3.8122	3.7921	6.5963	4451	4710	3233	92	81	144	-5.49883	1.85628e-155	3.71475e-152	down	NW_021027461.1	918006	928116	+	--	--	K13993 HSP20 family protein | (RefSeq) 17.4 kDa class I heat shock protein-like (A)	ko04141: Protein processing in endoplasmic reticulum	hypothetical protein TEA_029258 [Camellia sinensis var. sinensis]	HS17C_ARATH RecName: Full=17.6 kDa class I heat shock protein 3; AltName: Full=17.6 kDa heat shock protein 3; Short=AtHsp17.6C;	A0A4S4DN20_CAMSI RecName: Full=SHSP domain-containing protein {ECO:0000259|PROSITE:PS01031};	Molecular chaperone (small heat-shock protein Hsp26/Hsp42)	GO:0005737,cytoplasm; GO:0043621,protein self-association; GO:0051082,unfolded protein binding; GO:0051259,protein complex oligomerization; GO:0006457,protein folding; GO:0009408,response to heat; GO:0042542,response to hydrogen peroxide; GO:0009651,response to salt stress; GO:0003674,molecular_function; GO:0005488,binding; GO:0005515,protein binding; GO:0008150,biological_process; GO:0009987,cel…	PF00011.24:Hsp20/alpha crystallin family	--	--	--
LOC114321423	1.8447	2.0204	1.911	46.5412	41.3451	40.4552	56	65	53	1750	1376	1376	4.47013	5.04771e-155	9.54017e-152	up	NW_021025259.1	122800	125224	+	LOC114321423	--	K20628 expansin | (RefSeq) expansin-A8-like (A)	--	expansin-A8-like [Camellia sinensis]	EXPA8_ARATH RecName: Full=Expansin-A8; Short=AtEXPA8; AltName: Full=Alpha-expansin-8; Short=At-EXP8; Short=AtEx8; AltName: Full=Ath-ExpAlpha-1.11; Flags: Precursor;	A0A4S4CWL0_CAMSI RecName: Full=Expansin {ECO:0000256|RuleBase:RU365023};	--	GO:0005576,extracellular region; GO:0016020,membrane; GO:0009664,plant-type cell wall organization; GO:0009635,response to herbicide; GO:0006949,syncytium formation; GO:0008150,biological_process; GO:0009987,cellular process; GO:0016043,cellular component organization; GO:0045229,external encapsulating structure organization; GO:0071554,cell wall organization or biogenesis; GO:0071555,cell wall o…	PF01357.24:Expansin C-terminal domain	--	--	--
LOC114296673	0.9661	0.9344	0.793	33.42	29.3432	28.9056	40	41	30	1714	1332	1341	5.08123	1.05035e-154	1.88068e-151	up	NW_021028259.1	144634	153347	-	LOC114296673	--	K23179 flavone synthase II [EC:1.14.19.76] | (RefSeq) licodione synthase-like (A)	ko00941: Flavonoid biosynthesis; ko00943: Isoflavonoid biosynthesis; ko01100: Metabolic pathways; ko01110: Biosynthesis of secondary metabolites	licodione synthase-like [Camellia sinensis]	C93B2_GERHY RecName: Full=Cytochrome P450 93B2 {ECO:0000303|PubMed:10652133}; EC=1.14.19.76 {ECO:0000269|PubMed:10652133}; AltName: Full=Flavone synthase II {ECO:0000303|PubMed:10652133}; Short=FNSII {ECO:0000303|PubMed:10652133};	B5U452_CAMSI SubName: Full=Flavone synthase II {ECO:0000313|EMBL:ACH99109.1};	Cytochrome P450 CYP2 subfamily	GO:0016021,integral component of membrane; GO:0020037,heme binding; GO:0005506,iron ion binding; GO:0004497,monooxygenase activity; GO:0016717,oxidoreductase activity, acting on paired donors, with oxidation of a pair of donors resulting in the reduction of molecular oxygen to two molecules of water; GO:0051553,flavone biosynthetic process; GO:0003674,molecular_function; GO:0005488,binding; GO:00…	PF00067.25:Cytochrome P450	--	--	--
LOC114290840	0.1265	0.2521	0.1539	28.2638	23.7508	23.0137	9	19	10	2490	1852	1834	7.1208	1.70394e-146	2.89841e-143	up	NW_021027461.1	1378713	1386028	+	LOC114290840	--	--	--	protein TRM32-like [Camellia sinensis]	TRM32_ARATH RecName: Full=Protein TRM32; AltName: Full=TON1-RECRUITING MOTIF protein 32;	A0A7J7FS13_CAMSI SubName: Full=Uncharacterized protein {ECO:0000313|EMBL:KAF5930877.1};	--	--	PF14309.9:Domain of unknown function (DUF4378)	--	--	--
LOC114303994	2.606	1.6059	1.921	60.885	60.0081	61.9442	49	32	33	1418	1237	1305	4.89638	1.46227e-141	2.36887e-138	up	NW_021032643.1	51044	74117	+	LOC114303994	--	K09549 prefoldin subunit 2 | (RefSeq) probable prefoldin subunit 2 (A)	--	probable prefoldin subunit 2 [Camellia sinensis]	PFD2_ARATH RecName: Full=Prefoldin subunit 2 {ECO:0000303|PubMed:19825635}; AltName: Full=Gene involved in microtubule biogenesis 4 {ECO:0000303|PubMed:19825635};	A0A7J0DJS8_9ERIC SubName: Full=Prefoldin 2 {ECO:0000313|EMBL:GFS36712.1};	Molecular chaperone Prefoldin, subunit 2	GO:0005737,cytoplasm; GO:0005634,nucleus; GO:0016272,prefoldin complex; GO:0044183,protein folding chaperone; GO:0051082,unfolded protein binding; GO:0071370,cellular response to gibberellin stimulus; GO:0043622,cortical microtubule organization; GO:0006397,mRNA processing; GO:0006457,protein folding; GO:0009409,response to cold; GO:0003674,molecular_function; GO:0005488,binding; GO:0005515,prote…	PF01920.23:Prefoldin subunit	--	--	--
LOC114286255	30.2427	28.3707	26.4558	0.6631	0.7224	0.6545	1031	1025	824	28	27	25	-5.38745	2.60833e-138	4.03343e-135	down	NW_021027072.1	226357	231672	+	LOC114286255	--	K09838 zeaxanthin epoxidase [EC:1.14.15.21] | (RefSeq) zeaxanthin epoxidase, chloroplastic (A)	ko00906: Carotenoid biosynthesis; ko01100: Metabolic pathways; ko01110: Biosynthesis of secondary metabolites	monooxygenase 2-like [Camellia sinensis]	MO2_ARATH RecName: Full=Monooxygenase 2 {ECO:0000303|PubMed:10216258}; Short=AtMO2 {ECO:0000303|PubMed:10216258}; EC=1.14.13.-;	A0A7J7HHP6_CAMSI SubName: Full=Uncharacterized protein {ECO:0000313|EMBL:KAF5951518.1};	Kynurenine 3-monooxygenase and related flavoprotein monooxygenases	GO:0005886,plasma membrane; GO:0071949,FAD binding; GO:0004497,monooxygenase activity; GO:0002239,response to oomycetes; GO:0000166,nucleotide binding; GO:0003674,molecular_function; GO:0005488,binding; GO:0036094,small molecule binding; GO:0043167,ion binding; GO:0043168,anion binding; GO:0050660,flavin adenine dinucleotide binding; GO:0097159,organic cyclic compound binding; GO:1901265,nucleosi…	PF01494.22:FAD binding domain	--	--	--
LOC114309540	16.089	20.5196	15.5753	0.1836	0.2074	0.2149	1203	1626	1064	17	17	18	-6.43607	1.03822e-137	1.53567e-134	down	NW_021024870.1	2575478	2578984	-	LOC114309540	--	K13466 EIX receptor 1/2 | (RefSeq) receptor-like protein EIX1 (A)	ko04626: Plant-pathogen interaction	receptor-like protein 6 [Camellia sinensis]	RLP6_ARATH RecName: Full=Receptor-like protein 6 {ECO:0000303|PubMed:18434605}; Short=AtRLP6 {ECO:0000303|PubMed:18434605}; Flags: Precursor;	A0A6P5Y698_DURZI SubName: Full=receptor-like protein 12 {ECO:0000313|RefSeq:XP_022735516.1};	FOG: Leucine rich repeat	GO:0016021,integral component of membrane; GO:0005886,plasma membrane; GO:0005575,cellular_component; GO:0016020,membrane; GO:0031224,intrinsic component of membrane; GO:0110165,cellular anatomical entity; GO:0071944,cell periphery	PF13855.9:Leucine rich repeat	--	--	--
LOC114273276	37.8381	43.2181	40.9618	1.2635	1.0497	1.3147	822	995	813	34	25	32	-5.07201	1.17742e-135	1.66899e-132	down	NW_021026198.1	2214752	2215911	+	LOC114273276	--	--	--	classical arabinogalactan protein 1-like [Camellia sinensis]	--	A0A7J7FRU0_CAMSI RecName: Full=UBA domain-containing protein {ECO:0000259|Pfam:PF00627};	--	GO:0016021,integral component of membrane; GO:0005840,ribosome; GO:0003735,structural constituent of ribosome; GO:0006412,translation; GO:0003674,molecular_function; GO:0005198,structural molecule activity; GO:0006518,peptide metabolic process; GO:0006807,nitrogen compound metabolic process; GO:0008150,biological_process; GO:0008152,metabolic process; GO:0009058,biosynthetic process; GO:0009059,m…	--	--	--	--
LOC114307854	77.6919	73.3926	95.5944	6.7052	4.8099	6.0594	3536	3540	3975	378	240	309	-3.81088	2.08827e-134	2.84171e-131	down	NW_021024816.1	4410779	4421626	-	LOC114307854	--	K24139 auxin efflux carrier family protein | (RefSeq) protein PIN-LIKES 7-like isoform X1 (A)	--	protein PIN-LIKES 7-like isoform X1 [Camellia sinensis]	PILS7_ARATH RecName: Full=Protein PIN-LIKES 7 {ECO:0000303|PubMed:22504182}; AltName: Full=Auxin efflux carrier-like protein 7 {ECO:0000303|PubMed:22504182};	A0A7J7I173_CAMSI SubName: Full=Uncharacterized protein {ECO:0000313|EMBL:KAF5958144.1};	Predicted membrane protein	GO:0005789,endoplasmic reticulum membrane; GO:0016021,integral component of membrane; GO:0009734,auxin-activated signaling pathway; GO:0080162,endoplasmic reticulum to cytosol auxin transport; GO:0009733,response to auxin; GO:0007154,cell communication; GO:0007165,signal transduction; GO:0008150,biological_process; GO:0009719,response to endogenous stimulus; GO:0009725,response to hormone; GO:000…	PF03547.21:Membrane transport protein	--	--	--
LOC114318353	108.476	143.01	89.735	1.5055	0.9971	1.7217	1687	2357	1275	29	17	30	-6.33911	1.28257e-133	1.67819e-130	down	NW_021025157.1	2743871	2744578	+	LOC114318353	--	K13993 HSP20 family protein | (RefSeq) 17.4 kDa class I heat shock protein-like (A)	ko04141: Protein processing in endoplasmic reticulum	17.4 kDa class I heat shock protein-like [Camellia sinensis]	HSP17_ARATH RecName: Full=17.4 kDa class I heat shock protein; AltName: Full=17.4 kDa heat shock protein 1; Short=AtHsp17.4A;	A0A4V3WLE3_CAMSI RecName: Full=SHSP domain-containing protein {ECO:0000259|PROSITE:PS01031};	Molecular chaperone (small heat-shock protein Hsp26/Hsp42)	GO:0005737,cytoplasm; GO:0043621,protein self-association; GO:0051082,unfolded protein binding; GO:0071456,cellular response to hypoxia; GO:0051259,protein complex oligomerization; GO:0006457,protein folding; GO:0009408,response to heat; GO:0042542,response to hydrogen peroxide; GO:0009651,response to salt stress; GO:0003674,molecular_function; GO:0005488,binding; GO:0005515,protein binding; GO:0…	PF00011.24:Hsp20/alpha crystallin family	--	--	--
LOC114307713	2.4992	3.6788	3.3482	43.7112	39.7747	43.0049	125	195	153	2708	2181	2410	3.72901	2.20484e-133	2.7781e-130	up	NW_021024815.1	1567749	1589628	-	LOC114307713	--	--	--	protein PYRICULARIA ORYZAE RESISTANCE 21-like isoform X1 [Camellia sinensis]	PI21_ORYSJ RecName: Full=Protein PYRICULARIA ORYZAE RESISTANCE 21 {ECO:0000303|PubMed:19696351}; Short=Pi21 {ECO:0000303|PubMed:19696351};	A0A4V3WLN6_CAMSI SubName: Full=Uncharacterized protein {ECO:0000313|EMBL:THG05217.1};	--	GO:0046872,metal ion binding; GO:0050832,defense response to fungus; GO:1900150,regulation of defense response to fungus; GO:0003674,molecular_function; GO:0005488,binding; GO:0043167,ion binding; GO:0043169,cation binding; GO:0006950,response to stress; GO:0006952,defense response; GO:0008150,biological_process; GO:0009605,response to external stimulus; GO:0009607,response to biotic stimulus; GO…	--	--	--	--
novel.7744	142.706	114.13	199.972	2.9572	3.7502	3.2025	1909	1618	2444	49	55	48	-5.52552	3.50178e-129	4.25467e-126	down	NW_021026031.1	1916735	1917343	.	--	--	K00789 S-adenosylmethionine synthetase [EC:2.5.1.6] | (RefSeq) S-adenosylmethionine synthase 1 (A)	ko00270: Cysteine and methionine metabolism; ko00999: Biosynthesis of various plant secondary metabolites; ko01100: Metabolic pathways; ko01110: Biosynthesis of secondary metabolites; ko01230: Biosynthesis of amino acids; ko01240: Biosynthesis of cofactors	s-adenosylmethionine synthetase [Dorcoceras hygrometricum]	METK1_PETCR RecName: Full=S-adenosylmethionine synthase 1; Short=AdoMet synthase 1; EC=2.5.1.6 {ECO:0000250|UniProtKB:Q96551}; AltName: Full=Methionine adenosyltransferase 1; Short=MAT 1; Flags: Fragment;	Q84RM7_SALMI RecName: Full=Methionine adenosyltransferase {ECO:0000256|ARBA:ARBA00012828}; EC=2.5.1.6 {ECO:0000256|ARBA:ARBA00012828}; Flags: Fragment;	S-adenosylmethionine synthetase	GO:0005737,cytoplasm; GO:0005524,ATP binding; GO:0046872,metal ion binding; GO:0004478,methionine adenosyltransferase activity; GO:0006730,one-carbon metabolic process; GO:0006556,S-adenosylmethionine biosynthetic process; GO:0000166,nucleotide binding; GO:0003674,molecular_function; GO:0005488,binding; GO:0017076,purine nucleotide binding; GO:0030554,adenyl nucleotide binding; GO:0032553,ribonuc…	PF02773.19:S-adenosylmethionine synthetase, C-terminal domain	--	--	--
novel.4141	710.763	720.615	662.954	107.974	93.6837	93.2137	4512	4848	3845	849	652	663	-2.83129	3.54354e-127	4.15693e-124	down	NW_021025178.1	939155	939443	.	--	--	--	--	hypothetical protein HYC85_012969 [Camellia sinensis]	ELI_PEA RecName: Full=Early light-induced protein, chloroplastic; Short=ELIP; Flags: Precursor;	A0A7J7HGJ0_CAMSI SubName: Full=Uncharacterized protein {ECO:0000313|EMBL:KAF5950976.1};	--	GO:0031969,chloroplast membrane; GO:0016021,integral component of membrane; GO:0005575,cellular_component; GO:0005622,intracellular anatomical structure; GO:0005737,cytoplasm; GO:0009507,chloroplast; GO:0009526,plastid envelope; GO:0009536,plastid; GO:0009941,chloroplast envelope; GO:0016020,membrane; GO:0031090,organelle membrane; GO:0031967,organelle envelope; GO:0031975,envelope; GO:0042170,pl…	--	--	--	--
LOC114281465	0.6231	0.5534	0.3009	20.5078	18.439	18.7619	34	32	15	1386	1103	1147	5.26851	7.08487e-127	8.03424e-124	up	NW_021026711.1	372283	376200	+	LOC114281465	--	K17491 protein phosphatase 4 regulatory subunit 3 | (RefSeq) uncharacterized protein LOC114285285 (A)	--	protein NLP7-like isoform X1 [Camellia sinensis]	NLP6_ARATH RecName: Full=Protein NLP6; Short=AtNLP6; AltName: Full=NIN-like protein 6; AltName: Full=Nodule inception protein-like protein 6;	A0A4S4E1H3_CAMSI SubName: Full=Uncharacterized protein {ECO:0000313|EMBL:THG09658.1};	--	GO:0005634,nucleus; GO:0003700,DNA-binding transcription factor activity; GO:0000976,transcription cis-regulatory region binding; GO:0003674,molecular_function; GO:0140110,transcription regulator activity; GO:0001067,transcription regulatory region nucleic acid binding; GO:0003676,nucleic acid binding; GO:0003677,DNA binding; GO:0003690,double-stranded DNA binding; GO:0005488,binding; GO:0043565,…	PF02042.18:RWP-RK domain	RWP-RK	TF	RWP-RK
LOC114303550	0.2538	0.6079	0.406	20.4891	22.579	24.0444	13	33	19	1300	1268	1380	5.7142	3.82791e-126	4.20083e-123	up	NW_021031952.1	183276	188244	-	LOC114303550	--	--	--	hypothetical protein LOK49_LG04G00570 [Camellia lanceoleosa]	--	A0A4S4ETS6_CAMSI SubName: Full=Uncharacterized protein {ECO:0000313|EMBL:THG19962.1};	--	--	--	--	--	--
LOC114287590	0.1197	0.1217	0.0907	10.0604	11.0387	10.9737	13	14	9	1353	1314	1335	6.58154	1.11223e-125	1.18244e-122	up	NW_021027160.1	123904	147643	-	LOC114287590	--	K13457 disease resistance protein RPM1 | (RefSeq) disease resistance protein RPM1-like (A)	ko04626: Plant-pathogen interaction	putative disease resistance protein RGA4 [Camellia sinensis]	R13L1_ARATH RecName: Full=Putative disease resistance RPP13-like protein 1;	A0A4S4DUI1_CAMSI SubName: Full=Uncharacterized protein {ECO:0000313|EMBL:THG06405.1};	Apoptotic ATPase	GO:0043531,ADP binding; GO:0005524,ATP binding; GO:0006952,defense response; GO:0051707,response to other organism; GO:0000166,nucleotide binding; GO:0003674,molecular_function; GO:0005488,binding; GO:0017076,purine nucleotide binding; GO:0030554,adenyl nucleotide binding; GO:0032553,ribonucleotide binding; GO:0032555,purine ribonucleotide binding; GO:0032559,adenyl ribonucleotide binding; GO:003…	PF00931.25:NB-ARC domain	--	--	--
LOC114290769	0.4453	0.9374	1.1248	36.533	33.5578	36.3208	13	29	30	1321	1074	1188	5.41457	2.28573e-125	2.35638e-122	up	NW_021024492.1	1884126	1885454	-	LOC114290769	--	K13065 shikimate O-hydroxycinnamoyltransferase [EC:2.3.1.133] | (RefSeq) vinorine synthase-like isoform X1 (A)	ko00940: Phenylpropanoid biosynthesis; ko00941: Flavonoid biosynthesis; ko00945: Stilbenoid, diarylheptanoid and gingerol biosynthesis; ko01100: Metabolic pathways; ko01110: Biosynthesis of secondary metabolites	vinorine synthase-like [Camellia sinensis]	VINSY_RAUSE RecName: Full=Vinorine synthase {ECO:0000303|PubMed:15110860}; EC=2.3.1.160 {ECO:0000269|PubMed:15110860};	A0A4S4DSQ2_CAMSI SubName: Full=Uncharacterized protein {ECO:0000313|EMBL:THG05466.1};	--	GO:0050636,vinorine synthase activity; GO:0009820,alkaloid metabolic process; GO:0003674,molecular_function; GO:0003824,catalytic activity; GO:0016740,transferase activity; GO:0016746,acyltransferase activity; GO:0016747,acyltransferase activity, transferring groups other than amino-acyl groups; GO:0006807,nitrogen compound metabolic process; GO:0008150,biological_process; GO:0008152,metabolic pr…	PF02458.18:Transferase family	--	--	--
LOC114265863	180.966	168.673	212.984	23.3452	23.106	24.315	3029	2992	3257	484	424	456	-2.99119	2.50645e-125	2.50793e-122	down	NW_021024615.1	739238	741567	-	LOC114265863	--	--	--	uncharacterized protein LOC114265863 [Camellia sinensis]	--	A0A7J7HHF9_CAMSI SubName: Full=Uncharacterized protein {ECO:0000313|EMBL:KAF5952330.1};	--	GO:0016021,integral component of membrane; GO:0005575,cellular_component; GO:0016020,membrane; GO:0031224,intrinsic component of membrane; GO:0110165,cellular anatomical entity	--	--	--	--
LOC114272853	44.374	45.1981	40.7456	5.4221	5.0977	5.3519	1850	1997	1552	280	233	250	-3.04095	5.55214e-125	5.39668e-122	down	NW_021026182.1	914157	937038	+	LOC114272853	--	K01580 glutamate decarboxylase [EC:4.1.1.15] | (RefSeq) glutamate decarboxylase (A)	ko00250: Alanine, aspartate and glutamate metabolism; ko00410: beta-Alanine metabolism; ko00430: Taurine and hypotaurine metabolism; ko00650: Butanoate metabolism; ko01100: Metabolic pathways; ko01110: Biosynthesis of secondary metabolites	glutamate decarboxylase [Camellia sinensis]	DCE_PETHY RecName: Full=Glutamate decarboxylase; Short=GAD; EC=4.1.1.15;	A0A145XVJ4_CAMSI RecName: Full=Glutamate decarboxylase {ECO:0000256|ARBA:ARBA00012421, ECO:0000256|RuleBase:RU361171}; EC=4.1.1.15 {ECO:0000256|ARBA:ARBA00012421, ECO:0000256|RuleBase:RU361171};	Glutamate decarboxylase/sphingosine phosphate lyase	GO:0005516,calmodulin binding; GO:0004351,glutamate decarboxylase activity; GO:0030170,pyridoxal phosphate binding; GO:0006536,glutamate metabolic process; GO:0003674,molecular_function; GO:0005488,binding; GO:0005515,protein binding; GO:0003824,catalytic activity; GO:0016829,lyase activity; GO:0016830,carbon-carbon lyase activity; GO:0016831,carboxy-lyase activity; GO:0019842,vitamin binding; GO…	PF00282.22:Pyridoxal-dependent decarboxylase conserved domain	--	--	--
LOC114319405	29.1183	25.4152	20.9001	273.826	289.988	282.847	1040	962	682	12114	11355	11319	3.4828	3.37499e-124	3.18936e-121	up	NW_021025186.1	95157	98039	+	LOC114319405	--	K23145 scopoletin 8-hydroxylase [EC:1.14.11.60] | (RefSeq) scopoletin 8-hydroxylase (A)	ko00999: Biosynthesis of various plant secondary metabolites; ko01110: Biosynthesis of secondary metabolites	1-aminocyclopropane-1-carboxylate oxidase homolog 1-like isoform X1 [Camellia sinensis]	ACCH1_ARATH RecName: Full=1-aminocyclopropane-1-carboxylate oxidase homolog 1;	A0A4S4CZH2_CAMSI RecName: Full=Fe2OG dioxygenase domain-containing protein {ECO:0000259|PROSITE:PS51471};	Iron/ascorbate family oxidoreductases	GO:0046872,metal ion binding; GO:0016491,oxidoreductase activity; GO:0003674,molecular_function; GO:0005488,binding; GO:0043167,ion binding; GO:0043169,cation binding; GO:0003824,catalytic activity	PF03171.23:2OG-Fe(II) oxygenase superfamily	--	--	--
LOC114272832	153.684	181.328	187.755	0.1672	0	0.2588	3710	4639	4141	5	0	7	-10.2446	1.71993e-121	1.5814e-118	down	NW_021026182.1	33254	34658	+	LOC114272832	--	K21483 salicylate 1-O-methyltransferase [EC:2.1.1.274] | (RefSeq) probable caffeine synthase 2 (A)	--	Loganic acid O-methyltransferase [Camellia lanceoleosa]	LAMT_CATRO RecName: Full=Loganic acid O-methyltransferase {ECO:0000303|PubMed:24104568, ECO:0000303|PubMed:29399933}; Short=CrLAMT {ECO:0000303|PubMed:24104568, ECO:0000303|PubMed:29399933}; EC=2.1.1.50 {ECO:0000269|PubMed:18326827, ECO:0000269|PubMed:24104568, ECO:0000269|PubMed:29399933};	A0A4S4DT52_CAMSI SubName: Full=Uncharacterized protein {ECO:0000313|EMBL:THG06064.1};	--	GO:0030749,loganate O-methyltransferase activity; GO:0046872,metal ion binding; GO:0035834,indole alkaloid metabolic process; GO:0032259,methylation; GO:0003674,molecular_function; GO:0003824,catalytic activity; GO:0008168,methyltransferase activity; GO:0008757,S-adenosylmethionine-dependent methyltransferase activity; GO:0016740,transferase activity; GO:0016741,transferase activity, transferring…	PF03492.18:SAM dependent carboxyl methyltransferase	--	--	--
LOC114303458	90.1158	75.0568	85.4892	0.8129	0.5904	0.3851	1253	1106	1086	14	9	6	-7.11839	4.75462e-119	4.25664e-116	down	NW_021031703.1	8855	9487	+	LOC114303458	--	--	--	hypothetical protein TEA_007367 [Camellia sinensis var. sinensis]	--	A0A4S4EVF2_CAMSI SubName: Full=Uncharacterized protein {ECO:0000313|EMBL:THG20484.1};	Predicted NAD-dependent oxidoreductase	--	--	--	--	--
LOC114271615	30.0294	28.275	32.6577	0.8807	1.0242	1.5749	936	934	930	34	35	55	-4.71614	1.48829e-117	1.29825e-114	down	NW_021026115.1	170750	213858	+	LOC114271615	--	K16296 serine carboxypeptidase-like clade I [EC:3.4.16.-] | (RefSeq) serine carboxypeptidase-like 7 isoform X1 (A)	--	serine carboxypeptidase-like 7 isoform X1 [Camellia sinensis]	SCP18_ARATH RecName: Full=Serine carboxypeptidase-like 18; EC=3.4.16.-; Flags: Precursor;	A0A4S4EGB3_CAMSI SubName: Full=Uncharacterized protein {ECO:0000313|EMBL:THG14855.1};	Serine carboxypeptidases (lysosomal cathepsin A)	GO:0005576,extracellular region; GO:0016747,acyltransferase activity, transferring groups other than amino-acyl groups; GO:0004185,serine-type carboxypeptidase activity; GO:0006508,proteolysis; GO:0019748,secondary metabolic process; GO:0003674,molecular_function; GO:0003824,catalytic activity; GO:0016740,transferase activity; GO:0016746,acyltransferase activity; GO:0004180,carboxypeptidase activ…	PF00450.25:Serine carboxypeptidase	--	--	--
LOC114288763	0.6067	0.4703	0.8064	21.8146	21.8596	18.5463	28	23	34	1247	1106	959	5.05865	8.21532e-117	6.98713e-114	up	NW_021027265.1	1502645	1506886	+	LOC114288763	--	K00924 kinase [EC:2.7.1.-] | (RefSeq) receptor protein kinase TMK1-like (A)	--	probable LRR receptor-like serine/threonine-protein kinase PAM74 [Camellia sinensis]	Y1677_ARATH RecName: Full=Probable LRR receptor-like serine/threonine-protein kinase At1g67720; EC=2.7.11.1; Flags: Precursor;	A0A7J7HFM8_CAMSI RecName: Full=Malectin_like domain-containing protein {ECO:0000259|Pfam:PF12819};	FOG: Leucine rich repeat	GO:0016021,integral component of membrane; GO:0005524,ATP binding; GO:0106310,protein serine kinase activity; GO:0004674,protein serine/threonine kinase activity; GO:0006468,protein phosphorylation; GO:0000166,nucleotide binding; GO:0003674,molecular_function; GO:0005488,binding; GO:0017076,purine nucleotide binding; GO:0030554,adenyl nucleotide binding; GO:0032553,ribonucleotide binding; GO:0032…	PF12819.10:Malectin-like domain	--	--	--
LOC114317015	290.908	312.43	277.404	46.7599	51.1456	51.2808	8192	9324	7137	1631	1579	1618	-2.56437	1.57318e-115	1.30536e-112	down	NW_021025106.1	845117	855560	-	LOC114317015	--	K17098 annexin D | (RefSeq) annexin D4 (A)	--	Annexin D4 [Camellia lanceoleosa]	ANXD4_ARATH RecName: Full=Annexin D4; AltName: Full=AnnAt4;	A0A4S4D2L4_CAMSI SubName: Full=Uncharacterized protein {ECO:0000313|EMBL:THF96504.1};	Annexin	GO:0005794,Golgi apparatus; GO:0009506,plasmodesma; GO:0005509,calcium ion binding; GO:0005544,calcium-dependent phospholipid binding; GO:0003729,mRNA binding; GO:0009737,response to abscisic acid; GO:0009409,response to cold; GO:0009408,response to heat; GO:0006970,response to osmotic stress; GO:0009651,response to salt stress; GO:0009414,response to water deprivation; GO:0003674,molecular_funct…	PF00191.23:Annexin	--	--	--
novel.13450	182.101	149.869	137.869	8.076	10.0555	7.7437	1784	1556	1234	98	108	85	-4.18823	1.23274e-113	9.98522e-111	down	NW_021028930.1	132183	132628	.	--	--	K02701 photosystem I subunit PsaN | (RefSeq) photosystem I reaction center subunit N, chloroplastic (A)	ko00195: Photosynthesis; ko01100: Metabolic pathways	photosystem I reaction center subunit N, chloroplastic [Camellia sinensis]	PSAN_ARATH RecName: Full=Photosystem I reaction center subunit N, chloroplastic; Short=PSI-N; Flags: Precursor;	A0A4S4E728_CAMSI SubName: Full=Uncharacterized protein {ECO:0000313|EMBL:THG11843.1};	--	GO:0030093,chloroplast photosystem I; GO:0019904,protein domain specific binding; GO:0015979,photosynthesis; GO:0003674,molecular_function; GO:0005488,binding; GO:0005515,protein binding; GO:0008150,biological_process; GO:0008152,metabolic process; GO:0009987,cellular process; GO:0044237,cellular metabolic process; GO:0005575,cellular_component; GO:0005622,intracellular anatomical structure; GO:0…	PF05479.14:Photosystem I reaction centre subunit N (PSAN or PSI-N)	--	--	--
LOC114272607	2.0681	3.4605	3.8934	122.573	77.5678	95.7587	75	133	129	5506	3084	3891	4.97449	1.27974e-113	1.01248e-110	up	NW_021026168.1	876736	896045	+	LOC114272607	--	K01183 chitinase [EC:3.2.1.14] | (RefSeq) uncharacterized protein LOC114272607 (A)	ko00520: Amino sugar and nucleotide sugar metabolism; ko01100: Metabolic pathways	uncharacterized protein LOC114272607 [Camellia sinensis]	CHI4_ORYSJ RecName: Full=Chitinase 4; EC=3.2.1.14; AltName: Full=OsChia2b; AltName: Full=Pathogenesis related (PR)-3 chitinase 4; Flags: Precursor;	A0A843XD51_COLES RecName: Full=Chitinase {ECO:0000256|ARBA:ARBA00012729}; EC=3.2.1.14 {ECO:0000256|ARBA:ARBA00012729};	Predicted chitinase	GO:0008061,chitin binding; GO:0004568,chitinase activity; GO:0016998,cell wall macromolecule catabolic process; GO:0006032,chitin catabolic process; GO:0006952,defense response; GO:0000272,polysaccharide catabolic process; GO:0003674,molecular_function; GO:0005488,binding; GO:0097367,carbohydrate derivative binding; GO:0003824,catalytic activity; GO:0004553,hydrolase activity, hydrolyzing O-glyco…	PF00182.22:Chitinase class I	--	--	--
LOC114264836	3.0423	2.7681	2.9731	86.2278	93.6552	81.9421	28	27	25	983	945	845	4.89742	1.40592e-113	1.08703e-110	up	NW_021025789.1	74414	75324	+	LOC114264836	--	--	--	snakin-1-like [Camellia sinensis]	SNAK1_SOLTU RecName: Full=Snakin-1; Flags: Precursor;	A0A7J7GCF9_CAMSI SubName: Full=Uncharacterized protein {ECO:0000313|EMBL:KAF5937084.1};	--	GO:0005576,extracellular region; GO:0006952,defense response; GO:0006950,response to stress; GO:0008150,biological_process; GO:0050896,response to stimulus; GO:0005575,cellular_component; GO:0110165,cellular anatomical entity	PF02704.17:Gibberellin regulated protein	--	--	--
LOC114290129	69.9296	64.2297	67.9164	1.3253	2.8948	1.5628	1278	1244	1134	30	58	32	-5.1367	2.65531e-113	2.00741e-110	down	NW_021027398.1	631229	635251	-	LOC114290129	--	K24028 salicylic acid 3-hydroxylase [EC:1.14.11.-] | (RefSeq) protein DOWNY MILDEW RESISTANCE 6-like (A)	--	probable 2-oxoglutarate/Fe(II)-dependent dioxygenase [Camellia sinensis]	DIOX2_PAPSO RecName: Full=Probable 2-oxoglutarate/Fe(II)-dependent dioxygenase; EC=1.14.11.-;	A0A5B6ZXD2_DAVIN RecName: Full=Fe2OG dioxygenase domain-containing protein {ECO:0000259|PROSITE:PS51471};	Iron/ascorbate family oxidoreductases	GO:0051213,dioxygenase activity; GO:0046872,metal ion binding; GO:0016740,transferase activity; GO:0003674,molecular_function; GO:0003824,catalytic activity; GO:0016491,oxidoreductase activity; GO:0005488,binding; GO:0043167,ion binding; GO:0043169,cation binding	PF03171.23:2OG-Fe(II) oxygenase superfamily	--	--	--
LOC114307172	0.5678	0.5358	0.7677	32.1701	29.7045	25.7264	17	17	21	1193	975	863	5.55817	3.18698e-110	2.35698e-107	up	NW_021024798.1	2819481	2820843	-	LOC114307172	--	K20718 LRR receptor-like serine/threonine-protein kinase ERECTA [EC:2.7.11.1] | (RefSeq) LRR receptor-like serine/threonine-protein kinase ERL1 isoform X1 (A)	ko04016: MAPK signaling pathway - plant	polygalacturonase inhibitor-like [Camellia sinensis]	PGIP_VITVI RecName: Full=Polygalacturonase inhibitor {ECO:0000250|UniProtKB:P58822}; AltName: Full=Polygalacturonase-inhibiting protein {ECO:0000250|UniProtKB:P58822, ECO:0000312|EMBL:AAM74142.1}; Short=PGIG; Flags: Precursor;	A0A7J7H2F1_CAMSI RecName: Full=LRRNT_2 domain-containing protein {ECO:0000259|Pfam:PF08263};	--	GO:0005576,extracellular region; GO:0016020,membrane; GO:0006952,defense response; GO:0006950,response to stress; GO:0008150,biological_process; GO:0050896,response to stimulus; GO:0005575,cellular_component; GO:0110165,cellular anatomical entity	PF13855.9:Leucine rich repeat	--	--	--
LOC114292275	0.72	0.5782	0.8215	12.9233	14.8105	16.0777	47	40	49	1045	1060	1176	4.37457	4.18375e-110	3.02832e-107	up	NW_021024695.1	2413650	2417597	+	LOC114292275	--	K10746 exonuclease 1 [EC:3.1.-.-] | (RefSeq) exonuclease 1 (A)	ko03430: Mismatch repair	exonuclease 1-like isoform X1 [Camellia sinensis]	EXO1_ARATH RecName: Full=Exonuclease 1; EC=3.1.-.-;	A0A7J7HYJ7_CAMSI SubName: Full=Uncharacterized protein {ECO:0000313|EMBL:KAF5957900.1};	5'-3' exonuclease	GO:0005634,nucleus; GO:0035312,5'-3' exodeoxyribonuclease activity; GO:0017108,5'-flap endonuclease activity; GO:0003677,DNA binding; GO:0046872,metal ion binding; GO:0032183,SUMO binding; GO:0006310,DNA recombination; GO:0006281,DNA repair; GO:0003674,molecular_function; GO:0003824,catalytic activity; GO:0004518,nuclease activity; GO:0004527,exonuclease activity; GO:0004529,exodeoxyribonuclease …	PF00867.21:XPG I-region	--	--	--
LOC114317886	1.0092	1.5871	2.0864	80.6149	58.9129	58.5456	18	30	34	1781	1152	1170	5.41045	1.55053e-109	1.09894e-106	up	NW_021025142.1	1124512	1125323	+	LOC114317886	--	K02977 ubiquitin-small subunit ribosomal protein S27Ae | (RefSeq) ubiquitin-40S ribosomal protein S27a-like (A)	ko03010: Ribosome; ko04120: Ubiquitin mediated proteolysis	hypothetical protein POPTR_002G190000 [Populus trichocarpa]	RS27A_SOLLC RecName: Full=Ubiquitin-40S ribosomal protein S27a; Contains: RecName: Full=Ubiquitin; Contains: RecName: Full=40S ribosomal protein S27a; Flags: Precursor;	A0A3N7ELV5_POPTR RecName: Full=Ubiquitin-like domain-containing protein {ECO:0000259|PROSITE:PS50053};	Ubiquitin/40S ribosomal protein S27a fusion	GO:0005737,cytoplasm; GO:0005634,nucleus; GO:0005840,ribosome; GO:0046872,metal ion binding; GO:0003729,mRNA binding; GO:0031386,protein tag; GO:0003735,structural constituent of ribosome; GO:0031625,ubiquitin protein ligase binding; GO:0019941,modification-dependent protein catabolic process; GO:0016567,protein ubiquitination; GO:0006412,translation; GO:0003674,molecular_function; GO:0005488,bin…	PF00240.26:Ubiquitin family	--	--	--
LOC114311400	1.2026	1.4443	1.6753	20.9192	25.8088	24.7264	55	70	70	1185	1294	1267	4.05064	7.63305e-109	5.29951e-106	up	NW_021024929.1	597635	605696	+	LOC114311400	--	K24140 glutaredoxin-dependent peroxiredoxin [EC:1.11.1.25] | (RefSeq) peroxiredoxin-2B-like isoform X1 (A)	--	protein NUCLEAR FUSION DEFECTIVE 4-like [Camellia sinensis]	NFD4_ARATH RecName: Full=Protein NUCLEAR FUSION DEFECTIVE 4 {ECO:0000303|PubMed:16698901};	A0A4S4DG46_CAMSI RecName: Full=GH10 domain-containing protein {ECO:0000259|PROSITE:PS51760};	--	GO:0016021,integral component of membrane; GO:0016020,membrane; GO:0005739,mitochondrion; GO:0000741,karyogamy; GO:0010197,polar nucleus fusion; GO:0009651,response to salt stress; GO:0006996,organelle organization; GO:0006997,nucleus organization; GO:0008150,biological_process; GO:0009987,cellular process; GO:0016043,cellular component organization; GO:0048284,organelle fusion; GO:0071840,cellul…	PF06813.16:Nodulin-like	--	--	--
novel.9801	47.8635	62.2515	89.1207	0.8143	0.5436	1.1048	1044	1439	1776	22	13	27	-6.33341	2.57654e-108	1.75308e-105	down	NW_021026676.1	490191	492500	-	--	--	K16296 serine carboxypeptidase-like clade I [EC:3.4.16.-] | (RefSeq) serine carboxypeptidase-like 18 (A)	--	Serine carboxypeptidase-like 18 [Camellia lanceoleosa]	--	A0A7J7I1X4_CAMSI SubName: Full=Uncharacterized protein {ECO:0000313|EMBL:KAF5958414.1};	--	GO:0016021,integral component of membrane; GO:0004185,serine-type carboxypeptidase activity; GO:0006508,proteolysis; GO:0003674,molecular_function; GO:0003824,catalytic activity; GO:0004180,carboxypeptidase activity; GO:0008233,peptidase activity; GO:0008236,serine-type peptidase activity; GO:0008238,exopeptidase activity; GO:0016787,hydrolase activity; GO:0017171,serine hydrolase activity; GO:00…	--	--	--	--
novel.10655	233.935	255.811	336.711	25.3679	18.9851	25.0317	5822	6747	7656	782	518	698	-3.5737	2.3451e-107	1.56432e-104	down	NW_021027013.1	447730	452181	+	--	--	K16296 serine carboxypeptidase-like clade I [EC:3.4.16.-] | (RefSeq) serine carboxypeptidase-like 18 isoform X1 (A)	--	serine carboxypeptidase-like 18 isoform X3 [Camellia sinensis]	SCP7_ARATH RecName: Full=Serine carboxypeptidase-like 7; EC=3.4.16.-; Flags: Precursor;	A0A8E3W7E7_CAMSI SubName: Full=Serine carboxypeptidase-like acyltransferase {ECO:0000313|EMBL:QID89723.1};	Serine carboxypeptidases (lysosomal cathepsin A)	GO:0005576,extracellular region; GO:0016747,acyltransferase activity, transferring groups other than amino-acyl groups; GO:0004185,serine-type carboxypeptidase activity; GO:0006508,proteolysis; GO:0019748,secondary metabolic process; GO:0003674,molecular_function; GO:0003824,catalytic activity; GO:0016740,transferase activity; GO:0016746,acyltransferase activity; GO:0004180,carboxypeptidase activ…	--	--	--	--
LOC114284466	3.1667	3.0647	3.2884	27.5111	27.8235	30.3409	117	120	111	1259	1127	1256	3.1684	3.95994e-107	2.59072e-104	up	NW_021026952.1	403825	420777	+	LOC114284466	--	K00121 S-(hydroxymethyl)glutathione dehydrogenase / alcohol dehydrogenase [EC:1.1.1.284 1.1.1.1] | (RefSeq) alcohol dehydrogenase-like 3 (A)	ko00010: Glycolysis / Gluconeogenesis; ko00071: Fatty acid degradation; ko00350: Tyrosine metabolism; ko00620: Pyruvate metabolism; ko01100: Metabolic pathways; ko01110: Biosynthesis of secondary metabolites; ko01200: Carbon metabolism	alcohol dehydrogenase-like 3 [Camellia sinensis]	8HGO_CATRO RecName: Full=8-hydroxygeraniol oxidoreductase {ECO:0000303|PubMed:24710322}; Short=8-HGO {ECO:0000303|PubMed:24710322}; Short=Cr8HGO {ECO:0000303|PubMed:24710322}; EC=1.1.1.- {ECO:0000269|PubMed:24710322}; AltName: Full=Alcohol dehydrogenase 10 {ECO:0000303|PubMed:24710322};	A0A4V3WMC0_CAMSI SubName: Full=Uncharacterized protein {ECO:0000313|EMBL:THG08087.1};	Alcohol dehydrogenase, class III	GO:0005829,cytosol; GO:0005634,nucleus; GO:0102311,8-hydroxygeraniol dehydrogenase activity; GO:0008270,zinc ion binding; GO:0035834,indole alkaloid metabolic process; GO:0009753,response to jasmonic acid; GO:0003674,molecular_function; GO:0003824,catalytic activity; GO:0016491,oxidoreductase activity; GO:0016614,oxidoreductase activity, acting on CH-OH group of donors; GO:0016616,oxidoreductase …	PF00107.29:Zinc-binding dehydrogenase	--	--	--
LOC114305974	78.7887	61.8153	64.8819	2.9535	3.0279	4.172	1163	967	875	54	49	69	-4.34649	2.53791e-105	1.62905e-102	down	NW_021024754.1	328319	328990	+	LOC114305974	--	K09872 aquaporin PIP | (RefSeq) aquaporin PIP2-7-like (A)	--	aquaporin PIP2-7-like [Camellia sinensis]	PIP27_ARATH RecName: Full=Aquaporin PIP2-7 {ECO:0000303|PubMed:11806824}; AltName: Full=Plasma membrane intrinsic protein 2-7 {ECO:0000303|PubMed:11806824}; Short=AtPIP2;7 {ECO:0000303|PubMed:11806824}; AltName: Full=Plasma membrane intrinsic protein 3 {ECO:0000303|PubMed:9276952}; Short=At-PIP3 {ECO:0000303|PubMed:9276952}; AltName: Full=Salt stress-induced major intrinsic protein {ECO:0000303|P…	H6VQ88_CAMSI SubName: Full=Aquaporin {ECO:0000313|EMBL:AFB82643.1};	Aquaporin (major intrinsic protein family)	GO:0046658,anchored component of plasma membrane; GO:0016021,integral component of membrane; GO:0005886,plasma membrane; GO:0009506,plasmodesma; GO:0005773,vacuole; GO:0003729,mRNA binding; GO:0015250,water channel activity; GO:0003674,molecular_function; GO:0003676,nucleic acid binding; GO:0003723,RNA binding; GO:0005488,binding; GO:0097159,organic cyclic compound binding; GO:1901363,heterocycli…	PF00230.23:Major intrinsic protein	--	--	--
novel.3238	1.2728	0.8006	1.3574	30.589	25.2427	31.7189	39	26	38	1161	848	1089	4.68022	2.92461e-105	1.84251e-102	up	NW_021025027.1	202058	207772	+	--	--	K01866 tyrosyl-tRNA synthetase [EC:6.1.1.1] | (RefSeq) tyrosine--tRNA ligase 1, cytoplasmic-like (A)	ko00970: Aminoacyl-tRNA biosynthesis	Tyrosine--tRNA ligase 1, cytoplasmic [Camellia lanceoleosa]	SYYC1_ARATH RecName: Full=Tyrosine--tRNA ligase 1, cytoplasmic {ECO:0000305}; EC=6.1.1.1 {ECO:0000305}; AltName: Full=Tyrosyl-tRNA synthetase {ECO:0000305}; Short=TyrRS {ECO:0000305};	A0A4S4F1C0_CAMSI SubName: Full=Uncharacterized protein {ECO:0000313|EMBL:THG23218.1};	Tyrosyl-tRNA synthetase, cytoplasmic	GO:0005829,cytosol; GO:0005524,ATP binding; GO:0004831,tyrosine-tRNA ligase activity; GO:0006418,tRNA aminoacylation for protein translation; GO:0000166,nucleotide binding; GO:0003674,molecular_function; GO:0005488,binding; GO:0017076,purine nucleotide binding; GO:0030554,adenyl nucleotide binding; GO:0032553,ribonucleotide binding; GO:0032555,purine ribonucleotide binding; GO:0032559,adenyl ribo…	PF00579.28:tRNA synthetases class I (W and Y)	--	--	--
LOC114323507	2.7061	3.0898	4.2562	62.7686	45.4457	50.272	119	144	171	3419	2191	2477	3.9824	2.98244e-104	1.84478e-101	up	NW_021024574.1	82274	86640	-	LOC114323507	--	K00422 polyphenol oxidase [EC:1.10.3.1] | (RefSeq) polyphenol oxidase, chloroplastic-like (A)	ko00350: Tyrosine metabolism; ko00950: Isoquinoline alkaloid biosynthesis; ko01100: Metabolic pathways; ko01110: Biosynthesis of secondary metabolites	polyphenol oxidase, chloroplastic-like [Camellia sinensis]	PPO_MALDO RecName: Full=Polyphenol oxidase, chloroplastic; Short=PPO; EC=1.10.3.1; AltName: Full=Catechol oxidase; Flags: Precursor;	A0A6B7JF49_CAMSB SubName: Full=Polyphenol oxidase {ECO:0000313|EMBL:QDX19551.1}; EC=1.10.3.1 {ECO:0000313|EMBL:QDX19551.1};	--	GO:0009543,chloroplast thylakoid lumen; GO:0004097,catechol oxidase activity; GO:0046872,metal ion binding; GO:0046148,pigment biosynthetic process; GO:0003674,molecular_function; GO:0003824,catalytic activity; GO:0004497,monooxygenase activity; GO:0016491,oxidoreductase activity; GO:0016679,oxidoreductase activity, acting on diphenols and related substances as donors; GO:0016682,oxidoreductase a…	PF12143.11:Protein of unknown function (DUF_B2219)	--	--	--
LOC114299520	0.5381	0.2539	0.5301	126.815	69.9453	105.565	10	5	9	2919	1425	2198	7.84748	7.58855e-104	4.61004e-101	up	NW_021028990.1	389654	390499	-	LOC114299520	--	--	--	14 kDa proline-rich protein DC2.15-like [Camellia sinensis]	14KD_DAUCA RecName: Full=14 kDa proline-rich protein DC2.15; Flags: Precursor;	A0A4S4D510_CAMSI RecName: Full=AAI domain-containing protein {ECO:0000259|SMART:SM00499};	--	GO:0016021,integral component of membrane; GO:0005575,cellular_component; GO:0016020,membrane; GO:0031224,intrinsic component of membrane; GO:0110165,cellular anatomical entity	PF14547.9:Hydrophobic seed protein	--	--	--
novel.7503	20.9982	19.2359	25.0902	0.777	0.7981	0.4946	720	699	786	33	30	19	-4.97634	1.30495e-103	7.78849e-101	down	NW_021025957.1	432393	452789	-	--	--	K00454 lipoxygenase [EC:1.13.11.12] | (RefSeq) linoleate 13S-lipoxygenase 2-1, chloroplastic-like isoform X1 (A)	ko00591: Linoleic acid metabolism; ko00592: alpha-Linolenic acid metabolism; ko01100: Metabolic pathways; ko01110: Biosynthesis of secondary metabolites	hypothetical protein TEA_006714 [Camellia sinensis var. sinensis]	LOX21_SOLTU RecName: Full=Linoleate 13S-lipoxygenase 2-1, chloroplastic {ECO:0000303|PubMed:8702864}; EC=1.13.11.12 {ECO:0000269|PubMed:11675388, ECO:0000269|PubMed:8702864}; AltName: Full=Lipoxygenase 2-1 {ECO:0000303|PubMed:8702864}; Flags: Precursor;	A0A4S4EJB6_CAMSI SubName: Full=Uncharacterized protein {ECO:0000313|EMBL:THG16252.1};	--	GO:0009570,chloroplast stroma; GO:0009534,chloroplast thylakoid; GO:0016165,linoleate 13S-lipoxygenase activity; GO:0046872,metal ion binding; GO:0016702,oxidoreductase activity, acting on single donors with incorporation of molecular oxygen, incorporation of two atoms of oxygen; GO:0006633,fatty acid biosynthetic process; GO:0010597,green leaf volatile biosynthetic process; GO:0034440,lipid oxid…	PF01477.26:PLAT/LH2 domain	--	--	--
LOC114263771	14.8791	15.6748	14.1286	0.542	0.2371	0.4059	687	767	596	31	12	21	-5.22593	6.67701e-102	3.91641e-99	down	NW_021025743.1	702355	706376	+	LOC114263771	--	--	--	hypothetical protein HYC85_030405 [Camellia sinensis]	LIMYB_ARATH RecName: Full=L10-interacting MYB domain-containing protein {ECO:0000303|PubMed:25707794};	A0A7J7G4I5_CAMSI SubName: Full=Uncharacterized protein {ECO:0000313|EMBL:KAF5934234.1};	--	GO:0005634,nucleus; GO:0005575,cellular_component; GO:0005622,intracellular anatomical structure; GO:0043226,organelle; GO:0043227,membrane-bounded organelle; GO:0043229,intracellular organelle; GO:0043231,intracellular membrane-bounded organelle; GO:0110165,cellular anatomical entity	--	--	--	--
LOC114263165	10.7506	11.5089	11.081	58.005	66.7661	65.7736	669	759	630	4471	4555	4586	2.51315	8.49618e-102	4.89899e-99	up	NW_021025714.1	533689	570502	-	LOC114263165	--	K01874 methionyl-tRNA synthetase [EC:6.1.1.10] | (RefSeq) probable methionine--tRNA ligase isoform X1 (A)	ko00450: Selenocompound metabolism; ko00970: Aminoacyl-tRNA biosynthesis; ko01100: Metabolic pathways	probable methionine--tRNA ligase isoform X1 [Camellia sinensis]	SYM_ORYSJ RecName: Full=Probable methionine--tRNA ligase; EC=6.1.1.10; AltName: Full=Methionyl-tRNA synthetase; Short=MetRS;	A0A7J7H131_CAMSI RecName: Full=Methionine--tRNA ligase {ECO:0000256|ARBA:ARBA00012838}; EC=6.1.1.10 {ECO:0000256|ARBA:ARBA00012838}; AltName: Full=Methionyl-tRNA synthetase {ECO:0000256|ARBA:ARBA00030904};	Methionyl-tRNA synthetase	GO:0017101,aminoacyl-tRNA synthetase multienzyme complex; GO:0005829,cytosol; GO:0005524,ATP binding; GO:0004825,methionine-tRNA ligase activity; GO:0000049,tRNA binding; GO:0006431,methionyl-tRNA aminoacylation; GO:0009791,post-embryonic development; GO:0048608,reproductive structure development; GO:0000166,nucleotide binding; GO:0003674,molecular_function; GO:0005488,binding; GO:0017076,purine …	PF09334.14:tRNA synthetases class I (M)	--	--	--
LOC114286105	118.515	123.91	75.9941	4.8462	3.8764	4.0774	2231	2472	1307	113	80	86	-4.64295	2.51058e-101	1.4235e-98	down	NW_021024678.1	571196	572639	-	LOC114286105	--	--	--	uncharacterized protein At4g06744-like [Camellia sinensis]	Y4744_ARATH RecName: Full=Uncharacterized protein At4g06744; Flags: Precursor;	A0A4S4EN71_CAMSI RecName: Full=LRRNT_2 domain-containing protein {ECO:0000259|Pfam:PF08263};	--	GO:0005576,extracellular region; GO:0005575,cellular_component; GO:0110165,cellular anatomical entity	PF13855.9:Leucine rich repeat	--	--	--
LOC114257873	1.288	1.0897	1.3612	16.136	16.6912	17.2437	58	52	56	900	824	870	3.74542	6.42143e-101	3.58126e-98	up	NW_021025468.1	1623354	1630085	-	LOC114257873	--	K00600 glycine hydroxymethyltransferase [EC:2.1.2.1] | (RefSeq) serine hydroxymethyltransferase 3, chloroplastic-like (A)	ko00260: Glycine, serine and threonine metabolism; ko00460: Cyanoamino acid metabolism; ko00630: Glyoxylate and dicarboxylate metabolism; ko00670: One carbon pool by folate; ko01100: Metabolic pathways; ko01110: Biosynthesis of secondary metabolites; ko01200: Carbon metabolism; ko01230: Biosynthesis of amino acids; ko01240: Biosynthesis of cofactors	serine hydroxymethyltransferase 3, chloroplastic-like [Camellia sinensis]	GLYP3_ARATH RecName: Full=Serine hydroxymethyltransferase 3, chloroplastic {ECO:0000303|PubMed:10806255, ECO:0000303|PubMed:12730263}; Short=AtSHM3 {ECO:0000303|PubMed:12730263}; Short=AtSHMT3 {ECO:0000303|PubMed:20518745}; EC=2.1.2.1 {ECO:0000269|PubMed:20518745}; AltName: Full=Glycine hydroxymethyltransferase 3 {ECO:0000303|PubMed:20518745}; AltName: Full=Serine methylase 3 {ECO:0000303|PubMed:…	A0A4S4EYH4_CAMSI RecName: Full=Serine hydroxymethyltransferase {ECO:0000256|RuleBase:RU000585}; EC=2.1.2.1 {ECO:0000256|RuleBase:RU000585};	Glycine/serine hydroxymethyltransferase	GO:0009507,chloroplast; GO:0009570,chloroplast stroma; GO:0005737,cytoplasm; GO:0005886,plasma membrane; GO:0009536,plastid; GO:0004372,glycine hydroxymethyltransferase activity; GO:0030170,pyridoxal phosphate binding; GO:0070905,serine binding; GO:0008270,zinc ion binding; GO:0046655,folic acid metabolic process; GO:0019264,glycine biosynthetic process from serine; GO:0006565,L-serine catabolic …	PF00464.22:Serine hydroxymethyltransferase	--	--	--
LOC114290120	31.6324	37.3209	34.5734	2.7401	2.1464	2.1002	699	874	698	75	52	52	-3.88687	8.07743e-101	4.43216e-98	down	NW_021027398.1	600458	607544	-	LOC114290120	--	K24028 salicylic acid 3-hydroxylase [EC:1.14.11.-] | (RefSeq) protein DOWNY MILDEW RESISTANCE 6-like (A)	--	uncharacterized protein LOC114290120 [Camellia sinensis]	SRG1_ARATH RecName: Full=Protein SRG1; Short=AtSRG1; AltName: Full=Protein SENESCENCE-RELATED GENE 1;	A0A7J7HAY6_CAMSI RecName: Full=DIOX_N domain-containing protein {ECO:0000259|Pfam:PF14226};	Iron/ascorbate family oxidoreductases	GO:0046872,metal ion binding; GO:0016682,oxidoreductase activity, acting on diphenols and related substances as donors, oxygen as acceptor; GO:0010150,leaf senescence; GO:0003674,molecular_function; GO:0005488,binding; GO:0043167,ion binding; GO:0043169,cation binding; GO:0003824,catalytic activity; GO:0016491,oxidoreductase activity; GO:0016679,oxidoreductase activity, acting on diphenols and re…	PF14226.9:non-haem dioxygenase in morphine synthesis N-terminal	--	--	--
LOC114257879	2.6684	1.1445	1.2391	68.8081	81.797	86.0986	33	15	14	1054	1109	1193	5.54347	5.01123e-100	2.70606e-97	up	NW_021025468.1	2011167	2014541	+	LOC114257879	--	--	--	hypothetical protein LOK49_LG10G01948 [Camellia lanceoleosa]	--	A0A5B6YFS6_DAVIN SubName: Full=Uncharacterized protein {ECO:0000313|EMBL:MPA30610.1};	--	GO:0016021,integral component of membrane; GO:0005575,cellular_component; GO:0016020,membrane; GO:0031224,intrinsic component of membrane; GO:0110165,cellular anatomical entity	--	--	--	--
LOC114323057	162.212	211.332	154.188	16.4655	17.9118	16.2865	2569	3547	2231	323	311	289	-3.38394	3.87679e-99	2.06076e-96	down	NW_021025328.1	53606	54968	-	LOC114323057	--	--	--	uncharacterized protein LOC114323057 [Camellia sinensis]	--	A0A7J7GE55_CAMSI SubName: Full=Uncharacterized protein {ECO:0000313|EMBL:KAF5937616.1};	--	--	PF01190.20:Pollen protein Ole e 1 like	--	--	--
LOC114261760	11.2644	11.7035	11.8175	0.394	0.3524	0.5263	554	610	531	24	19	29	-4.77673	8.16127e-99	4.27148e-96	down	NW_021025644.1	455795	511409	-	LOC114261760	--	K15404 aldehyde decarbonylase [EC:4.1.99.5] | (RefSeq) very-long-chain aldehyde decarbonylase CER1-like isoform X1 (A)	ko00073: Cutin, suberine and wax biosynthesis; ko01110: Biosynthesis of secondary metabolites	very-long-chain aldehyde decarbonylase CER1-like isoform X1 [Camellia sinensis]	CER1_ARATH RecName: Full=Very-long-chain aldehyde decarbonylase CER1 {ECO:0000305}; EC=4.1.99.5 {ECO:0000269|PubMed:21386033, ECO:0000269|PubMed:22773744}; AltName: Full=Protein ECERIFERUM 1;	A0A7J7HL32_CAMSI RecName: Full=Wax2_C domain-containing protein {ECO:0000259|Pfam:PF12076};	--	GO:0005789,endoplasmic reticulum membrane; GO:0016021,integral component of membrane; GO:0016020,membrane; GO:1990465,aldehyde oxygenase (deformylating) activity; GO:0000254,C-4 methylsterol oxidase activity; GO:0005506,iron ion binding; GO:0009924,octadecanal decarbonylase activity; GO:0016491,oxidoreductase activity; GO:0043447,alkane biosynthetic process; GO:0042742,defense response to bacteri…	PF12076.11:WAX2 C-terminal domain	--	--	--
LOC114280241	1.324	1.6145	1.7167	17.2178	20.2332	18.9069	65	84	77	1047	1089	1040	3.59891	2.74823e-97	1.41659e-94	up	NW_021026626.1	2507313	2512148	-	LOC114280241	--	K08360 transmembrane ascorbate-dependent reductase [EC:7.2.1.3] | (RefSeq) probable ascorbate-specific transmembrane electron transporter 1 (A)	--	probable ascorbate-specific transmembrane electron transporter 1 [Camellia sinensis]	ACET1_ORYSJ RecName: Full=Probable ascorbate-specific transmembrane electron transporter 1; EC=1.-.-.-; AltName: Full=Cytochrome b561-1;	A0A4S4E4M1_CAMSI RecName: Full=Cytochrome b561 domain-containing protein {ECO:0000259|PROSITE:PS50939};	Cytochrome b	GO:0016021,integral component of membrane; GO:0046872,metal ion binding; GO:0016491,oxidoreductase activity; GO:0003674,molecular_function; GO:0005488,binding; GO:0043167,ion binding; GO:0043169,cation binding; GO:0003824,catalytic activity; GO:0005575,cellular_component; GO:0016020,membrane; GO:0031224,intrinsic component of membrane; GO:0110165,cellular anatomical entity	PF03188.19:Eukaryotic cytochrome b561	--	--	--
LOC114281560	28.6521	27.2166	23.1223	2.5049	2.8301	2.4615	1496	1506	1103	162	162	144	-3.34574	9.27778e-97	4.7109e-94	down	NW_021026721.1	547126	555064	-	LOC114281560	--	--	--	LOW QUALITY PROTEIN: protein high chlorophyll fluorescent 107-like [Camellia sinensis]	CF107_ARATH RecName: Full=Protein high chlorophyll fluorescent 107 {ECO:0000312|EMBL:AEE75897.1}; Flags: Precursor;	A0A7J7HFX2_CAMSI SubName: Full=Uncharacterized protein {ECO:0000313|EMBL:KAF5950818.1};	FOG: TPR repeat	GO:0009507,chloroplast; GO:0009941,chloroplast envelope; GO:0031969,chloroplast membrane; GO:0009570,chloroplast stroma; GO:0000325,plant-type vacuole; GO:0003729,mRNA binding; GO:0043621,protein self-association; GO:0003727,single-stranded RNA binding; GO:0006397,mRNA processing; GO:1901918,negative regulation of exoribonuclease activity; GO:0009657,plastid organization; GO:0006417,regulation of…	PF07719.20:Tetratricopeptide repeat	--	--	--
novel.863	29.0808	35.4766	27.7377	2.1801	1.8947	2.3174	840	1086	732	78	60	75	-3.85554	1.02385e-96	5.12226e-94	down	NW_021024644.1	321348	329975	-	--	--	K05278 flavonol synthase [EC:1.14.20.6] | (RefSeq) flavonol synthase/flavanone 3-hydroxylase-like isoform X1 (A)	ko00941: Flavonoid biosynthesis; ko01100: Metabolic pathways; ko01110: Biosynthesis of secondary metabolites	hypothetical protein TEA_014811 [Camellia sinensis var. sinensis]	FLS_PETCR RecName: Full=Flavonol synthase/flavanone 3-hydroxylase; EC=1.14.11.9 {ECO:0000269|PubMed:12782296}; EC=1.14.20.6 {ECO:0000269|PubMed:12782296};	A0A4S4EHX4_CAMSI RecName: Full=Fe2OG dioxygenase domain-containing protein {ECO:0000259|PROSITE:PS51471};	Iron/ascorbate family oxidoreductases	GO:0045431,flavonol synthase activity; GO:0031418,L-ascorbic acid binding; GO:0046872,metal ion binding; GO:0045486,naringenin 3-dioxygenase activity; GO:0003674,molecular_function; GO:0003824,catalytic activity; GO:0016491,oxidoreductase activity; GO:0016705,oxidoreductase activity, acting on paired donors, with incorporation or reduction of molecular oxygen; GO:0016706,2-oxoglutarate-dependent …	PF03171.23:2OG-Fe(II) oxygenase superfamily	--	--	--
LOC114284832	0.6166	0.4848	0.4499	21.5713	24.3716	24.1833	18	15	12	780	780	791	5.49222	1.06514e-96	5.25158e-94	up	NW_021024673.1	159042	168443	-	LOC114284832	--	K09264 MADS-box transcription factor, plant | (RefSeq) uncharacterized protein LOC114313566 (A)	--	uncharacterized protein LOC114311887 [Camellia sinensis]	--	A0A7J7FW64_CAMSI RecName: Full=zf-RVT domain-containing protein {ECO:0000259|Pfam:PF13966};	--	--	--	--	--	--
LOC114295594	21.9974	20.5853	21.3514	1.2775	0.6152	0.764	848	841	752	61	26	33	-4.58022	1.30086e-96	6.3222e-94	down	NW_021024704.1	303814	336856	-	LOC114295594	--	K14314 nuclear pore complex protein Nup210 | (RefSeq) nuclear pore complex protein GP210 isoform X1 (A)	ko03013: Nucleocytoplasmic transport	nuclear pore complex protein GP210 isoform X2 [Camellia sinensis]	GP210_ARATH RecName: Full=Nuclear pore complex protein GP210 {ECO:0000303|PubMed:21189294}; AltName: Full=Nuclear pore membrane glycoprotein 210 {ECO:0000250|UniProtKB:Q8TEM1}; AltName: Full=Nucleoporin GP210; AltName: Full=Protein EMBRYO DEFECTIVE 3012 {ECO:0000312|EMBL:AED94552.1}; Flags: Precursor;	A0A4S4DMK9_CAMSI SubName: Full=Uncharacterized protein {ECO:0000313|EMBL:THG04231.1};	Nuclear pore complex, gp210 component	GO:0005783,endoplasmic reticulum; GO:0016021,integral component of membrane; GO:0005635,nuclear envelope; GO:0031965,nuclear membrane; GO:0005643,nuclear pore; GO:0051028,mRNA transport; GO:0015031,protein transport; GO:0006403,RNA localization; GO:0006810,transport; GO:0008150,biological_process; GO:0015931,nucleobase-containing compound transport; GO:0033036,macromolecule localization; GO:00506…	PF13629.9:Pilus formation protein N terminal region	--	--	--
LOC114321608	2.361	2.8089	1.7977	38.0802	36.5162	39.9903	46	58	32	919	780	873	4.02609	4.1223e-96	1.97522e-93	up	NW_021025262.1	345195	346545	+	LOC114321608	--	--	--	hypothetical protein TEA_015038 [Camellia sinensis var. sinensis]	GL21_ORYSJ RecName: Full=Putative germin-like protein 2-1; Flags: Precursor;	A0A4S4E2E7_CAMSI RecName: Full=Germin-like protein {ECO:0000256|RuleBase:RU366015};	--	GO:0048046,apoplast; GO:0030145,manganese ion binding; GO:0003674,molecular_function; GO:0005488,binding; GO:0043167,ion binding; GO:0043169,cation binding; GO:0046872,metal ion binding; GO:0046914,transition metal ion binding; GO:0005575,cellular_component; GO:0005576,extracellular region; GO:0110165,cellular anatomical entity	PF00190.25:Cupin	--	--	--
novel.14497	0.289	0.8182	0.4218	38.8934	46.8424	52.6276	6	18	8	1000	1066	1224	6.47732	1.03634e-95	4.8967e-93	up	NW_021032372.1	49655	53033	+	--	--	K01803 triosephosphate isomerase (TIM) [EC:5.3.1.1] | (RefSeq) triosephosphate isomerase, chloroplastic (A)	ko00010: Glycolysis / Gluconeogenesis; ko00051: Fructose and mannose metabolism; ko00562: Inositol phosphate metabolism; ko00710: Carbon fixation in photosynthetic organisms; ko01100: Metabolic pathways; ko01110: Biosynthesis of secondary metabolites; ko01200: Carbon metabolism; ko01230: Biosynthesis of amino acids	hypothetical protein C3L33_20754, partial [Rhododendron williamsianum]	TPIC_FRAAN RecName: Full=Triosephosphate isomerase, chloroplastic; Short=TIM; Short=Triose-phosphate isomerase; EC=5.3.1.1; Flags: Precursor;	A0A6A4KNQ7_9ERIC SubName: Full=Uncharacterized protein {ECO:0000313|EMBL:KAE9447345.1}; Flags: Fragment;	Triosephosphate isomerase	GO:0009507,chloroplast; GO:0004807,triose-phosphate isomerase activity; GO:0006096,glycolytic process; GO:0019253,reductive pentose-phosphate cycle; GO:0003674,molecular_function; GO:0003824,catalytic activity; GO:0016853,isomerase activity; GO:0016860,intramolecular oxidoreductase activity; GO:0016861,intramolecular oxidoreductase activity, interconverting aldoses and ketoses; GO:0005975,carbohy…	PF00121.21:Triosephosphate isomerase	--	--	--
LOC114317268	0.0915	0.1727	0.02	23.4683	27.1493	26.3035	5	10	1	1588	1626	1610	8.02517	2.14278e-94	9.98595e-92	up	NW_021025119.1	575338	579506	+	LOC114317268	--	--	--	protein NLP7-like isoform X1 [Camellia sinensis]	NLP6_ARATH RecName: Full=Protein NLP6; Short=AtNLP6; AltName: Full=NIN-like protein 6; AltName: Full=Nodule inception protein-like protein 6;	A0A4S4D248_CAMSI SubName: Full=Uncharacterized protein {ECO:0000313|EMBL:THF96330.1};	--	GO:0005634,nucleus; GO:0003700,DNA-binding transcription factor activity; GO:0000976,transcription cis-regulatory region binding; GO:0003674,molecular_function; GO:0140110,transcription regulator activity; GO:0001067,transcription regulatory region nucleic acid binding; GO:0003676,nucleic acid binding; GO:0003677,DNA binding; GO:0003690,double-stranded DNA binding; GO:0005488,binding; GO:0043565,…	PF02042.18:RWP-RK domain	RWP-RK	TF	RWP-RK
LOC114285946	3.8395	3.1054	2.9267	52.6959	49.4678	62.4161	56	48	39	952	791	1020	4.05252	2.72783e-94	1.25407e-91	up	NW_021027055.1	178285	178948	-	LOC114285946	--	K00799 glutathione S-transferase [EC:2.5.1.18] | (RefSeq) probable glutathione S-transferase (A)	ko00480: Glutathione metabolism; ko01100: Metabolic pathways	hypothetical protein TEA_015850 [Camellia sinensis var. sinensis]	GSTXA_TOBAC RecName: Full=Probable glutathione S-transferase parA; EC=2.5.1.18; AltName: Full=Auxin-regulated protein parA; AltName: Full=STR246C protein;	A0A4S4DVF9_CAMSI RecName: Full=GST C-terminal domain-containing protein {ECO:0000259|PROSITE:PS50405};	Glutathione S-transferase	GO:0005737,cytoplasm; GO:0004364,glutathione transferase activity; GO:0009734,auxin-activated signaling pathway; GO:0006749,glutathione metabolic process; GO:0003674,molecular_function; GO:0003824,catalytic activity; GO:0016740,transferase activity; GO:0016765,transferase activity, transferring alkyl or aryl (other than methyl) groups; GO:0007154,cell communication; GO:0007165,signal transduction…	PF13410.9:Glutathione S-transferase, C-terminal domain	--	--	--
novel.6410	0.6866	0.5349	0.5331	7.1356	6.7146	6.4988	86	71	61	1107	922	912	3.53131	5.14611e-94	2.33427e-91	up	NW_021025689.1	196719	219016	+	--	--	K12823 ATP-dependent RNA helicase DDX5/DBP2 [EC:3.6.4.13] | (RefSeq) glucosidase 2 subunit beta-like (A)	ko03040: Spliceosome	hypothetical protein HYC85_027801 [Camellia sinensis]	PURA_ARATH RecName: Full=Adenylosuccinate synthetase, chloroplastic {ECO:0000255|HAMAP-Rule:MF_03125}; Short=AMPSase {ECO:0000255|HAMAP-Rule:MF_03125}; Short=AdSS {ECO:0000255|HAMAP-Rule:MF_03125}; EC=6.3.4.4 {ECO:0000255|HAMAP-Rule:MF_03125}; AltName: Full=IMP--aspartate ligase {ECO:0000255|HAMAP-Rule:MF_03125}; Flags: Precursor;	A0A7J7FTC1_CAMSI RecName: Full=Retrotrans_gag domain-containing protein {ECO:0000259|Pfam:PF03732};	FOG: Transposon-encoded proteins with TYA, reverse transcriptase, integrase domains in various combinations	GO:0048046,apoplast; GO:0009507,chloroplast; GO:0009570,chloroplast stroma; GO:0005737,cytoplasm; GO:0009536,plastid; GO:0004019,adenylosuccinate synthase activity; GO:0005525,GTP binding; GO:0000287,magnesium ion binding; GO:0044208,'de novo' AMP biosynthetic process; GO:0046040,IMP metabolic process; GO:0003674,molecular_function; GO:0003824,catalytic activity; GO:0016874,ligase activity; GO:00…	PF03732.20:Retrotransposon gag protein	--	--	--
LOC114277746	2.4585	2.2399	1.8094	32.6819	28.7276	31.1358	58	56	39	955	743	823	3.82078	5.2176e-94	2.33556e-91	up	NW_021026447.1	1350790	1354595	+	LOC114277746	--	--	--	transmembrane protein 136-like [Camellia sinensis]	--	A0A7J7GU18_CAMSI RecName: Full=TLC domain-containing protein {ECO:0000259|PROSITE:PS50922};	Uncharacterized conserved protein	GO:0016021,integral component of membrane; GO:0005575,cellular_component; GO:0016020,membrane; GO:0031224,intrinsic component of membrane; GO:0110165,cellular anatomical entity	PF03798.19:TLC domain	--	--	--
LOC114279326	23.6583	18.2418	22.4916	0.4639	0.6782	0.5731	700	572	608	17	22	19	-5.24016	3.46822e-93	1.53232e-90	down	NW_021026562.1	1131795	1141017	-	LOC114279326	--	K24140 glutaredoxin-dependent peroxiredoxin [EC:1.11.1.25] | (RefSeq) peroxiredoxin-2B-like isoform X1 (A)	--	peroxiredoxin-2B-like isoform X1 [Camellia sinensis]	PRX2B_ARATH RecName: Full=Peroxiredoxin-2B; EC=1.11.1.25 {ECO:0000250|UniProtKB:A9PCL4}; AltName: Full=Glutaredoxin-dependent peroxiredoxin {ECO:0000305}; AltName: Full=Peroxiredoxin IIB; AltName: Full=Peroxiredoxin TPx1; AltName: Full=Thioredoxin peroxidase 2B; AltName: Full=Thioredoxin-dependent peroxidase 1;	A0A4S4E4V4_CAMSI RecName: Full=Glutaredoxin-dependent peroxiredoxin {ECO:0000256|ARBA:ARBA00013016, ECO:0000256|RuleBase:RU366011}; EC=1.11.1.25 {ECO:0000256|ARBA:ARBA00013016, ECO:0000256|RuleBase:RU366011};	Alkyl hydroperoxide reductase/peroxiredoxin	GO:0009507,chloroplast; GO:0005737,cytoplasm; GO:0005829,cytosol; GO:0005634,nucleus; GO:0005886,plasma membrane; GO:0008379,thioredoxin peroxidase activity; GO:0045454,cell redox homeostasis; GO:0034599,cellular response to oxidative stress; GO:0042744,hydrogen peroxide catabolic process; GO:0003674,molecular_function; GO:0003824,catalytic activity; GO:0004601,peroxidase activity; GO:0016209,ant…	PF08534.13:Redoxin	--	--	--
LOC114303825	184.303	137.305	141.691	14.9527	15.6533	16.6457	2846	2247	1999	286	265	288	-3.29893	7.51281e-93	3.27674e-90	down	NW_021032372.1	56749	59509	+	LOC114303825	--	K01803 triosephosphate isomerase (TIM) [EC:5.3.1.1] | (RefSeq) triosephosphate isomerase, chloroplastic (A)	ko00010: Glycolysis / Gluconeogenesis; ko00051: Fructose and mannose metabolism; ko00562: Inositol phosphate metabolism; ko00710: Carbon fixation in photosynthetic organisms; ko01100: Metabolic pathways; ko01110: Biosynthesis of secondary metabolites; ko01200: Carbon metabolism; ko01230: Biosynthesis of amino acids	triosephosphate isomerase, chloroplastic [Camellia sinensis]	TPIC_SPIOL RecName: Full=Triosephosphate isomerase, chloroplastic; Short=TIM; Short=Triose-phosphate isomerase; EC=5.3.1.1; Flags: Precursor;	A0A6B9D0S6_9ERIC SubName: Full=Chloroplast triosephosphate isomerase {ECO:0000313|EMBL:QGW58465.1};	Triosephosphate isomerase	GO:0009507,chloroplast; GO:0004807,triose-phosphate isomerase activity; GO:0006096,glycolytic process; GO:0019253,reductive pentose-phosphate cycle; GO:0003674,molecular_function; GO:0003824,catalytic activity; GO:0016853,isomerase activity; GO:0016860,intramolecular oxidoreductase activity; GO:0016861,intramolecular oxidoreductase activity, interconverting aldoses and ketoses; GO:0005975,carbohy…	PF00121.21:Triosephosphate isomerase	--	--	--
LOC114265977	2.4178	2.3927	2.5818	38.0873	34.8018	34.7369	41	43	40	800	647	660	3.86334	1.11068e-90	4.78294e-88	up	NW_021025838.1	1049220	1050287	+	LOC114265977	--	K00286 pyrroline-5-carboxylate reductase [EC:1.5.1.2] | (RefSeq) uncharacterized protein LOC114261261 (A)	ko00330: Arginine and proline metabolism; ko01100: Metabolic pathways; ko01110: Biosynthesis of secondary metabolites; ko01230: Biosynthesis of amino acids	hypothetical protein TEA_027688 [Camellia sinensis var. sinensis]	--	A0A4S4EMA0_CAMSI SubName: Full=Uncharacterized protein {ECO:0000313|EMBL:THG17412.1};	--	--	--	--	--	--
novel.8766	6.779	7.9958	7.0721	44.9637	41.4675	40.6505	320	400	305	2629	2146	2150	2.53707	1.82065e-90	7.74233e-88	up	NW_021026303.1	826207	835319	+	--	--	K01586 diaminopimelate decarboxylase [EC:4.1.1.20] | (RefSeq) diaminopimelate decarboxylase 1, chloroplastic-like (A)	ko00300: Lysine biosynthesis; ko00470: D-Amino acid metabolism; ko01100: Metabolic pathways; ko01110: Biosynthesis of secondary metabolites; ko01230: Biosynthesis of amino acids	hypothetical protein HYC85_006480 [Camellia sinensis]	DCDA1_ARATH RecName: Full=Diaminopimelate decarboxylase 1, chloroplastic; Short=DAP decarboxylase 1; Short=DAPDC 1; EC=4.1.1.20; Flags: Precursor;	A0A7J7HNR4_CAMSI SubName: Full=Uncharacterized protein {ECO:0000313|EMBL:KAF5953624.1};	Ornithine decarboxylase	GO:0009507,chloroplast; GO:0009570,chloroplast stroma; GO:0005829,cytosol; GO:0008836,diaminopimelate decarboxylase activity; GO:0009089,lysine biosynthetic process via diaminopimelate; GO:0003674,molecular_function; GO:0003824,catalytic activity; GO:0016829,lyase activity; GO:0016830,carbon-carbon lyase activity; GO:0016831,carboxy-lyase activity; GO:0006082,organic acid metabolic process; GO:00…	PF02784.19:Pyridoxal-dependent decarboxylase, pyridoxal binding domain	--	--	--
novel.6904	6.327	6.1496	5.6122	0.4016	0.5671	0.4439	865	891	701	68	85	68	-3.68539	2.54444e-90	1.06866e-87	down	NW_021025826.1	2485434	2507141	+	--	--	K13566 omega-amidase [EC:3.5.1.3] | (RefSeq) omega-amidase, chloroplastic-like (A)	ko00250: Alanine, aspartate and glutamate metabolism; ko01100: Metabolic pathways	gag-pol polyprotein [Populus deltoides]	POLR2_ARATH RecName: Full=Retrovirus-related Pol polyprotein from transposon RE2; AltName: Full=Retro element 2 {ECO:0000303|PubMed:10689195}; Short=AtRE2 {ECO:0000303|PubMed:10689195}; Includes: RecName: Full=Protease RE2; EC=3.4.23.-; Includes: RecName: Full=Reverse transcriptase RE2; EC=2.7.7.49; Includes: RecName: Full=Endonuclease RE2;	Q710T7_POPDE SubName: Full=Gag-pol polyprotein {ECO:0000313|EMBL:CAC95126.1};	FOG: Transposon-encoded proteins with TYA, reverse transcriptase, integrase domains in various combinations	GO:0004190,aspartic-type endopeptidase activity; GO:0004519,endonuclease activity; GO:0046872,metal ion binding; GO:0003676,nucleic acid binding; GO:0003964,RNA-directed DNA polymerase activity; GO:0015074,DNA integration; GO:0006310,DNA recombination; GO:0006508,proteolysis; GO:0003674,molecular_function; GO:0003824,catalytic activity; GO:0004175,endopeptidase activity; GO:0008233,peptidase acti…	PF07727.17:Reverse transcriptase (RNA-dependent DNA polymerase)	--	--	--
LOC114284035	6.0145	7.2906	7.3547	0.037	0.1503	0.1797	657	844	734	5	18	22	-5.84074	1.03332e-89	4.287e-87	down	NW_021026908.1	249389	278774	+	LOC114284035	--	K05681 ATP-binding cassette, subfamily G (WHITE), member 2 | (RefSeq) ABC transporter G family member 21 (A)	ko02010: ABC transporters	pleiotropic drug resistance protein 2-like [Camellia sinensis]	AB39G_ARATH RecName: Full=ABC transporter G family member 39; Short=ABC transporter ABCG.39; Short=AtABCG39; AltName: Full=Pleiotropic drug resistance protein 11;	A0A4S4DY64_CAMSI SubName: Full=Uncharacterized protein {ECO:0000313|EMBL:THG08369.1};	Pleiotropic drug resistance proteins (PDR1-15), ABC superfamily	GO:0016021,integral component of membrane; GO:0005886,plasma membrane; GO:0140359,ABC-type transporter activity; GO:0005524,ATP binding; GO:0000302,response to reactive oxygen species; GO:0042908,xenobiotic transport; GO:0003674,molecular_function; GO:0005215,transporter activity; GO:0015399,primary active transmembrane transporter activity; GO:0022804,active transmembrane transporter activity; G…	PF01061.27:ABC-2 type transporter	--	--	--
LOC114283664	6.5046	5.8492	4.2596	0.0842	0.0697	0.1178	936	892	560	15	11	19	-5.94331	2.18379e-89	8.95092e-87	down	NW_021026886.1	1496414	1510348	-	LOC114283664	--	K11346 inhibitor of growth protein 4 | (RefSeq) PHD finger protein ING1 isoform X1 (A)	--	golgin candidate 6-like isoform X1 [Camellia sinensis]	GOGC6_ARATH RecName: Full=Golgin candidate 6; Short=AtGC6; AltName: Full=Protein MAIGO 4 {ECO:0000303|PubMed:20837504};	A0A4S4DYK3_CAMSI SubName: Full=Uncharacterized protein {ECO:0000313|EMBL:THG08531.1};	ER-Golgi vesicle-tethering protein p115	GO:0005829,cytosol; GO:0005783,endoplasmic reticulum; GO:0012507,ER to Golgi transport vesicle membrane; GO:0005794,Golgi apparatus; GO:0000139,Golgi membrane; GO:0005795,Golgi stack; GO:0006888,endoplasmic reticulum to Golgi vesicle-mediated transport; GO:0048211,Golgi vesicle docking; GO:0006886,intracellular protein transport; GO:0061025,membrane fusion; GO:0009791,post-embryonic development; …	PF04871.16:Uso1 / p115 like vesicle tethering protein, C terminal region	--	--	--
LOC114265578	1.762	3.4799	2.6911	62.4591	46.9077	49.7381	43	90	60	1888	1255	1360	4.3212	9.21329e-89	3.73138e-86	up	NW_021025826.1	4216391	4218033	-	LOC114265578	--	--	--	protodermal factor 1-like [Camellia sinensis]	PDF1_ARATH RecName: Full=Protodermal factor 1; Flags: Precursor;	A0A4S4ELW9_CAMSI SubName: Full=Uncharacterized protein {ECO:0000313|EMBL:THG17629.1};	--	GO:0005576,extracellular region; GO:0005575,cellular_component; GO:0110165,cellular anatomical entity	--	--	--	--
novel.12700	1.5641	1.4603	1.5852	9.4876	9.4359	9.2032	189	187	175	1420	1250	1246	2.60815	1.01316e-88	4.05504e-86	up	NW_021028106.1	819621	898168	+	--	--	K11797 PH-interacting protein | (RefSeq) uncharacterized protein LOC114256834 (A)	--	uncharacterized protein LOC114271314 [Camellia sinensis]	TPPII_ORYSJ RecName: Full=Tripeptidyl-peptidase 2; EC=3.4.14.10 {ECO:0000250|UniProtKB:F4JVN6}; AltName: Full=Tripeptidyl-peptidase II; Short=TPPII;	A0A5B7AFB0_DAVIN SubName: Full=Uncharacterized protein {ECO:0000313|EMBL:MPA53693.1};	FOG: Transposon-encoded proteins with TYA, reverse transcriptase, integrase domains in various combinations	GO:0005829,cytosol; GO:0004177,aminopeptidase activity; GO:0003729,mRNA binding; GO:0004252,serine-type endopeptidase activity; GO:0008240,tripeptidyl-peptidase activity; GO:0006508,proteolysis; GO:0003674,molecular_function; GO:0003824,catalytic activity; GO:0008233,peptidase activity; GO:0008238,exopeptidase activity; GO:0016787,hydrolase activity; GO:0140096,catalytic activity, acting on a pro…	PF04937.18:Protein of unknown function (DUF 659)	--	--	--
LOC114292498	34.9357	35.7283	32.6854	147.567	154.579	160.369	1026	1112	877	5368	4977	5277	2.15866	2.73202e-87	1.08074e-84	up	NW_021027590.1	725159	734524	+	LOC114292498	--	K02863 large subunit ribosomal protein L1 | (RefSeq) 50S ribosomal protein L1, chloroplastic-like (A)	ko03010: Ribosome	50S ribosomal protein L1, chloroplastic-like [Camellia sinensis]	RK1_ARATH RecName: Full=50S ribosomal protein L1, chloroplastic; AltName: Full=CL1; Flags: Precursor;	A0A5B6ZLG5_DAVIN RecName: Full=Ribosomal protein {ECO:0000256|RuleBase:RU000659}; Flags: Fragment;	50S ribosomal protein L1	GO:0009507,chloroplast; GO:0009941,chloroplast envelope; GO:0009570,chloroplast stroma; GO:0009535,chloroplast thylakoid membrane; GO:0005829,cytosol; GO:0022625,cytosolic large ribosomal subunit; GO:0005634,nucleus; GO:0003729,mRNA binding; GO:0003723,RNA binding; GO:0019843,rRNA binding; GO:0003735,structural constituent of ribosome; GO:0000470,maturation of LSU-rRNA; GO:0006412,translation; GO…	PF00687.24:Ribosomal protein L1p/L10e family	--	--	--
LOC114323944	6.6284	5.697	6.3271	38.9736	34.8232	38.1323	258	235	225	1879	1486	1663	2.58285	3.98287e-87	1.55744e-84	up	NW_021025358.1	980105	984149	-	LOC114323944	--	K10448 kelch-like protein 10 | (RefSeq) uncharacterized protein LOC114320489 (A)	--	putative F-box/kelch-repeat protein At3g27910 isoform X1 [Camellia sinensis]	FBK71_ARATH RecName: Full=Putative F-box/kelch-repeat protein At3g27910;	A0A7J7I8H7_CAMSI SubName: Full=Uncharacterized protein {ECO:0000313|EMBL:KAF5961310.1};	FOG: Kelch repeat	--	PF01344.28:Kelch motif	--	--	--
LOC114299631	4.4808	4.2896	4.1663	27.7457	24.8994	28.712	206	209	175	1580	1255	1479	2.64857	1.18214e-86	4.57006e-84	up	NW_021024713.1	256622	278349	-	LOC114299631	--	K01188 beta-glucosidase [EC:3.2.1.21] | (RefSeq) beta-glucosidase 11-like isoform X1 (A)	ko00460: Cyanoamino acid metabolism; ko00500: Starch and sucrose metabolism; ko00999: Biosynthesis of various plant secondary metabolites; ko01100: Metabolic pathways; ko01110: Biosynthesis of secondary metabolites	beta-glucosidase 11-like isoform X1 [Camellia sinensis]	BGL11_ARATH RecName: Full=Beta-glucosidase 11; Short=AtBGLU11; EC=3.2.1.21; Flags: Precursor;	A0A7J7FSL3_CAMSI SubName: Full=Uncharacterized protein {ECO:0000313|EMBL:KAF5931373.1};	Beta-glucosidase, lactase phlorizinhydrolase, and related proteins	GO:0008422,beta-glucosidase activity; GO:0102483,scopolin beta-glucosidase activity; GO:0005975,carbohydrate metabolic process; GO:0003674,molecular_function; GO:0003824,catalytic activity; GO:0004553,hydrolase activity, hydrolyzing O-glycosyl compounds; GO:0015926,glucosidase activity; GO:0016787,hydrolase activity; GO:0016798,hydrolase activity, acting on glycosyl bonds; GO:0008150,biological_p…	PF00232.21:Glycosyl hydrolase family 1	--	--	--
novel.1936	25.9424	38.9094	36.571	2.0985	1.5192	1.1712	1028	1634	1324	103	66	52	-4.39933	1.27341e-86	4.86757e-84	down	NW_021024824.1	1199973	1218730	+	--	--	K13065 shikimate O-hydroxycinnamoyltransferase [EC:2.3.1.133] | (RefSeq) shikimate O-hydroxycinnamoyltransferase-like (A)	ko00940: Phenylpropanoid biosynthesis; ko00941: Flavonoid biosynthesis; ko00945: Stilbenoid, diarylheptanoid and gingerol biosynthesis; ko01100: Metabolic pathways; ko01110: Biosynthesis of secondary metabolites	hypothetical protein HYC85_030009 [Camellia sinensis]	HST_TOBAC RecName: Full=Shikimate O-hydroxycinnamoyltransferase; EC=2.3.1.133; AltName: Full=Hydroxycinnamoyl transferase; AltName: Full=Hydroxycinnamoyl-Coenzyme A shikimate/quinate hydroxycinnamoyltransferase;	A0A7J7G274_CAMSI RecName: Full=Reverse transcriptase domain-containing protein {ECO:0000259|PROSITE:PS50878};	--	GO:0016747,acyltransferase activity, transferring groups other than amino-acyl groups; GO:0047172,shikimate O-hydroxycinnamoyltransferase activity; GO:0003674,molecular_function; GO:0003824,catalytic activity; GO:0016740,transferase activity; GO:0016746,acyltransferase activity; GO:0008374,O-acyltransferase activity; GO:0050734,hydroxycinnamoyltransferase activity; GO:0050737,O-hydroxycinnamoyltr…	PF00078.30:Reverse transcriptase (RNA-dependent DNA polymerase)	--	--	--
LOC114305936	2.8375	3.1869	2.7725	18.9079	16.8677	18.8395	205	244	183	1692	1336	1525	2.62928	1.64296e-85	6.21039e-83	up	NW_021024748.1	879354	884342	+	LOC114305936	--	--	--	uncharacterized protein LOC114305936 isoform X1 [Camellia sinensis]	--	A0A2R6Q0Y8_ACTCC SubName: Full=Serine-rich adhesin for platelets like {ECO:0000313|EMBL:PSS00052.1};	--	--	--	--	--	--
LOC114272699	1.3702	0.9235	1.7752	39.5763	83.3824	76.5961	49	35	58	1753	3269	3069	5.62633	5.85814e-85	2.19004e-82	up	NW_021026172.1	169215	176739	+	LOC114272699	--	K19825 2-alkenal reductase (NADP+) [EC:1.3.1.102] | (RefSeq) 2-alkenal reductase (NADP(+)-dependent)-like isoform X1 (A)	--	2-alkenal reductase (NADP(+)-dependent)-like isoform X1 [Camellia sinensis]	DBR_TOBAC RecName: Full=2-alkenal reductase (NADP(+)-dependent); EC=1.3.1.102 {ECO:0000269|PubMed:17945329, ECO:0000269|Ref.3, ECO:0000269|Ref.4}; AltName: Full=Alkenal double bound reductase; AltName: Full=Allylic alcohol dehydrogenase 1 {ECO:0000303|PubMed:11117876}; Short=allyl-ADH1 {ECO:0000303|PubMed:11117876}; AltName: Full=Flavin-free double bond reductase {ECO:0000303|Ref.4}; Short=NtDBR;…	A0A7J7GNL6_CAMSI RecName: Full=PKS_ER domain-containing protein {ECO:0000259|SMART:SM00829};	Predicted NAD-dependent oxidoreductase	GO:0032440,2-alkenal reductase [NAD(P)+] activity; GO:0003674,molecular_function; GO:0003824,catalytic activity; GO:0016491,oxidoreductase activity; GO:0016627,oxidoreductase activity, acting on the CH-CH group of donors; GO:0016628,oxidoreductase activity, acting on the CH-CH group of donors, NAD or NADP as acceptor	PF16884.8:N-terminal domain of oxidoreductase	--	--	--
novel.6257	8.0758	11.7293	11.8724	97.1591	106.738	95.9613	102	157	137	1520	1478	1358	3.2444	7.7649e-85	2.87132e-82	up	NW_021025645.1	1354238	1354812	+	--	--	--	--	hypothetical protein TEA_027432 [Camellia sinensis var. sinensis]	FBL75_ARATH RecName: Full=F-box/LRR-repeat protein At4g14103;	A0A4S4ETH3_CAMSI RecName: Full=F-box domain-containing protein {ECO:0000259|PROSITE:PS50181};	--	--	PF00646.36:F-box domain	--	--	--
LOC114260228	1.9656	1.5782	1.6703	13.0991	12.3607	12.8465	161	137	125	1329	1110	1179	2.87374	9.35152e-85	3.42085e-82	up	NW_021025578.1	755437	772797	+	LOC114260228	--	K01176 alpha-amylase [EC:3.2.1.1] | (RefSeq) uncharacterized protein LOC114260228 (A)	ko00500: Starch and sucrose metabolism; ko01100: Metabolic pathways; ko01110: Biosynthesis of secondary metabolites	uncharacterized protein LOC114260228 [Camellia sinensis]	AMY3_ARATH RecName: Full=Alpha-amylase 3, chloroplastic {ECO:0000303|PubMed:15637061}; Short=AtAMY3 {ECO:0000303|PubMed:15637061}; EC=3.2.1.1 {ECO:0000269|PubMed:24089528}; AltName: Full=1,4-alpha-D-glucan glucanohydrolase; Flags: Precursor;	A0A4S4EVG5_CAMSI RecName: Full=Alpha-amylase {ECO:0000256|ARBA:ARBA00012595}; EC=3.2.1.1 {ECO:0000256|ARBA:ARBA00012595}; AltName: Full=1,4-alpha-D-glucan glucanohydrolase {ECO:0000256|ARBA:ARBA00030238};	Alpha-amylase	GO:0009507,chloroplast; GO:0009570,chloroplast stroma; GO:0004556,alpha-amylase activity; GO:0005509,calcium ion binding; GO:0005983,starch catabolic process; GO:0005987,sucrose catabolic process; GO:0003674,molecular_function; GO:0003824,catalytic activity; GO:0004553,hydrolase activity, hydrolyzing O-glycosyl compounds; GO:0016160,amylase activity; GO:0016787,hydrolase activity; GO:0016798,hydr…	PF07821.15:Alpha-amylase C-terminal beta-sheet domain	--	--	--
LOC114310317	48.6567	44.1697	45.8746	2.6577	3.7351	3.0814	606	583	522	41	51	43	-3.87934	1.30014e-84	4.70542e-82	down	NW_021024888.1	241137	242891	+	LOC114310317	--	--	--	Increased DNA methylation 1 [Camellia lanceoleosa]	IDM1_ARATH RecName: Full=Increased DNA methylation 1 {ECO:0000303|PubMed:22700931}; AltName: Full=Histone H3 acetyltransferase IDM1 {ECO:0000305}; EC=2.3.1.- {ECO:0000255|PROSITE-ProRule:PRU00532}; AltName: Full=Protein ROS4 {ECO:0000303|PubMed:22733760}; AltName: Full=Repressor of silencing 4 {ECO:0000303|PubMed:22733760};	A0A5B7CH18_DAVIN RecName: Full=PHD-type domain-containing protein {ECO:0000259|PROSITE:PS50016}; Flags: Fragment;	--	GO:0005634,nucleus; GO:0009506,plasmodesma; GO:0010385,double-stranded methylated DNA binding; GO:0004402,histone acetyltransferase activity; GO:0042393,histone binding; GO:0046872,metal ion binding; GO:0080188,gene silencing by RNA-directed DNA methylation; GO:0044154,histone H3-K14 acetylation; GO:0043971,histone H3-K18 acetylation; GO:0043972,histone H3-K23 acetylation; GO:0044030,regulation o…	--	--	--	--
LOC114287782	4.8632	4.9713	7.6395	63.3293	60.2961	57.672	108	117	155	1742	1468	1435	3.38218	1.51365e-84	5.42046e-82	up	NW_021024683.1	4391967	4400140	+	LOC114287782	--	--	--	uncharacterized protein LOC114287782 [Camellia sinensis]	--	A0A4S4E9C0_CAMSI SubName: Full=Uncharacterized protein {ECO:0000313|EMBL:THG12723.1};	--	--	PF07464.14:Apolipophorin-III precursor (apoLp-III)	--	--	--
LOC114276496	6.0966	6.3749	6.1827	0.2511	0.3745	0.2443	490	543	454	25	33	22	-4.43049	3.03332e-84	1.07493e-81	down	NW_021024502.1	1038966	1071510	+	LOC114276496	--	K13430 serine/threonine-protein kinase PBS1 [EC:2.7.11.1] | (RefSeq) serine/threonine-protein kinase PBS1-like (A)	ko04626: Plant-pathogen interaction	probable leucine-rich repeat receptor-like protein kinase At5g49770 isoform X1 [Camellia sinensis]	HPCA1_ARATH RecName: Full=Leucine-rich repeat receptor protein kinase HPCA1 {ECO:0000305}; EC=2.7.11.1 {ECO:0000269|PubMed:32076270}; AltName: Full=Protein HYDROGEN-PEROXIDE-INDUCED CALCIUM INCREASES 1 {ECO:0000303|PubMed:32076270}; Flags: Precursor;	A0A4S4EN93_CAMSI RecName: Full=Protein kinase domain-containing protein {ECO:0000259|PROSITE:PS50011};	--	GO:0016021,integral component of membrane; GO:0000325,plant-type vacuole; GO:0005886,plasma membrane; GO:0009536,plastid; GO:0005524,ATP binding; GO:0016301,kinase activity; GO:0004675,transmembrane receptor protein serine/threonine kinase activity; GO:0009593,detection of chemical stimulus; GO:1901528,hydrogen peroxide mediated signaling pathway involved in stomatal movement; GO:0046777,protein …	PF07714.20:Protein tyrosine and serine/threonine kinase	--	--	--
LOC114291831	49.1391	44.2509	56.0125	5.768	3.7888	4.9677	1183	1129	1232	172	100	134	-3.36143	1.22461e-83	4.29498e-81	down	NW_021027515.1	773513	774608	+	LOC114291831	--	K02728 20S proteasome subunit alpha 3 [EC:3.4.25.1] | (RefSeq) proteasome subunit alpha type-4 (A)	ko03050: Proteasome	proteasome subunit alpha type-4 [Camellia sinensis]	PSA4_SPIOL RecName: Full=Proteasome subunit alpha type-4; AltName: Full=20S proteasome alpha subunit C; AltName: Full=20S proteasome subunit alpha-3; AltName: Full=Proteasome 27 kDa subunit;	A0A7J0DXK4_9ERIC RecName: Full=Proteasome subunit alpha type {ECO:0000256|RuleBase:RU000551};	20S proteasome, regulatory subunit alpha type PSMA4/PRE9	GO:0005737,cytoplasm; GO:0005634,nucleus; GO:0019773,proteasome core complex, alpha-subunit complex; GO:0006511,ubiquitin-dependent protein catabolic process; GO:0006508,proteolysis; GO:0006807,nitrogen compound metabolic process; GO:0008150,biological_process; GO:0008152,metabolic process; GO:0009056,catabolic process; GO:0009057,macromolecule catabolic process; GO:0009987,cellular process; GO:0…	PF00227.29:Proteasome subunit	--	--	--
LOC114289925	0.0576	0.0816	0.0473	4.7113	4.4555	4.5525	8	12	6	810	678	708	6.18069	1.28592e-83	4.46397e-81	up	NW_021024687.1	6363633	6403935	+	LOC114289925	--	K15363 fanconi-associated nuclease 1 [EC:3.1.21.- 3.1.4.1] | (RefSeq) fanconi-associated nuclease 1 homolog isoform X1 (A)	--	fanconi-associated nuclease 1 homolog isoform X1 [Camellia sinensis]	FAN1_ARATH RecName: Full=Fanconi-associated nuclease 1 homolog {ECO:0000305}; Short=AtFAN1 {ECO:0000303|PubMed:25779053}; EC=3.1.4.1 {ECO:0000250|UniProtKB:Q9Y2M0};	A0A4S4E9U3_CAMSI RecName: Full=Fanconi-associated nuclease {ECO:0000256|RuleBase:RU365033}; EC=3.1.4.1 {ECO:0000256|RuleBase:RU365033};	Uncharacterized conserved protein	GO:0005634,nucleus; GO:0008409,5'-3' exonuclease activity; GO:0017108,5'-flap endonuclease activity; GO:0070336,flap-structured DNA binding; GO:0016818,hydrolase activity, acting on acid anhydrides, in phosphorus-containing anhydrides; GO:0004528,phosphodiesterase I activity; GO:0008270,zinc ion binding; GO:0007129,homologous chromosome pairing at meiosis; GO:0036297,interstrand cross-link repair…	PF08797.14:HIRAN domain	--	--	--
LOC114272358	14.4342	16.0211	13.5578	1.8418	1.8808	1.5663	987	1161	847	156	141	120	-3.05948	2.03685e-83	6.99934e-81	down	NW_021026155.1	861948	869349	+	LOC114272358	--	K00469 inositol oxygenase [EC:1.13.99.1] | (RefSeq) inositol oxygenase 4-like (A)	ko00053: Ascorbate and aldarate metabolism; ko00562: Inositol phosphate metabolism; ko01100: Metabolic pathways; ko01250: Biosynthesis of nucleotide sugars	LOW QUALITY PROTEIN: uncharacterized protein LOC114272358 [Camellia sinensis]	IDM1_ARATH RecName: Full=Increased DNA methylation 1 {ECO:0000303|PubMed:22700931}; AltName: Full=Histone H3 acetyltransferase IDM1 {ECO:0000305}; EC=2.3.1.- {ECO:0000255|PROSITE-ProRule:PRU00532}; AltName: Full=Protein ROS4 {ECO:0000303|PubMed:22733760}; AltName: Full=Repressor of silencing 4 {ECO:0000303|PubMed:22733760};	A0A7J7GCM1_CAMSI RecName: Full=PHD-type domain-containing protein {ECO:0000259|PROSITE:PS50016};	--	GO:0005634,nucleus; GO:0009506,plasmodesma; GO:0010385,double-stranded methylated DNA binding; GO:0004402,histone acetyltransferase activity; GO:0042393,histone binding; GO:0046872,metal ion binding; GO:0080188,gene silencing by RNA-directed DNA methylation; GO:0044154,histone H3-K14 acetylation; GO:0043971,histone H3-K18 acetylation; GO:0043972,histone H3-K23 acetylation; GO:0044030,regulation o…	PF16135.8:Tify domain binding domain	--	--	--
LOC114267864	4.469	4.5011	4.7426	0.2824	0.257	0.3122	460	491	446	36	29	36	-4.01115	3.68952e-83	1.25517e-80	down	NW_021025920.1	168316	184489	+	LOC114267864	--	--	--	putative E3 ubiquitin-protein ligase LIN [Camellia sinensis]	LIN1_LOTJA RecName: Full=Putative E3 ubiquitin-protein ligase LIN-1 {ECO:0000250|UniProtKB:D1FP53}; EC=2.3.2.27 {ECO:0000303|PubMed:19508425}; AltName: Full=Protein cerberus {ECO:0000303|PubMed:19508425}; AltName: Full=RING-type E3 ubiquitin transferase LIN-1 {ECO:0000305};	A0A4S4EJ68_CAMSI RecName: Full=RING-type E3 ubiquitin transferase {ECO:0000256|ARBA:ARBA00012483}; EC=2.3.2.27 {ECO:0000256|ARBA:ARBA00012483};	FOG: Armadillo/beta-catenin-like repeats	GO:0004842,ubiquitin-protein transferase activity; GO:0009877,nodulation; GO:0003674,molecular_function; GO:0003824,catalytic activity; GO:0016740,transferase activity; GO:0019787,ubiquitin-like protein transferase activity; GO:0140096,catalytic activity, acting on a protein; GO:0008150,biological_process; GO:0009653,anatomical structure morphogenesis; GO:0032502,developmental process; GO:0048646…	PF04564.18:U-box domain	--	--	--
novel.3108	74.3319	86.2112	103.525	5.0696	5.7992	3.0123	947	1164	1205	80	81	43	-4.24541	4.32632e-83	1.45724e-80	down	NW_021025004.1	2011715	2014185	-	--	--	--	--	hypothetical protein LOK49_LG03G01825 [Camellia lanceoleosa]	--	A0A2C9VCG7_MANES SubName: Full=Uncharacterized protein {ECO:0000313|EMBL:OAY42179.1};	--	GO:0016021,integral component of membrane; GO:0005575,cellular_component; GO:0016020,membrane; GO:0031224,intrinsic component of membrane; GO:0110165,cellular anatomical entity	--	--	--	--
LOC114310484	492.728	474.245	372.406	61.7141	68.3768	61.5354	33660	34334	23243	5222	5121	4710	-2.80956	4.40376e-83	1.46878e-80	down	NW_021024892.1	1824357	1828756	+	LOC114310484	--	K03695 ATP-dependent Clp protease ATP-binding subunit ClpB | (RefSeq) chaperone protein ClpB1 (A)	--	chaperone protein ClpB1 [Camellia sinensis]	CLPB1_ARATH RecName: Full=Chaperone protein ClpB1; AltName: Full=ATP-dependent Clp protease ATP-binding subunit ClpB homolog 1; AltName: Full=Casein lytic proteinase B1; AltName: Full=Heat shock protein 101; AltName: Full=Protein DEFECTIVE IN LONG-TERM ACQUIRED THERMOTOLERANCE {ECO:0000303|PubMed:23439916};	A0A4V3WKQ9_CAMSI RecName: Full=Clp R domain-containing protein {ECO:0000259|PROSITE:PS51903};	Chaperone HSP104 and related ATP-dependent Clp proteases	GO:0009941,chloroplast envelope; GO:0009570,chloroplast stroma; GO:0005737,cytoplasm; GO:0005829,cytosol; GO:0005634,nucleus; GO:0005524,ATP binding; GO:0016887,ATP hydrolysis activity; GO:0034605,cellular response to heat; GO:0071456,cellular response to hypoxia; GO:0045727,positive regulation of translation; GO:0043335,protein unfolding; GO:0009408,response to heat; GO:0000166,nucleotide bindin…	PF07724.17:AAA domain (Cdc48 subfamily)	--	--	--
LOC114277656	5.6787	5.6472	6.3601	0.945	0.9691	1.0072	946	997	968	195	177	188	-2.59915	1.3528e-82	4.46819e-80	down	NW_021026435.1	26565	149614	+	LOC114277656	--	K13459 disease resistance protein RPS2 | (RefSeq) probable disease resistance protein At4g27220 (A)	ko04626: Plant-pathogen interaction	uncharacterized protein LOC114277656 [Camellia sinensis]	DRL27_ARATH RecName: Full=Disease resistance protein At4g27190;	A0A4S4E0K0_CAMSI RecName: Full=AAA domain-containing protein {ECO:0000259|SMART:SM00382};	Apoptotic ATPase	GO:0043531,ADP binding; GO:0005524,ATP binding; GO:0006952,defense response; GO:0000166,nucleotide binding; GO:0003674,molecular_function; GO:0005488,binding; GO:0017076,purine nucleotide binding; GO:0030554,adenyl nucleotide binding; GO:0032553,ribonucleotide binding; GO:0032555,purine ribonucleotide binding; GO:0032559,adenyl ribonucleotide binding; GO:0036094,small molecule binding; GO:0043167…	PF00931.25:NB-ARC domain	--	--	--
LOC114291552	3.9645	5.4783	5.7533	39.3076	36.0266	35.4765	267	391	354	3279	2660	2677	2.86755	1.90712e-82	6.23849e-80	up	NW_021027488.1	589906	595278	+	LOC114291552	--	K03164 DNA topoisomerase II [EC:5.6.2.2] | (RefSeq) DNA topoisomerase 2-like (A)	--	DNA topoisomerase 2-like [Camellia sinensis]	TOP2_ARATH RecName: Full=DNA topoisomerase 2; EC=5.6.2.2 {ECO:0000255|PROSITE-ProRule:PRU00995}; AltName: Full=DNA topoisomerase II;	A0A4S4DMF4_CAMSI RecName: Full=DNA topoisomerase 2 {ECO:0000256|RuleBase:RU362094}; EC=5.6.2.2 {ECO:0000256|RuleBase:RU362094};	DNA topoisomerase type II	GO:0005634,nucleus; GO:0005524,ATP binding; GO:0003677,DNA binding; GO:0003916,DNA topoisomerase activity; GO:0003918,DNA topoisomerase type II (double strand cut, ATP-hydrolyzing) activity; GO:0046872,metal ion binding; GO:0006265,DNA topological change; GO:0000712,resolution of meiotic recombination intermediates; GO:0000819,sister chromatid segregation; GO:0000166,nucleotide binding; GO:000367…	PF00521.23:DNA gyrase/topoisomerase IV, subunit A	--	--	--
LOC114271682	9.2556	9.1048	8.127	0.1796	0.2341	0.1222	541	564	434	13	15	8	-5.6337	6.23505e-82	2.02016e-79	down	NW_021026118.1	97320	100811	-	LOC114271682	--	--	--	uncharacterized protein LOC114271682 [Camellia sinensis]	--	A0A4S4EEK7_CAMSI RecName: Full=Phorbol-ester/DAG-type domain-containing protein {ECO:0000259|PROSITE:PS50081};	--	--	PF03107.19:C1 domain	--	--	--
LOC114278617	84.3768	82.4288	105.92	0.1924	1.0871	0.7446	708	733	812	2	10	7	-7.10974	2.11691e-81	6.7941e-79	down	NW_021026521.1	740731	741112	+	LOC114278617	--	K02980 small subunit ribosomal protein S29e | (RefSeq) 40S ribosomal protein S29-like (A)	ko03010: Ribosome	40S ribosomal protein S29-like [Camellia sinensis]	RS29_ARATH RecName: Full=40S ribosomal protein S29;	A0A059BRC4_EUCGR SubName: Full=Uncharacterized protein {ECO:0000313|EMBL:KCW68667.1}; Flags: Fragment;	40S ribosomal protein S29	GO:0005829,cytosol; GO:0022627,cytosolic small ribosomal subunit; GO:0005886,plasma membrane; GO:0003735,structural constituent of ribosome; GO:0008270,zinc ion binding; GO:0006412,translation; GO:0003674,molecular_function; GO:0005198,structural molecule activity; GO:0005488,binding; GO:0043167,ion binding; GO:0043169,cation binding; GO:0046872,metal ion binding; GO:0046914,transition metal ion …	PF00253.24:Ribosomal protein S14p/S29e	--	--	--
novel.1056	36.4737	32.8594	40.5928	6.6861	6.3213	5.5821	2321	2216	2360	527	441	398	-2.56365	2.38329e-81	7.57753e-79	down	NW_021024672.1	709964	716989	-	--	--	K01115 phospholipase D1/2 [EC:3.1.4.4] | (RefSeq) phospholipase D alpha 1 (A)	ko00564: Glycerophospholipid metabolism; ko00565: Ether lipid metabolism; ko01100: Metabolic pathways; ko01110: Biosynthesis of secondary metabolites; ko04144: Endocytosis	Phospholipase D alpha 1 [Camellia lanceoleosa]	PLDA1_TOBAC RecName: Full=Phospholipase D alpha 1; Short=PLD alpha 1; EC=3.1.4.4; AltName: Full=Choline phosphatase 1; AltName: Full=Phosphatidylcholine-hydrolyzing phospholipase D 1;	A0A4S4EBL6_CAMSI RecName: Full=Phospholipase D {ECO:0000256|ARBA:ARBA00012027, ECO:0000256|PIRNR:PIRNR036470}; EC=3.1.4.4 {ECO:0000256|ARBA:ARBA00012027, ECO:0000256|PIRNR:PIRNR036470};	Phospholipase D1	GO:0005886,plasma membrane; GO:0005509,calcium ion binding; GO:0070290,N-acylphosphatidylethanolamine-specific phospholipase D activity; GO:0004630,phospholipase D activity; GO:0046470,phosphatidylcholine metabolic process; GO:0009395,phospholipid catabolic process; GO:0003674,molecular_function; GO:0005488,binding; GO:0043167,ion binding; GO:0043169,cation binding; GO:0046872,metal ion binding; …	PF00614.25:Phospholipase D Active site motif	--	--	--
novel.11356	0.8895	0.7325	0.5841	11.0067	9.6327	10.1759	55	48	33	843	653	705	3.79422	3.4254e-81	1.079e-78	up	NW_021027296.1	676932	684295	+	--	--	K00696 sucrose-phosphate synthase [EC:2.4.1.14] | (RefSeq) probable sucrose-phosphate synthase 1 isoform X1 (A)	ko00500: Starch and sucrose metabolism; ko01100: Metabolic pathways; ko01110: Biosynthesis of secondary metabolites	probable sucrose-phosphate synthase 1 isoform X3 [Camellia sinensis]	SPSA1_CITUN RecName: Full=Probable sucrose-phosphate synthase 1; EC=2.4.1.14; AltName: Full=UDP-glucose-fructose-phosphate glucosyltransferase 1;	A0A7J7GCC1_CAMSI RecName: Full=Sucrose-phosphate synthase {ECO:0000256|ARBA:ARBA00012536, ECO:0000256|RuleBase:RU368006}; EC=2.4.1.14 {ECO:0000256|ARBA:ARBA00012536, ECO:0000256|RuleBase:RU368006};	Glycosyltransferase	GO:0016157,sucrose synthase activity; GO:0046524,sucrose-phosphate synthase activity; GO:0005986,sucrose biosynthetic process; GO:0003674,molecular_function; GO:0003824,catalytic activity; GO:0008194,UDP-glycosyltransferase activity; GO:0016740,transferase activity; GO:0016757,glycosyltransferase activity; GO:0016758,hexosyltransferase activity; GO:0035251,UDP-glucosyltransferase activity; GO:004…	--	--	--	--
LOC114315254	49.6267	70.4347	63.2406	0.2483	0.0935	0.2288	968	1456	1127	6	2	5	-8.31059	3.54803e-81	1.10738e-78	down	NW_021025045.1	184825	188638	-	LOC114315254	--	K18848 indole-3-acetate O-methyltransferase [EC:2.1.1.278] | (RefSeq) indole-3-acetate O-methyltransferase 1-like (A)	--	probable S-adenosylmethionine-dependent methyltransferase At5g38780 [Camellia sinensis]	LAMT_CATRO RecName: Full=Loganic acid O-methyltransferase {ECO:0000303|PubMed:24104568, ECO:0000303|PubMed:29399933}; Short=CrLAMT {ECO:0000303|PubMed:24104568, ECO:0000303|PubMed:29399933}; EC=2.1.1.50 {ECO:0000269|PubMed:18326827, ECO:0000269|PubMed:24104568, ECO:0000269|PubMed:29399933};	A0A4S4D5Z5_CAMSI SubName: Full=Uncharacterized protein {ECO:0000313|EMBL:THF97748.1};	--	GO:0030749,loganate O-methyltransferase activity; GO:0046872,metal ion binding; GO:0035834,indole alkaloid metabolic process; GO:0032259,methylation; GO:0003674,molecular_function; GO:0003824,catalytic activity; GO:0008168,methyltransferase activity; GO:0008757,S-adenosylmethionine-dependent methyltransferase activity; GO:0016740,transferase activity; GO:0016741,transferase activity, transferring…	PF03492.18:SAM dependent carboxyl methyltransferase	--	--	--
LOC114290397	3.7499	3.9039	3.1885	22.9808	21.2715	24.0637	242	267	188	1837	1505	1740	2.64905	7.38342e-81	2.28349e-78	up	NW_021027421.1	76940	81624	+	LOC114290397	--	--	--	formimidoyltransferase-cyclodeaminase-like isoform X2 [Camellia sinensis]	--	A0A7J7HC75_CAMSI RecName: Full=FTCD_N domain-containing protein {ECO:0000259|SMART:SM01222};	--	GO:0005542,folic acid binding; GO:0016740,transferase activity; GO:0003674,molecular_function; GO:0005488,binding; GO:0019842,vitamin binding; GO:0031406,carboxylic acid binding; GO:0033218,amide binding; GO:0036094,small molecule binding; GO:0043167,ion binding; GO:0043168,anion binding; GO:0043177,organic acid binding; GO:0072341,modified amino acid binding; GO:0097159,organic cyclic compound b…	PF07837.15:Formiminotransferase domain, N-terminal subdomain	--	--	--
LOC114258366	42.9526	56.6183	54.4591	5.8793	6.4834	6.6941	985	1376	1141	167	163	172	-3.01606	1.7059e-80	5.22835e-78	down	NW_021025488.1	1463758	1464801	+	LOC114258366	--	--	--	uncharacterized protein LOC114258366 [Camellia sinensis]	HBPL1_ARATH RecName: Full=Heme-binding-like protein At3g10130, chloroplastic; Flags: Precursor;	A0A7J7HNU5_CAMSI SubName: Full=Uncharacterized protein {ECO:0000313|EMBL:KAF5953678.1};	--	GO:0009507,chloroplast; GO:0009535,chloroplast thylakoid membrane; GO:0010287,plastoglobule; GO:0020037,heme binding; GO:0003674,molecular_function; GO:0005488,binding; GO:0046906,tetrapyrrole binding; GO:0097159,organic cyclic compound binding; GO:1901363,heterocyclic compound binding; GO:0005575,cellular_component; GO:0005622,intracellular anatomical structure; GO:0005737,cytoplasm; GO:0009536,…	PF04832.15:SOUL heme-binding protein	--	--	--
LOC114284838	5.1963	8.5988	9.1255	164.486	101.196	132.901	134	235	215	5254	2861	3840	4.12027	2.14744e-80	6.52284e-78	up	NW_021024673.1	329566	331534	-	LOC114284838	--	K01183 chitinase [EC:3.2.1.14] | (RefSeq) class V chitinase-like (A)	ko00520: Amino sugar and nucleotide sugar metabolism; ko01100: Metabolic pathways	class V chitinase-like [Camellia sinensis]	CHIC_ARATH RecName: Full=Class V chitinase {ECO:0000303|PubMed:22936594}; Short=AtChiC {ECO:0000303|PubMed:22936594}; EC=3.2.1.14 {ECO:0000269|PubMed:21390509, ECO:0000269|PubMed:22936594}; EC=3.2.1.200 {ECO:0000269|PubMed:21390509}; Flags: Precursor;	A0A7J7H008_CAMSI SubName: Full=Uncharacterized protein {ECO:0000313|EMBL:KAF5945927.1};	Chitinase	GO:0005576,extracellular region; GO:0099503,secretory vesicle; GO:0008061,chitin binding; GO:0004568,chitinase activity; GO:0008843,endochitinase activity; GO:0035885,exochitinase activity; GO:0006032,chitin catabolic process; GO:0000272,polysaccharide catabolic process; GO:0009737,response to abscisic acid; GO:0009753,response to jasmonic acid; GO:0009651,response to salt stress; GO:0003674,mole…	PF00704.31:Glycosyl hydrolases family 18	--	--	--
LOC114287867	5.4583	5.5612	5.1117	0.114	0.1824	0.1575	464	501	397	12	17	15	-5.16591	9.468e-80	2.85045e-77	down	NW_021027186.1	128344	132213	-	LOC114287867	--	K13466 EIX receptor 1/2 | (RefSeq) receptor-like protein EIX2 (A)	ko04626: Plant-pathogen interaction	receptor-like protein 7 [Camellia sinensis]	RLP6_ARATH RecName: Full=Receptor-like protein 6 {ECO:0000303|PubMed:18434605}; Short=AtRLP6 {ECO:0000303|PubMed:18434605}; Flags: Precursor;	A0A5B7BRI1_DAVIN SubName: Full=Putative receptor-like protein 12 {ECO:0000313|EMBL:MPA71570.1};	FOG: Leucine rich repeat	GO:0016021,integral component of membrane; GO:0005886,plasma membrane; GO:0005575,cellular_component; GO:0016020,membrane; GO:0031224,intrinsic component of membrane; GO:0110165,cellular anatomical entity; GO:0071944,cell periphery	PF13855.9:Leucine rich repeat	--	--	--
LOC114313865	73.0772	93.3049	118.715	7.4145	6.6297	8.951	1297	1755	1925	163	129	178	-3.63025	1.23527e-79	3.68629e-77	down	NW_021025001.1	4344154	4344961	-	LOC114313865	--	K02977 ubiquitin-small subunit ribosomal protein S27Ae | (RefSeq) ubiquitin-40S ribosomal protein S27a-like (A)	ko03010: Ribosome; ko04120: Ubiquitin mediated proteolysis	hypothetical protein POPTR_002G190000 [Populus trichocarpa]	RS27A_SOLLC RecName: Full=Ubiquitin-40S ribosomal protein S27a; Contains: RecName: Full=Ubiquitin; Contains: RecName: Full=40S ribosomal protein S27a; Flags: Precursor;	A0A3N7ELV5_POPTR RecName: Full=Ubiquitin-like domain-containing protein {ECO:0000259|PROSITE:PS50053};	Ubiquitin/40S ribosomal protein S27a fusion	GO:0005737,cytoplasm; GO:0005634,nucleus; GO:0005840,ribosome; GO:0046872,metal ion binding; GO:0003729,mRNA binding; GO:0031386,protein tag; GO:0003735,structural constituent of ribosome; GO:0031625,ubiquitin protein ligase binding; GO:0019941,modification-dependent protein catabolic process; GO:0016567,protein ubiquitination; GO:0006412,translation; GO:0003674,molecular_function; GO:0005488,bin…	PF00240.26:Ubiquitin family	--	--	--
LOC114304316	0.4065	0.3487	0.9303	22.5239	20.0549	20.5797	11	10	23	755	595	624	5.2573	1.50583e-79	4.45463e-77	up	NW_021033635.1	132350	137380	-	LOC114304316	--	--	--	hypothetical protein TEA_007239 [Camellia sinensis var. sinensis]	--	A0A4S4EI46_CAMSI SubName: Full=Uncharacterized protein {ECO:0000313|EMBL:THG16169.1};	--	--	--	--	--	--
LOC114300994	2.175	2.0169	1.4366	26.8239	22.9177	24.7672	58	57	35	886	670	740	3.71487	1.77301e-79	5.19981e-77	up	NW_021029595.1	47004	49518	-	LOC114300994	--	K03347 cullin 1 | (RefSeq) cullin-1-like isoform X1 (A)	ko04120: Ubiquitin mediated proteolysis; ko04141: Protein processing in endoplasmic reticulum	cullin-1-like [Camellia sinensis]	CUL1_ORYSJ RecName: Full=Cullin-1 {ECO:0000305}; Short=OsCUL1 {ECO:0000303|PubMed:24616269}; AltName: Full=OsCUL1-1 {ECO:0000303|PubMed:29892794};	A0A7J7GPZ5_CAMSI RecName: Full=CULLIN_2 domain-containing protein {ECO:0000259|PROSITE:PS50069};	Cullins	GO:0031461,cullin-RING ubiquitin ligase complex; GO:0031625,ubiquitin protein ligase binding; GO:0016567,protein ubiquitination; GO:0006511,ubiquitin-dependent protein catabolic process; GO:0003674,molecular_function; GO:0005488,binding; GO:0005515,protein binding; GO:0019899,enzyme binding; GO:0044389,ubiquitin-like protein ligase binding; GO:0006807,nitrogen compound metabolic process; GO:00081…	PF00888.25:Cullin family	--	--	--
LOC114288731	0.4668	0.5579	0.7493	20.7763	39.3683	34.4383	15	19	22	827	1387	1240	5.74658	2.30406e-79	6.69949e-77	up	NW_021027265.1	1810582	1812044	+	LOC114288731	--	K14493 gibberellin receptor GID1 [EC:3.-.-.-] | (RefSeq) gibberellin receptor GID1B-like (A)	ko04075: Plant hormone signal transduction	hypothetical protein HYC85_009669 [Camellia sinensis]	CXE2_ARATH RecName: Full=Probable carboxylesterase 2; AltName: Full=AtCXE2; EC=3.1.1.1;	A0A7J7HGI6_CAMSI RecName: Full=Abhydrolase_3 domain-containing protein {ECO:0000259|Pfam:PF07859};	Arylacetamide deacetylase	GO:0080030,methyl indole-3-acetate esterase activity; GO:0003674,molecular_function; GO:0003824,catalytic activity; GO:0016787,hydrolase activity; GO:0016788,hydrolase activity, acting on ester bonds; GO:0052689,carboxylic ester hydrolase activity	PF07859.16:alpha/beta hydrolase fold	--	--	--
novel.10461	8.6559	7.2423	8.183	0.1377	0.2593	0.3679	609	540	526	12	20	29	-4.99423	2.38844e-79	6.886e-77	down	NW_021026942.1	370216	373832	-	--	--	--	--	DEAD-box ATP-dependent RNA helicase 39 [Camellia lanceoleosa]	--	--	--	--	--	--	--	--
LOC114303058	17.6566	17.8415	17.2163	4.2477	4.1409	4.2148	1933	2070	1722	576	497	517	-2.06709	5.18513e-79	1.48234e-76	down	NW_021031186.1	70013	136065	+	LOC114303058	--	K15639 PHYB activation tagged suppressor 1 [EC:1.14.-.-] | (RefSeq) cytochrome P450 734A1-like (A)	ko00905: Brassinosteroid biosynthesis; ko01110: Biosynthesis of secondary metabolites	cytochrome P450 CYP72A219-like isoform X1 [Camellia sinensis]	C7A29_PANGI RecName: Full=Cytochrome P450 CYP72A219; EC=1.14.-.-; AltName: Full=Cytochrome P450 CYP72A129;	A0A4S4CVC3_CAMSI SubName: Full=Uncharacterized protein {ECO:0000313|EMBL:THF93890.1};	Cytochrome P450 CYP4/CYP19/CYP26 subfamilies	GO:0016021,integral component of membrane; GO:0020037,heme binding; GO:0005506,iron ion binding; GO:0004497,monooxygenase activity; GO:0016705,oxidoreductase activity, acting on paired donors, with incorporation or reduction of molecular oxygen; GO:0003674,molecular_function; GO:0005488,binding; GO:0046906,tetrapyrrole binding; GO:0097159,organic cyclic compound binding; GO:1901363,heterocyclic c…	PF00067.25:Cytochrome P450	--	--	--
LOC114308611	0.3197	0.3428	0.2227	13.4676	8.4429	9.8434	22	25	14	1148	637	759	5.14952	1.0764e-78	3.0516e-76	up	NW_021024837.1	961363	966335	+	LOC114308611	--	K00609 aspartate carbamoyltransferase catalytic subunit [EC:2.1.3.2] | (RefSeq) aspartate carbamoyltransferase 2, chloroplastic isoform X1 (A)	ko00240: Pyrimidine metabolism; ko00250: Alanine, aspartate and glutamate metabolism; ko01100: Metabolic pathways; ko01240: Biosynthesis of cofactors	hypothetical protein LOK49_LG07G03416 [Camellia lanceoleosa]	PYRB3_PEA RecName: Full=Aspartate carbamoyltransferase 3, chloroplastic; EC=2.1.3.2; AltName: Full=Aspartate transcarbamylase 3; Short=ATCase 3; Flags: Precursor;	A0A834LIY8_RHOSS RecName: Full=Aspartate carbamoyltransferase {ECO:0000256|ARBA:ARBA00013008}; EC=2.1.3.2 {ECO:0000256|ARBA:ARBA00013008};	Multifunctional pyrimidine synthesis protein CAD (includes carbamoyl-phophate synthetase, aspartate transcarbamylase, and glutamine amidotransferase)	GO:0009507,chloroplast; GO:0016597,amino acid binding; GO:0004070,aspartate carbamoyltransferase activity; GO:0006207,'de novo' pyrimidine nucleobase biosynthetic process; GO:0044205,'de novo' UMP biosynthetic process; GO:0006520,cellular amino acid metabolic process; GO:0003674,molecular_function; GO:0005488,binding; GO:0036094,small molecule binding; GO:0043177,organic acid binding; GO:0003824,…	PF02729.24:Aspartate/ornithine carbamoyltransferase, carbamoyl-P binding domain	--	--	--
LOC114303710	23.8569	30.7306	22.626	2.3092	1.6207	1.4698	1101	1503	954	132	82	76	-3.83821	1.29205e-78	3.63269e-76	down	NW_021032127.1	151193	154553	-	LOC114303710	--	K00422 polyphenol oxidase [EC:1.10.3.1] | (RefSeq) polyphenol oxidase, chloroplastic-like (A)	ko00350: Tyrosine metabolism; ko00950: Isoquinoline alkaloid biosynthesis; ko01100: Metabolic pathways; ko01110: Biosynthesis of secondary metabolites	polyphenol oxidase, chloroplastic-like [Camellia sinensis]	PPO_MALDO RecName: Full=Polyphenol oxidase, chloroplastic; Short=PPO; EC=1.10.3.1; AltName: Full=Catechol oxidase; Flags: Precursor;	A0A6B7JGJ4_CAMSB SubName: Full=Polyphenol oxidase {ECO:0000313|EMBL:QDX19553.1}; EC=1.10.3.1 {ECO:0000313|EMBL:QDX19553.1};	--	GO:0009543,chloroplast thylakoid lumen; GO:0004097,catechol oxidase activity; GO:0046872,metal ion binding; GO:0046148,pigment biosynthetic process; GO:0003674,molecular_function; GO:0003824,catalytic activity; GO:0004497,monooxygenase activity; GO:0016491,oxidoreductase activity; GO:0016679,oxidoreductase activity, acting on diphenols and related substances as donors; GO:0016682,oxidoreductase a…	PF12143.11:Protein of unknown function (DUF_B2219)	--	--	--
LOC114275167	0.3973	0.5624	0.6523	8.8611	8.592	8.4366	24	36	36	663	569	571	4.00981	1.88295e-78	5.25065e-76	up	NW_021026290.1	465217	468068	-	LOC114275167	--	--	--	uncharacterized protein LOC114275167 isoform X1 [Camellia sinensis]	--	A0A4S4EAE7_CAMSI SubName: Full=Uncharacterized protein {ECO:0000313|EMBL:THG13132.1};	--	--	PF03107.19:C1 domain	--	--	--
novel.13127	0.8744	0.55	0.7656	37.7896	28.0735	32.3596	15	10	12	803	528	622	5.49025	2.68969e-77	7.43929e-75	up	NW_021028526.1	298763	299543	.	--	--	K06630 14-3-3 protein epsilon | (RefSeq) 14-3-3-like protein (A)	--	hypothetical protein LOK49_LG08G01025 [Camellia lanceoleosa]	1433C_TOBAC RecName: Full=14-3-3-like protein C; AltName: Full=14-3-3-like protein B;	A0A4S4DAB7_CAMSI RecName: Full=14_3_3 domain-containing protein {ECO:0000259|SMART:SM00101};	Multifunctional chaperone (14-3-3 family)	GO:0005737,cytoplasm; GO:0008104,protein localization; GO:0007165,signal transduction; GO:0008150,biological_process; GO:0009987,cellular process; GO:0033036,macromolecule localization; GO:0051179,localization; GO:0051641,cellular localization; GO:0070727,cellular macromolecule localization; GO:0007154,cell communication; GO:0023052,signaling; GO:0050789,regulation of biological process; GO:00507…	PF00244.23:14-3-3 protein	--	--	--
LOC114260851	0.4042	0.4854	0.4424	17.8877	17.1598	17.8399	11	14	11	603	512	544	5.30609	3.51999e-77	9.65727e-75	up	NW_021025608.1	1761935	1770901	+	LOC114260851	--	K11878 proteasome assembly chaperone 4 | (RefSeq) proteasome assembly chaperone 4-like (A)	--	proteasome assembly chaperone 4-like [Camellia sinensis]	--	A0A7J7GC40_CAMSI SubName: Full=Uncharacterized protein {ECO:0000313|EMBL:KAF5938272.1};	Cytosine deaminase FCY1 and related enzymes	GO:0043248,proteasome assembly; GO:0008150,biological_process; GO:0009987,cellular process; GO:0016043,cellular component organization; GO:0022607,cellular component assembly; GO:0043933,protein-containing complex organization; GO:0044085,cellular component biogenesis; GO:0065003,protein-containing complex assembly; GO:0071840,cellular component organization or biogenesis	PF16093.8:Proteasome assembly chaperone 4	--	--	--
LOC114285756	14.8492	15.4328	14.6914	1.0879	1.2532	1.58	562	619	508	51	52	67	-3.52693	4.0347e-77	1.09808e-74	down	NW_021027030.1	56090	65567	-	LOC114285756	--	K00797 spermidine synthase [EC:2.5.1.16] | (RefSeq) spermine synthase-like (A)	ko00270: Cysteine and methionine metabolism; ko00330: Arginine and proline metabolism; ko00480: Glutathione metabolism; ko01100: Metabolic pathways	spermine synthase-like [Camellia sinensis]	SPSY_ARATH RecName: Full=Spermine synthase; Short=SPMSY; EC=2.5.1.22; AltName: Full=Spermidine aminopropyltransferase;	A0A0E3DGE7_CAMSI RecName: Full=Spermidine synthase {ECO:0000256|ARBA:ARBA00012455}; EC=2.5.1.16 {ECO:0000256|ARBA:ARBA00012455};	Spermidine synthase	GO:0004766,spermidine synthase activity; GO:0016768,spermine synthase activity; GO:0006596,polyamine biosynthetic process; GO:0006597,spermine biosynthetic process; GO:0003674,molecular_function; GO:0003824,catalytic activity; GO:0016740,transferase activity; GO:0016765,transferase activity, transferring alkyl or aryl (other than methyl) groups; GO:0006576,cellular biogenic amine metabolic proces…	PF01564.20:Spermine/spermidine synthase domain	--	--	--
LOC114271485	1.5008	1.6341	1.2636	19.1383	20.2888	21.5008	39	45	30	616	578	626	3.78268	7.73244e-77	2.08776e-74	up	NW_021024632.1	61415	71900	+	LOC114271485	--	K12399 AP-3 complex subunit sigma | (RefSeq) AP-3 complex subunit sigma-like isoform X1 (A)	--	AP-3 complex subunit sigma-like isoform X1 [Camellia sinensis]	AP3S_ARATH RecName: Full=AP-3 complex subunit sigma; AltName: Full=AP-3 complex subunit sigma-3; AltName: Full=Adaptor-related protein complex 3 subunit sigma; AltName: Full=Sigma-adaptin 3; AltName: Full=Sigma3-adaptin;	A0A2R6RHE5_ACTCC RecName: Full=AP complex subunit sigma {ECO:0000256|PIRNR:PIRNR015588};	Clathrin adaptor complex, small subunit	GO:0030123,AP-3 adaptor complex; GO:0030659,cytoplasmic vesicle membrane; GO:0005794,Golgi apparatus; GO:0043231,intracellular membrane-bounded organelle; GO:0006896,Golgi to vacuole transport; GO:0006886,intracellular protein transport; GO:0016192,vesicle-mediated transport; GO:0006810,transport; GO:0006892,post-Golgi vesicle-mediated transport; GO:0007034,vacuolar transport; GO:0008150,biologic…	PF01217.23:Clathrin adaptor complex small chain	--	--	--
LOC114257779	4.682	3.619	4.5795	37.5987	43.6153	47.4332	94	77	84	935	960	1067	3.32067	1.11709e-76	2.99239e-74	up	NW_021025464.1	854562	857983	-	LOC114257779	--	--	--	protein CHAPERONE-LIKE PROTEIN OF POR1, chloroplastic [Camellia sinensis]	CPP1_NICBE RecName: Full=Protein CHAPERONE-LIKE PROTEIN OF POR1, chloroplastic {ECO:0000303|PubMed:24151298}; Short=NbCPP1 {ECO:0000303|PubMed:24151298}; Flags: Precursor;	A0A7J7G047_CAMSI SubName: Full=Uncharacterized protein {ECO:0000313|EMBL:KAF5933817.1};	--	GO:0009941,chloroplast envelope; GO:0009535,chloroplast thylakoid membrane; GO:0016021,integral component of membrane; GO:0055035,plastid thylakoid membrane; GO:0044183,protein folding chaperone; GO:0061077,chaperone-mediated protein folding; GO:0009658,chloroplast organization; GO:0009704,de-etiolation; GO:0006457,protein folding; GO:0003674,molecular_function; GO:0008150,biological_process; GO:…	PF11833.11:Protein CHAPERONE-LIKE PROTEIN OF POR1-like	--	--	--
LOC114287489	29.8843	25.0615	23.5707	2.4096	2.1366	2.4615	791	703	570	79	62	73	-3.49064	1.13885e-76	3.02686e-74	down	NW_021027154.1	796253	803468	-	LOC114287489	--	K22374 3''-deamino-3''-oxonicotianamine reductase [EC:1.1.1.285] | (RefSeq) non-functional NADPH-dependent codeinone reductase 2-like isoform X1 (A)	ko00999: Biosynthesis of various plant secondary metabolites; ko01100: Metabolic pathways; ko01110: Biosynthesis of secondary metabolites	non-functional NADPH-dependent codeinone reductase 2-like isoform X1 [Camellia sinensis]	COR2_PAPSO RecName: Full=Non-functional NADPH-dependent codeinone reductase 2; EC=1.1.1.-;	A0A5B7AKA1_DAVIN SubName: Full=Putative non-functional NADPH-dependent codeinone reductase 2-like isoform X1 {ECO:0000313|EMBL:MPA57119.1}; EC=1.1.1.365 {ECO:0000313|EMBL:MPA57119.1};	Aldo/keto reductase family proteins	GO:0005829,cytosol; GO:0016616,oxidoreductase activity, acting on the CH-OH group of donors, NAD or NADP as acceptor; GO:0003674,molecular_function; GO:0003824,catalytic activity; GO:0016491,oxidoreductase activity; GO:0016614,oxidoreductase activity, acting on CH-OH group of donors; GO:0005575,cellular_component; GO:0005622,intracellular anatomical structure; GO:0005737,cytoplasm; GO:0110165,cel…	PF00248.24:Aldo/keto reductase family	--	--	--
LOC114269209	0.1335	0.063	0.0438	9.0727	10.1166	9.8035	10	5	3	842	831	823	6.89983	2.81963e-76	7.43594e-74	up	NW_021025994.1	881416	890752	+	LOC114269209	--	K13430 serine/threonine-protein kinase PBS1 [EC:2.7.11.1] | (RefSeq) probable serine/threonine-protein kinase PBL7 isoform X1 (A)	ko04626: Plant-pathogen interaction	G-type lectin S-receptor-like serine/threonine-protein kinase At4g03230 isoform X1 [Camellia sinensis]	Y4230_ARATH RecName: Full=G-type lectin S-receptor-like serine/threonine-protein kinase At4g03230; EC=2.7.11.1; Flags: Precursor;	A0A7J7H688_CAMSI SubName: Full=Uncharacterized protein {ECO:0000313|EMBL:KAF5947364.1};	--	GO:0016021,integral component of membrane; GO:0005886,plasma membrane; GO:0005524,ATP binding; GO:0005516,calmodulin binding; GO:0030246,carbohydrate binding; GO:0106310,protein serine kinase activity; GO:0004674,protein serine/threonine kinase activity; GO:0031625,ubiquitin protein ligase binding; GO:0006468,protein phosphorylation; GO:0048544,recognition of pollen; GO:0000166,nucleotide binding…	PF07714.20:Protein tyrosine and serine/threonine kinase	--	--	--
novel.4696	0.1064	0.0803	0.0466	6.6826	6.1041	7.5585	10	8	4	778	629	796	6.42584	3.03419e-76	7.94025e-74	up	NW_021025291.1	451581	455954	+	--	--	K14326 regulator of nonsense transcripts 1 [EC:3.6.4.13 5.6.2.3] | (RefSeq) regulator of nonsense transcripts 1 homolog (A)	ko03013: Nucleocytoplasmic transport; ko03015: mRNA surveillance pathway	zinc finger BED domain-containing protein RICESLEEPER 3-like [Camellia sinensis]	MAA3_ARATH RecName: Full=Probable helicase MAGATAMA 3; EC=3.6.4.-; AltName: Full=SEN1-like protein;	A0A7J7HBA1_CAMSI RecName: Full=AAA_12 domain-containing protein {ECO:0000259|Pfam:PF13087};	tRNA-splicing endonuclease positive effector (SEN1)	GO:0005634,nucleus; GO:0005524,ATP binding; GO:0004386,helicase activity; GO:0016787,hydrolase activity; GO:0003723,RNA binding; GO:0009553,embryo sac development; GO:0010183,pollen tube guidance; GO:0009875,pollen-pistil interaction; GO:0000166,nucleotide binding; GO:0003674,molecular_function; GO:0005488,binding; GO:0017076,purine nucleotide binding; GO:0030554,adenyl nucleotide binding; GO:003…	--	--	--	--
LOC114273787	152.771	112.345	138.761	9.9882	12.1089	15.3222	2198	1713	1824	178	191	247	-3.43685	3.2456e-76	8.42866e-74	down	NW_021026221.1	390784	393954	+	LOC114273787	--	--	--	kininogen-1-like [Camellia sinensis]	--	A0A4V3WME9_CAMSI SubName: Full=Uncharacterized protein {ECO:0000313|EMBL:THG08387.1};	--	--	PF07172.14:Glycine rich protein family	--	--	--
LOC114288640	7.915	8.5809	10.0355	41.2107	41.2011	41.3998	423	486	490	2728	2414	2479	2.22358	5.5397e-76	1.42773e-73	up	NW_021027263.1	1711438	1729674	+	LOC114288640	--	K10999 cellulose synthase A [EC:2.4.1.12] | (RefSeq) cellulose synthase A catalytic subunit 7 [UDP-forming] (A)	--	cellulose synthase-like protein E1 isoform X1 [Camellia sinensis]	CSLE1_ARATH RecName: Full=Cellulose synthase-like protein E1; Short=AtCslE1; EC=2.4.1.-;	A0A2R6RB26_ACTCC SubName: Full=Cellulose synthase-like protein {ECO:0000313|EMBL:PSS24753.1};	--	GO:0005783,endoplasmic reticulum; GO:0000139,Golgi membrane; GO:0016021,integral component of membrane; GO:0005634,nucleus; GO:0005886,plasma membrane; GO:0016760,cellulose synthase (UDP-forming) activity; GO:0051753,mannan synthase activity; GO:0071555,cell wall organization; GO:0030244,cellulose biosynthetic process; GO:0009833,plant-type primary cell wall biogenesis; GO:0003674,molecular_funct…	PF03552.17:Cellulose synthase	--	--	--
LOC114270117	1.4571	0.5946	1.1638	27.216	22.5947	24.6742	37	16	27	856	629	702	4.53962	9.51459e-76	2.43373e-73	up	NW_021026049.1	724398	726541	+	LOC114270117	--	--	--	hypothetical protein TEA_029647 [Camellia sinensis var. sinensis]	--	A0A4S4EI08_CAMSI SubName: Full=Uncharacterized protein {ECO:0000313|EMBL:THG15506.1};	--	GO:0030598,rRNA N-glycosylase activity; GO:0017148,negative regulation of translation; GO:0003674,molecular_function; GO:0003824,catalytic activity; GO:0016787,hydrolase activity; GO:0016798,hydrolase activity, acting on glycosyl bonds; GO:0016799,hydrolase activity, hydrolyzing N-glycosyl compounds; GO:0030597,RNA glycosylase activity; GO:0140098,catalytic activity, acting on RNA; GO:0140102,cat…	PF20241.1:Domain of unknown function (DUF6598)	--	--	--
novel.14130	0.7965	1.4129	1.2205	17.0525	17.8713	17.7141	25	47	35	663	615	623	3.93648	1.05953e-75	2.68995e-73	up	NW_021030630.1	605	3878	+	--	--	--	--	putative disease resistance RPP13-like protein 1 [Camellia sinensis]	DRL21_ARATH RecName: Full=Putative disease resistance protein At3g14460;	A0A4S4DUI1_CAMSI SubName: Full=Uncharacterized protein {ECO:0000313|EMBL:THG06405.1};	Apoptotic ATPase	GO:0004016,adenylate cyclase activity; GO:0043531,ADP binding; GO:0005524,ATP binding; GO:0042742,defense response to bacterium; GO:0050832,defense response to fungus; GO:0003674,molecular_function; GO:0003824,catalytic activity; GO:0009975,cyclase activity; GO:0016829,lyase activity; GO:0016849,phosphorus-oxygen lyase activity; GO:0000166,nucleotide binding; GO:0005488,binding; GO:0017076,purine…	PF12799.10:Leucine Rich repeats (2 copies)	--	--	--
LOC114290901	26.0813	25.1344	22.2424	3.0688	2.1603	2.5574	892	911	695	130	81	98	-3.23985	1.3938e-75	3.51237e-73	down	NW_021027465.1	309450	313719	-	LOC114290901	--	K01246 DNA-3-methyladenine glycosylase I [EC:3.2.2.20] | (RefSeq) uncharacterized protein LOC114290901 (A)	ko03410: Base excision repair	uncharacterized protein LOC114290901 [Camellia sinensis]	--	A0A4S4DMZ7_CAMSI SubName: Full=Uncharacterized protein {ECO:0000313|EMBL:THG04378.1};	--	GO:0008725,DNA-3-methyladenine glycosylase activity; GO:0006284,base-excision repair; GO:0003674,molecular_function; GO:0003824,catalytic activity; GO:0003905,alkylbase DNA N-glycosylase activity; GO:0016787,hydrolase activity; GO:0016798,hydrolase activity, acting on glycosyl bonds; GO:0016799,hydrolase activity, hydrolyzing N-glycosyl compounds; GO:0019104,DNA N-glycosylase activity; GO:0043733…	PF03352.16:Methyladenine glycosylase	--	--	--
LOC114266665	16.0604	16.4445	17.2175	3.3874	3.0388	2.9173	1022	1109	1001	267	212	208	-2.41221	2.71478e-75	6.79094e-73	down	NW_021025872.1	401963	412124	-	LOC114266665	--	K08866 serine/threonine-protein kinase TTK/MPS1 [EC:2.7.12.1] | (RefSeq) probable serine/threonine-protein kinase mps1 isoform X1 (A)	--	probable serine/threonine-protein kinase mps1 isoform X1 [Camellia sinensis]	MPS1_ARATH RecName: Full=Serine/threonine-protein kinase MPS1 {ECO:0000305}; EC=2.7.12.2 {ECO:0000305}; AltName: Full=Monopolar spindle protein 1 homolog {ECO:0000303|PubMed:23049844};	A0A4S4ELI5_CAMSI RecName: Full=Protein kinase domain-containing protein {ECO:0000259|PROSITE:PS50011};	Dual specificity; serine/threonine and tyrosine kinase	GO:0000776,kinetochore; GO:0005634,nucleus; GO:0005524,ATP binding; GO:0004708,MAP kinase kinase activity; GO:0106310,protein serine kinase activity; GO:0004674,protein serine/threonine kinase activity; GO:0004712,protein serine/threonine/tyrosine kinase activity; GO:0004713,protein tyrosine kinase activity; GO:0007059,chromosome segregation; GO:0051304,chromosome separation; GO:0033316,meiotic s…	PF00069.28:Protein kinase domain	--	--	--
novel.13588	5.7439	4.2392	4.0898	0.1684	0.1585	0.1474	661	517	430	24	20	19	-4.89535	6.2423e-75	1.55009e-72	down	NW_021029138.1	11469	16707	.	--	--	--	--	hypothetical protein RHGRI_036926 [Rhododendron griersonianum]	--	A0A7N2KR11_QUELO RecName: Full=CCHC-type domain-containing protein {ECO:0000259|PROSITE:PS50158};	--	GO:0003676,nucleic acid binding; GO:0008270,zinc ion binding; GO:0003674,molecular_function; GO:0005488,binding; GO:0097159,organic cyclic compound binding; GO:1901363,heterocyclic compound binding; GO:0043167,ion binding; GO:0043169,cation binding; GO:0046872,metal ion binding; GO:0046914,transition metal ion binding	PF03732.20:Retrotransposon gag protein	--	--	--
novel.8725	0.3002	0.1364	0.1826	5.593	5.2541	5.9548	27	13	15	623	518	600	4.76065	1.72295e-74	4.24744e-72	up	NW_021026289.1	344236	350847	-	--	--	K09955 uncharacterized protein | (RefSeq) uncharacterized protein LOC114265503 isoform X1 (A)	--	uncharacterized protein LOC114265503 isoform X2 [Camellia sinensis]	--	A0A7J0H550_9ERIC SubName: Full=Proline-tRNA ligase {ECO:0000313|EMBL:GFZ18192.1};	--	GO:0046556,alpha-L-arabinofuranosidase activity; GO:0016874,ligase activity; GO:0046373,L-arabinose metabolic process; GO:0003674,molecular_function; GO:0003824,catalytic activity; GO:0004553,hydrolase activity, hydrolyzing O-glycosyl compounds; GO:0016787,hydrolase activity; GO:0016798,hydrolase activity, acting on glycosyl bonds; GO:0005975,carbohydrate metabolic process; GO:0005996,monosacchar…	PF07944.15:Beta-L-arabinofuranosidase, GH127	--	--	--
LOC114286145	43.4087	43.3831	41.7017	5.2946	6.6466	7.1539	1251	1325	1098	189	210	231	-2.75509	2.4037e-74	5.883e-72	down	NW_021027068.1	1790186	1817620	-	LOC114286145	--	--	--	protein CHAPERONE-LIKE PROTEIN OF POR1, chloroplastic-like isoform X1 [Camellia sinensis]	CPP1_NICBE RecName: Full=Protein CHAPERONE-LIKE PROTEIN OF POR1, chloroplastic {ECO:0000303|PubMed:24151298}; Short=NbCPP1 {ECO:0000303|PubMed:24151298}; Flags: Precursor;	A0A7J7G047_CAMSI SubName: Full=Uncharacterized protein {ECO:0000313|EMBL:KAF5933817.1};	--	GO:0009941,chloroplast envelope; GO:0009535,chloroplast thylakoid membrane; GO:0016021,integral component of membrane; GO:0055035,plastid thylakoid membrane; GO:0044183,protein folding chaperone; GO:0061077,chaperone-mediated protein folding; GO:0009658,chloroplast organization; GO:0009704,de-etiolation; GO:0006457,protein folding; GO:0003674,molecular_function; GO:0008150,biological_process; GO:…	PF11833.11:Protein CHAPERONE-LIKE PROTEIN OF POR1-like	--	--	--
LOC114259248	111.733	120.424	139.274	25.7076	24.0986	26.7313	1772	2024	2018	505	419	475	-2.27884	2.80999e-74	6.82827e-72	down	NW_021025525.1	1130952	1131955	+	LOC114259248	--	K02942 large subunit ribosomal protein LP1 | (RefSeq) 60S acidic ribosomal protein P1-like (A)	ko03010: Ribosome	hypothetical protein HYC85_013424, partial [Camellia sinensis]	RLA1_MAIZE RecName: Full=60S acidic ribosomal protein P1; AltName: Full=L12;	A0A7J7H4J4_CAMSI SubName: Full=Uncharacterized protein {ECO:0000313|EMBL:KAF5947467.1}; Flags: Fragment;	60s acidic ribosomal protein P1	GO:0022625,cytosolic large ribosomal subunit; GO:0030295,protein kinase activator activity; GO:0044877,protein-containing complex binding; GO:0043021,ribonucleoprotein complex binding; GO:0003735,structural constituent of ribosome; GO:0002181,cytoplasmic translation; GO:0006414,translational elongation; GO:0003674,molecular_function; GO:0008047,enzyme activator activity; GO:0019207,kinase regulat…	PF00428.22:60s Acidic ribosomal protein	--	--	--
LOC114285689	0.2124	1.0689	0.6975	59.8471	39.588	52.6379	3	16	9	1047	613	833	6.24849	3.05184e-74	7.36337e-72	up	NW_021027025.1	184305	191899	+	LOC114285689	--	--	--	EG45-like domain containing protein [Camellia sinensis]	EGC_CITJA RecName: Full=EG45-like domain containing protein; AltName: Full=Blight-associated protein p12; AltName: Full=Plant natriuretic peptide; Short=PNP; Flags: Precursor;	A0A4S4DVT7_CAMSI RecName: Full=Expansin-like EG45 domain-containing protein {ECO:0000259|PROSITE:PS50842};	--	GO:0048046,apoplast; GO:0009627,systemic acquired resistance; GO:0006950,response to stress; GO:0006952,defense response; GO:0008150,biological_process; GO:0009605,response to external stimulus; GO:0009607,response to biotic stimulus; GO:0043207,response to external biotic stimulus; GO:0044419,biological process involved in interspecies interaction between organisms; GO:0050896,response to stimul…	PF03330.21:Lytic transglycolase	--	--	--
LOC114295896	0.099	0.0934	0.0481	6.2589	5.9981	6.8701	9	9	4	705	598	700	6.29007	3.14917e-74	7.54469e-72	up	NW_021028123.1	480549	486114	+	LOC114295896	--	K08341 GABA(A) receptor-associated protein | (RefSeq) autophagy-related protein 8f-like isoform X1 (A)	ko04136: Autophagy - other	uncharacterized protein LOC114313188 [Camellia sinensis]	ATG8C_SOLTU RecName: Full=Autophagy-related protein 8C-like {ECO:0000305}; AltName: Full=Autophagy-related ubiquitin-like modifier ATG8CL {ECO:0000305}; Flags: Precursor;	A0A4S4CZZ5_CAMSI SubName: Full=Uncharacterized protein {ECO:0000313|EMBL:THF95499.1};	Microtubule-associated anchor protein involved in autophagy and membrane trafficking	GO:0000421,autophagosome membrane; GO:0031410,cytoplasmic vesicle; GO:0005856,cytoskeleton; GO:0009705,plant-type vacuole membrane; GO:0000045,autophagosome assembly; GO:0006995,cellular response to nitrogen starvation; GO:0050832,defense response to fungus; GO:0006914,autophagy; GO:0006996,organelle organization; GO:0007033,vacuole organization; GO:0008150,biological_process; GO:0008152,metaboli…	--	--	--	--
LOC114295982	38.2499	40.1054	36.8596	5.8522	5.3676	7.2335	1430	1589	1259	271	220	303	-2.64689	5.36766e-74	1.27698e-71	down	NW_021028153.1	256141	271605	+	LOC114295982	--	--	--	uncharacterized protein LOC114295982 [Camellia sinensis]	--	A0A4S4DE01_CAMSI SubName: Full=Uncharacterized protein {ECO:0000313|EMBL:THG00898.1};	--	--	PF07893.16:Protein of unknown function (DUF1668)	--	--	--
novel.481	16.6552	15.4838	14.9841	0.0496	0.0561	0.0411	1084	1068	891	4	4	3	-8.33105	6.42314e-74	1.51747e-71	down	NW_021024572.1	249477	255639	+	--	--	K00815 tyrosine aminotransferase [EC:2.6.1.5] | (RefSeq) probable aminotransferase TAT2 isoform X1 (A)	ko00130: Ubiquinone and other terpenoid-quinone biosynthesis; ko00270: Cysteine and methionine metabolism; ko00350: Tyrosine metabolism; ko00360: Phenylalanine metabolism; ko00400: Phenylalanine, tyrosine and tryptophan biosynthesis; ko00950: Isoquinoline alkaloid biosynthesis; ko00960: Tropane, piperidine and pyridine alkaloid biosynthesis; ko01100: Metabolic pathways; ko01110: Biosynthesis of s…	aromatic amino acid aminotransferase 1 [Camellia sinensis]	TAT2_ARATH RecName: Full=Probable aminotransferase TAT2; EC=2.6.1.-; AltName: Full=Tyrosine aminotransferase 2;	A0A385JEV8_CAMSI SubName: Full=Aromatic amino acid aminotransferase 1 {ECO:0000313|EMBL:AXY96230.1};	Tyrosine aminotransferase	GO:0005829,cytosol; GO:0004838,L-tyrosine:2-oxoglutarate aminotransferase activity; GO:0030170,pyridoxal phosphate binding; GO:0006572,tyrosine catabolic process; GO:0010189,vitamin E biosynthetic process; GO:0003674,molecular_function; GO:0003824,catalytic activity; GO:0008483,transaminase activity; GO:0016740,transferase activity; GO:0016769,transferase activity, transferring nitrogenous groups…	PF00155.24:Aminotransferase class I and II	--	--	--
novel.11907	0.2983	0.3314	0.3739	3.1926	2.7953	2.9069	62	73	71	822	637	677	3.14904	1.21732e-73	2.8561e-71	up	NW_021027533.1	738633	763582	+	--	--	K20989 urea-proton symporter | (RefSeq) urea-proton symporter DUR3-like (A)	--	uncharacterized protein LOC114257190 [Camellia sinensis]	DUR3_ARATH RecName: Full=Urea-proton symporter DUR3; Short=AtDUR3; AltName: Full=High-affinity urea active transporter DUR3;	A0A7J7G6Y8_CAMSI SubName: Full=Uncharacterized protein {ECO:0000313|EMBL:KAF5936055.1};	Urea transporter	GO:0016021,integral component of membrane; GO:0005886,plasma membrane; GO:0015293,symporter activity; GO:0015204,urea transmembrane transporter activity; GO:0006995,cellular response to nitrogen starvation; GO:0071918,urea transmembrane transport; GO:0003674,molecular_function; GO:0005215,transporter activity; GO:0015291,secondary active transmembrane transporter activity; GO:0022804,active trans…	PF03004.17:Plant transposase (Ptta/En/Spm family)	--	--	--
LOC114291988	0.1316	0.0903	0.1178	2.5346	2.6836	2.8073	22	16	18	525	492	526	4.565	1.31584e-73	3.06609e-71	up	NW_021027533.1	787280	847726	-	LOC114291988	--	K00327 NADPH-ferrihemoprotein reductase [EC:1.6.2.4] | (RefSeq) NADPH--cytochrome P450 reductase-like (A)	--	hypothetical protein TEA_000573 [Camellia sinensis var. sinensis]	FH3_ORYSJ RecName: Full=Formin-like protein 3; AltName: Full=OsFH3;	A0A4S4DLQ5_CAMSI SubName: Full=Uncharacterized protein {ECO:0000313|EMBL:THG03859.1};	--	GO:0004721,phosphoprotein phosphatase activity; GO:0003674,molecular_function; GO:0003824,catalytic activity; GO:0016787,hydrolase activity; GO:0016788,hydrolase activity, acting on ester bonds; GO:0016791,phosphatase activity; GO:0042578,phosphoric ester hydrolase activity; GO:0140096,catalytic activity, acting on a protein	--	--	--	--
LOC114292476	9.849	11.9876	13.7045	0.3807	0.2628	0.3507	376	485	478	18	11	15	-5.1525	2.19662e-73	5.0836e-71	down	NW_021027583.1	896805	898542	-	LOC114292476	--	K15402 fatty acid omega-hydroxylase [EC:1.14.-.-] | (RefSeq) cytochrome P450 86B1-like (A)	ko00073: Cutin, suberine and wax biosynthesis	alkane hydroxylase MAH1-like [Camellia sinensis]	C96AF_ARATH RecName: Full=Alkane hydroxylase MAH1 {ECO:0000303|PubMed:17905869}; EC=1.14.-.- {ECO:0000305|PubMed:17905869}; AltName: Full=Cytochrome P450 96A15 {ECO:0000305}; AltName: Full=Protein MID-CHAIN ALKANE HYDROXYLASE 1 {ECO:0000303|PubMed:17905869};	A0A7J7I7T6_CAMSI SubName: Full=Uncharacterized protein {ECO:0000313|EMBL:KAF5960586.1};	Cytochrome P450 CYP4/CYP19/CYP26 subfamilies	GO:0005783,endoplasmic reticulum; GO:0005789,endoplasmic reticulum membrane; GO:0016021,integral component of membrane; GO:0020037,heme binding; GO:0005506,iron ion binding; GO:0080133,midchain alkane hydroxylase activity; GO:0010025,wax biosynthetic process; GO:0003674,molecular_function; GO:0005488,binding; GO:0046906,tetrapyrrole binding; GO:0097159,organic cyclic compound binding; GO:1901363,…	PF00067.25:Cytochrome P450	--	--	--
LOC114281466	0.1653	0.1734	0.0804	10.8127	9.2837	10.6416	9	10	4	729	554	649	6.17033	2.91217e-73	6.69405e-71	up	NW_021026711.1	354912	369247	+	LOC114281466	--	K03031 26S proteasome regulatory subunit N12 | (RefSeq) 26S proteasome non-ATPase regulatory subunit 8 homolog A-like isoform X1 (A)	ko03050: Proteasome	hypothetical protein HYC85_026536 [Camellia sinensis]	PSD8A_ARATH RecName: Full=26S proteasome non-ATPase regulatory subunit 8 homolog A; AltName: Full=26S proteasome regulatory subunit RPN12a {ECO:0000303|PubMed:14623884}; Short=AtRPN12a {ECO:0000303|PubMed:14623884}; AltName: Full=26S proteasome regulatory subunit S14 homolog A;	A0A7J7G4D3_CAMSI RecName: Full=PCI domain-containing protein {ECO:0000259|PROSITE:PS50250};	26S proteasome regulatory complex, subunit RPN12/PSMD8	GO:0009941,chloroplast envelope; GO:0005634,nucleus; GO:0000502,proteasome complex; GO:0008541,proteasome regulatory particle, lid subcomplex; GO:0048825,cotyledon development; GO:0009736,cytokinin-activated signaling pathway; GO:0009908,flower development; GO:0048366,leaf development; GO:0048528,post-embryonic root development; GO:0043248,proteasome assembly; GO:0043161,proteasome-mediated ubiqu…	PF10075.12:CSN8/PSMD8/EIF3K family	--	--	--
novel.8238	9.5179	8.0613	9.1626	0.5246	0.4358	0.2729	498	447	438	34	25	16	-4.43245	5.07802e-73	1.15942e-70	down	NW_021026155.1	739356	745702	+	--	--	--	--	uncharacterized protein LOC114278515, partial [Camellia sinensis]	--	A0A7J7I224_CAMSI SubName: Full=Uncharacterized protein {ECO:0000313|EMBL:KAF5958148.1};	--	--	--	--	--	--
LOC114293960	1.4447	1.8875	0.8514	26.5265	23.0772	24.4319	39	54	21	887	683	739	4.12573	5.80484e-73	1.31654e-70	up	NW_021027797.1	461650	466159	+	LOC114293960	--	K08099 chlorophyllase [EC:3.1.1.14] | (RefSeq) chlorophyllase-1-like (A)	ko00860: Porphyrin metabolism; ko01100: Metabolic pathways; ko01110: Biosynthesis of secondary metabolites	chlorophyllase-1-like [Camellia sinensis]	CLH1_ARATH RecName: Full=Chlorophyllase-1 {ECO:0000303|PubMed:10611389}; Short=AtCLH1 {ECO:0000303|PubMed:10611389}; EC=3.1.1.14 {ECO:0000269|PubMed:10611389}; AltName: Full=Chlorophyll-chlorophyllido hydrolase 1 {ECO:0000305}; Short=Chlase 1 {ECO:0000303|PubMed:10611389}; AltName: Full=Coronatine-induced protein 1 {ECO:0000303|PubMed:10611389}; Short=CORI1 {ECO:0000303|PubMed:10611389};	A0A7J7HFC3_CAMSI RecName: Full=Chlorophyllase {ECO:0000256|ARBA:ARBA00013226}; EC=3.1.1.14 {ECO:0000256|ARBA:ARBA00013226};	--	GO:0005829,cytosol; GO:0005634,nucleus; GO:0000325,plant-type vacuole; GO:0047746,chlorophyllase activity; GO:0102293,pheophytinase b activity; GO:0015996,chlorophyll catabolic process; GO:0042742,defense response to bacterium; GO:0050832,defense response to fungus; GO:0003674,molecular_function; GO:0003824,catalytic activity; GO:0016787,hydrolase activity; GO:0016788,hydrolase activity, acting o…	PF07224.14:Chlorophyllase	--	--	--
LOC114309925	5.2364	6.7514	6.5714	35.3329	36.4814	33.4199	232	317	266	1939	1772	1659	2.50328	6.24594e-73	1.4072e-70	up	NW_021024880.1	702520	708341	+	LOC114309925	--	K24193 MFS transporter, SP family, sugar:H+ symporter | (RefSeq) sugar carrier protein A-like (A)	--	sugar carrier protein A-like [Camellia sinensis]	STA_RICCO RecName: Full=Sugar carrier protein A;	A0A4S4DK14_CAMSI RecName: Full=MFS domain-containing protein {ECO:0000259|PROSITE:PS50850};	Predicted transporter (major facilitator superfamily)	GO:0016021,integral component of membrane; GO:0015145,monosaccharide transmembrane transporter activity; GO:0015293,symporter activity; GO:0003674,molecular_function; GO:0005215,transporter activity; GO:0015144,carbohydrate transmembrane transporter activity; GO:0022857,transmembrane transporter activity; GO:0051119,sugar transmembrane transporter activity; GO:0015291,secondary active transmembra…	PF00083.27:Sugar (and other) transporter	--	--	--
LOC114261681	0.533	0.2515	0.0972	27.8257	28.7234	25.925	12	6	2	776	709	654	6.52248	1.39087e-72	3.11299e-70	up	NW_021025640.1	587577	589029	-	LOC114261681	--	--	--	hypothetical protein RHSIM_Rhsim07G0113600 [Rhododendron simsii]	--	A0A834GRU2_RHOSS RecName: Full=Retrotran_gag_3 domain-containing protein {ECO:0000259|Pfam:PF14244};	--	GO:0016021,integral component of membrane; GO:0005575,cellular_component; GO:0016020,membrane; GO:0031224,intrinsic component of membrane; GO:0110165,cellular anatomical entity	PF14244.9:gag-polypeptide of LTR copia-type	--	--	--
LOC114276951	14.2765	18.6304	21.1536	0.6744	0.5888	0.7116	376	520	509	22	17	21	-4.7721	1.65306e-72	3.67562e-70	down	NW_021024652.1	530976	536960	-	LOC114276951	--	--	--	bifunctional epoxide hydrolase 2-like [Camellia sinensis]	--	A0A7J7GWU9_CAMSI RecName: Full=AB hydrolase-1 domain-containing protein {ECO:0000259|Pfam:PF00561};	Soluble epoxide hydrolase	GO:0003824,catalytic activity; GO:0003674,molecular_function	PF00561.23:alpha/beta hydrolase fold	--	--	--
LOC114280727	43.1187	54.4538	42.5305	2.793	1.5549	3.4456	860	1151	775	69	34	77	-4.17193	2.97361e-72	6.56898e-70	down	NW_021026664.1	164848	166396	-	LOC114280727	--	--	--	GDSL esterase/lipase [Camellia lanceoleosa]	GDL32_ARATH RecName: Full=GDSL esterase/lipase At2g03980; EC=3.1.1.-; AltName: Full=Extracellular lipase At2g03980; Flags: Precursor;	A0A4V3WMV6_CAMSI SubName: Full=Uncharacterized protein {ECO:0000313|EMBL:THG10107.1};	--	GO:0005576,extracellular region; GO:0016788,hydrolase activity, acting on ester bonds; GO:0016042,lipid catabolic process; GO:0003674,molecular_function; GO:0003824,catalytic activity; GO:0016787,hydrolase activity; GO:0006629,lipid metabolic process; GO:0008150,biological_process; GO:0008152,metabolic process; GO:0009056,catabolic process; GO:0044238,primary metabolic process; GO:0071704,organic…	PF00657.25:GDSL-like Lipase/Acylhydrolase	--	--	--
LOC114311269	0.3607	0.6127	0.6318	42.1713	36.1291	40.8248	5	9	8	724	549	634	6.2137	3.78985e-72	8.31811e-70	up	NW_021024923.1	332460	333828	+	LOC114311269	--	--	--	hypothetical protein TEA_020524 [Camellia sinensis var. sinensis]	--	A0A4S4EVP3_CAMSI RecName: Full=PH domain-containing protein {ECO:0000259|PROSITE:PS50003};	--	GO:0008289,lipid binding; GO:0006869,lipid transport; GO:0003674,molecular_function; GO:0005488,binding; GO:0006810,transport; GO:0008150,biological_process; GO:0010876,lipid localization; GO:0033036,macromolecule localization; GO:0051179,localization; GO:0051234,establishment of localization; GO:0071702,organic substance transport	--	--	--	--
novel.3562	0.5413	0.5558	0.4531	5.4048	4.647	4.7388	68	74	52	841	640	667	3.24665	5.99097e-72	1.30649e-69	up	NW_021025076.1	1124957	1133248	+	--	--	K01870 isoleucyl-tRNA synthetase [EC:6.1.1.5] | (RefSeq) isoleucine--tRNA ligase, chloroplastic/mitochondrial isoform X1 (A)	ko00970: Aminoacyl-tRNA biosynthesis	uncharacterized protein LOC114279715 [Camellia sinensis]	SYIM_ARATH RecName: Full=Isoleucine--tRNA ligase, chloroplastic/mitochondrial {ECO:0000305}; EC=6.1.1.5 {ECO:0000305}; AltName: Full=Isoleucyl-tRNA synthetase {ECO:0000305}; Short=IleRS {ECO:0000305}; AltName: Full=Protein OVULE ABORTION 2 {ECO:0000303|PubMed:16297076}; Flags: Precursor;	A0A5J5BZ02_9ASTE RecName: Full=DDE Tnp4 domain-containing protein {ECO:0000259|Pfam:PF13359};	Predicted transposase	GO:0009507,chloroplast; GO:0009570,chloroplast stroma; GO:0005739,mitochondrion; GO:0002161,aminoacyl-tRNA editing activity; GO:0005524,ATP binding; GO:0004822,isoleucine-tRNA ligase activity; GO:0046872,metal ion binding; GO:0000049,tRNA binding; GO:0006428,isoleucyl-tRNA aminoacylation; GO:0032543,mitochondrial translation; GO:0048481,plant ovule development; GO:0003674,molecular_function; GO:0…	PF13359.9:DDE superfamily endonuclease	--	--	--
LOC114299172	0.3165	0.2986	0.4948	42.3386	24.7421	32.6425	7	7	10	1160	600	809	6.50115	8.75381e-72	1.89684e-69	up	NW_021028882.1	489200	490568	+	LOC114299172	--	K01183 chitinase [EC:3.2.1.14] | (RefSeq) chitinase 4-like (A)	ko00520: Amino sugar and nucleotide sugar metabolism; ko01100: Metabolic pathways	chitinase 4-like [Camellia sinensis]	CHI5_ORYSJ RecName: Full=Chitinase 5; EC=3.2.1.14; AltName: Full=Class IV chitinase a; Short=OsChia4a; AltName: Full=Pathogenesis related (PR)-3 chitinase 5; Flags: Precursor;	A0A2I6RLH9_9ERIC SubName: Full=Chitinase {ECO:0000313|EMBL:AUN87479.1};	Predicted chitinase	GO:0008061,chitin binding; GO:0004568,chitinase activity; GO:0016998,cell wall macromolecule catabolic process; GO:0006032,chitin catabolic process; GO:0006952,defense response; GO:0000272,polysaccharide catabolic process; GO:0003674,molecular_function; GO:0005488,binding; GO:0097367,carbohydrate derivative binding; GO:0003824,catalytic activity; GO:0004553,hydrolase activity, hydrolyzing O-glyco…	PF00182.22:Chitinase class I	--	--	--
LOC114279513	2.0335	2.6628	2.4983	23.2855	21.728	23.6678	49	68	55	695	574	639	3.25201	1.57722e-71	3.39601e-69	up	NW_021026570.1	61690	64906	-	LOC114279513	--	K18606 hydroxyphenylpyruvate reductase [EC:1.1.1.237] | (RefSeq) hydroxyphenylpyruvate reductase-like (A)	ko00130: Ubiquinone and other terpenoid-quinone biosynthesis; ko00350: Tyrosine metabolism; ko00360: Phenylalanine metabolism; ko00960: Tropane, piperidine and pyridine alkaloid biosynthesis; ko01100: Metabolic pathways; ko01110: Biosynthesis of secondary metabolites	hydroxyphenylpyruvate reductase-like [Camellia sinensis]	HPPR_PLESU RecName: Full=Hydroxyphenylpyruvate reductase; Short=HPPR; EC=1.1.1.237 {ECO:0000269|PubMed:15284489};	A0A4S4E6B4_CAMSI SubName: Full=Uncharacterized protein {ECO:0000313|EMBL:THG10915.1};	Glyoxylate/hydroxypyruvate reductase (D-isomer-specific 2-hydroxy acid dehydrogenase superfamily)	GO:0047995,hydroxyphenylpyruvate reductase activity; GO:0051287,NAD binding; GO:0102742,R(+)-3,4-dihydroxyphenyllactate:NADP+ oxidoreductase activity; GO:0003674,molecular_function; GO:0003824,catalytic activity; GO:0016491,oxidoreductase activity; GO:0016614,oxidoreductase activity, acting on CH-OH group of donors; GO:0016616,oxidoreductase activity, acting on the CH-OH group of donors, NAD or N…	PF02826.22:D-isomer specific 2-hydroxyacid dehydrogenase, NAD binding domain	--	--	--
LOC114314587	0.605	0.1427	0.4139	54.1545	53.3898	62.7023	8	2	5	887	774	929	7.21111	1.99038e-71	4.25866e-69	up	NW_021025022.1	1871390	1878575	-	LOC114314587	--	--	--	metallothionein-like protein type 2 [Camellia sinensis]	MT1_COFAR RecName: Full=Metallothionein-like protein 1; Short=MT-1;	F4YFC5_CAMSI SubName: Full=Metallothionein-like protein {ECO:0000313|EMBL:AEC10986.1}; SubName: Full=Metallothionein-like protein type 2a {ECO:0000313|EMBL:AEC11005.1};	--	GO:0046872,metal ion binding; GO:0003674,molecular_function; GO:0005488,binding; GO:0043167,ion binding; GO:0043169,cation binding	PF01439.21:Metallothionein	--	--	--
novel.11943	4.5322	4.2381	4.4144	0.0576	0.0836	0.0909	445	441	396	7	9	10	-5.84256	3.29888e-71	7.01425e-69	down	NW_021027548.1	44230	50642	+	--	--	K03439 tRNA (guanine-N7-)-methyltransferase [EC:2.1.1.33] | (RefSeq) uncharacterized protein LOC114323010 (A)	--	hypothetical protein TEA_001499 [Camellia sinensis var. sinensis]	--	A0A4S4E8B0_CAMSI SubName: Full=Uncharacterized protein {ECO:0000313|EMBL:THG12312.1};	Methyltransferase-like protein	GO:0003677,DNA binding; GO:0009736,cytokinin-activated signaling pathway; GO:0000160,phosphorelay signal transduction system; GO:0003674,molecular_function; GO:0003676,nucleic acid binding; GO:0005488,binding; GO:0097159,organic cyclic compound binding; GO:1901363,heterocyclic compound binding; GO:0007154,cell communication; GO:0007165,signal transduction; GO:0008150,biological_process; GO:000971…	--	--	--	--
LOC114287028	4.5476	3.0084	5.4915	47.8284	41.0971	48.308	184	129	203	2397	1823	2190	3.39789	3.40613e-71	7.19731e-69	up	NW_021027116.1	3226145	3253821	+	LOC114287028	--	K03327 multidrug resistance protein, MATE family | (RefSeq) protein DETOXIFICATION 41-like (A)	--	protein DETOXIFICATION 41-like [Camellia sinensis]	DTX41_ARATH RecName: Full=Protein DETOXIFICATION 41 {ECO:0000303|PubMed:11739388}; Short=AtDTX41 {ECO:0000303|PubMed:11739388}; AltName: Full=Multidrug and toxic compound extrusion protein 41 {ECO:0000305}; Short=MATE protein 41 {ECO:0000305}; AltName: Full=Protein TANNIN-DEFICIENT SEED 3 {ECO:0000303|PubMed:12376625, ECO:0000303|PubMed:24903359}; AltName: Full=Protein TRANSPARENT TESTA 12 {ECO:0…	A0A7J7GA17_CAMSI RecName: Full=Protein DETOXIFICATION {ECO:0000256|RuleBase:RU004914}; AltName: Full=Multidrug and toxic compound extrusion protein {ECO:0000256|RuleBase:RU004914};	Uncharacterized membrane protein, predicted efflux pump	GO:0016021,integral component of membrane; GO:0016020,membrane; GO:0009705,plant-type vacuole membrane; GO:0005774,vacuolar membrane; GO:0015299,solute:proton antiporter activity; GO:0022857,transmembrane transporter activity; GO:0042910,xenobiotic transmembrane transporter activity; GO:0009813,flavonoid biosynthetic process; GO:0010231,maintenance of seed dormancy; GO:0010023,proanthocyanidin bi…	PF01554.21:MatE	--	--	--
LOC114260545	1.2212	1.2445	0.802	31.8248	21.6984	30.0378	25	27	15	807	487	689	4.6604	8.968e-71	1.88328e-68	up	NW_021025596.1	95505	99276	-	LOC114260545	--	--	--	pathogen-related protein [Camellia sinensis]	PRPX_HORVU RecName: Full=Pathogen-related protein;	A0A4S4ET99_CAMSI SubName: Full=Uncharacterized protein {ECO:0000313|EMBL:THG20113.1};	--	GO:0006952,defense response; GO:0009607,response to biotic stimulus; GO:0006950,response to stress; GO:0008150,biological_process; GO:0050896,response to stimulus	--	--	--	--
LOC114277666	44.5651	48.8201	69.86	4.8337	3.6579	4.6379	789	916	1130	106	71	92	-3.63203	3.88542e-70	8.10932e-68	down	NW_021026435.1	717001	720147	-	LOC114277666	--	K16296 serine carboxypeptidase-like clade I [EC:3.4.16.-] | (RefSeq) serine carboxypeptidase-like 16 (A)	--	serine carboxypeptidase-like 9 isoform X1 [Camellia sinensis]	SCP9_ARATH RecName: Full=Serine carboxypeptidase-like 9; AltName: Full=Sinapoylglucose--sinapoylglucose O-sinapoyltransferase; Short=SST; EC=2.3.1.103; AltName: Full=Sinapoylglucose--sinapoylglucose acyltransferase; Flags: Precursor;	A0A5B6YUV7_DAVIN SubName: Full=Putative serine carboxypeptidase-like 7 {ECO:0000313|EMBL:MPA34913.1}; EC=3.4.16.- {ECO:0000313|EMBL:MPA34913.1};	Serine carboxypeptidases (lysosomal cathepsin A)	GO:0005576,extracellular region; GO:0016747,acyltransferase activity, transferring groups other than amino-acyl groups; GO:0004185,serine-type carboxypeptidase activity; GO:0047158,sinapoylglucose-sinapoylglucose O-sinapoyltransferase activity; GO:0006508,proteolysis; GO:0019748,secondary metabolic process; GO:0003674,molecular_function; GO:0003824,catalytic activity; GO:0016740,transferase activ…	PF00450.25:Serine carboxypeptidase	--	--	--
LOC114292497	1.4876	2.0802	1.7264	13.3849	13.1443	13.9011	83	123	88	925	804	869	2.92826	4.16294e-70	8.63556e-68	up	NW_021027590.1	700230	702769	+	LOC114292497	--	K13457 disease resistance protein RPM1 | (RefSeq) disease resistance protein RPM1-like (A)	ko04626: Plant-pathogen interaction	putative disease resistance RPP13-like protein 1 [Camellia sinensis]	R13L1_ARATH RecName: Full=Putative disease resistance RPP13-like protein 1;	A0A2R6QKJ8_ACTCC SubName: Full=Disease resistance RPP13-like protein {ECO:0000313|EMBL:PSS09924.1};	Apoptotic ATPase	GO:0043531,ADP binding; GO:0005524,ATP binding; GO:0006952,defense response; GO:0051707,response to other organism; GO:0000166,nucleotide binding; GO:0003674,molecular_function; GO:0005488,binding; GO:0017076,purine nucleotide binding; GO:0030554,adenyl nucleotide binding; GO:0032553,ribonucleotide binding; GO:0032555,purine ribonucleotide binding; GO:0032559,adenyl ribonucleotide binding; GO:003…	PF00931.25:NB-ARC domain	--	--	--
LOC114285285	0.16	0.0755	0.3852	9.3887	9.2943	8.3519	10	5	22	727	637	585	5.48743	8.90497e-70	1.83604e-67	up	NW_021026996.1	153895	162547	-	LOC114285285	--	K17491 protein phosphatase 4 regulatory subunit 3 | (RefSeq) uncharacterized protein LOC114285285 (A)	--	uncharacterized protein LOC114285285 [Camellia sinensis]	--	A0A4S4DW78_CAMSI RecName: Full=RWP-RK domain-containing protein {ECO:0000259|PROSITE:PS51519};	Protein predicted to be involved in carbohydrate metabolism	--	PF02042.18:RWP-RK domain	RWP-RK	TF	RWP-RK
LOC114287669	0.6052	0.4759	0.5888	13.4639	14.3836	16.8948	18	15	16	496	469	563	4.74523	1.57862e-69	3.23521e-67	up	NW_021027170.1	716527	721111	+	LOC114287669	--	K11838 ubiquitin carboxyl-terminal hydrolase 7 [EC:3.4.19.12] | (RefSeq) ubiquitin carboxyl-terminal hydrolase 12-like (A)	--	uncharacterized protein LOC114287669 [Camellia sinensis]	UBP12_ARATH RecName: Full=Ubiquitin C-terminal hydrolase 12 {ECO:0000303|PubMed:11115897}; EC=3.4.19.12 {ECO:0000255|PROSITE-ProRule:PRU10092, ECO:0000255|PROSITE-ProRule:PRU10093}; AltName: Full=Deubiquitinating enzyme 12 {ECO:0000303|PubMed:11115897}; Short=AtUBP12 {ECO:0000303|PubMed:11115897}; AltName: Full=Ubiquitin thioesterase 12 {ECO:0000303|PubMed:11115897}; AltName: Full=Ubiquitin-speci…	A0A4S4D958_CAMSI RecName: Full=Ubiquitinyl hydrolase 1 {ECO:0000256|ARBA:ARBA00012759}; EC=3.4.19.12 {ECO:0000256|ARBA:ARBA00012759};	Ubiquitin carboxyl-terminal hydrolase	GO:0005737,cytoplasm; GO:0005829,cytosol; GO:0005634,nucleus; GO:0004843,cysteine-type deubiquitinase activity; GO:0004197,cysteine-type endopeptidase activity; GO:0009867,jasmonic acid mediated signaling pathway; GO:0010078,maintenance of root meristem identity; GO:0016579,protein deubiquitination; GO:0070646,protein modification by small protein removal; GO:0031647,regulation of protein stabili…	PF14533.9:Ubiquitin-specific protease C-terminal	--	--	--
LOC114308079	5.7066	5.4285	4.2783	0.206	0.1375	0.1656	492	496	337	22	13	16	-4.91846	4.83589e-69	9.85133e-67	down	NW_021024824.1	785498	807590	+	LOC114308079	--	--	--	hypothetical protein TEA_022041 [Camellia sinensis var. sinensis]	--	A0A4S4DNU1_CAMSI SubName: Full=Uncharacterized protein {ECO:0000313|EMBL:THG04625.1};	--	--	--	--	--	--
LOC114292360	20.6544	15.814	22.5288	0.1154	0.3585	0.1914	578	469	576	4	11	6	-6.49504	1.43449e-68	2.90485e-66	down	NW_021027564.1	72536	88775	-	LOC114292360	--	K24926 tetratricopeptide repeat protein 1 | (RefSeq) tetratricopeptide repeat protein 1-like isoform X1 (A)	--	tetratricopeptide repeat protein 1-like isoform X1 [Camellia sinensis]	FKB70_WHEAT RecName: Full=70 kDa peptidyl-prolyl isomerase; EC=5.2.1.8; AltName: Full=Peptidyl-prolyl cis-trans isomerase; Short=PPIase; AltName: Full=Rotamase;	A0A4S4DMA0_CAMSI SubName: Full=Uncharacterized protein {ECO:0000313|EMBL:THG03694.1};	Predicted membrane protein	GO:0005737,cytoplasm; GO:0005516,calmodulin binding; GO:0003755,peptidyl-prolyl cis-trans isomerase activity; GO:0061077,chaperone-mediated protein folding; GO:0000413,protein peptidyl-prolyl isomerization; GO:0003674,molecular_function; GO:0005488,binding; GO:0005515,protein binding; GO:0003824,catalytic activity; GO:0016853,isomerase activity; GO:0016859,cis-trans isomerase activity; GO:0140096…	PF05620.14:SRP-independent targeting protein 2/TMEM208	--	--	--
LOC114317404	0.6993	0.3473	0.6848	19.5805	15.442	16.2592	19	10	17	659	460	495	4.89976	2.7024e-68	5.43997e-66	up	NW_021025123.1	2739849	2741085	-	LOC114317404	--	K02133 F-type H+-transporting ATPase subunit beta [EC:7.1.2.2] | (RefSeq) ATP synthase subunit beta, mitochondrial-like (A)	ko00190: Oxidative phosphorylation; ko01100: Metabolic pathways	uncharacterized protein LOC114317404 [Camellia sinensis]	--	A0A4S4DE11_CAMSI RecName: Full=RNA helicase {ECO:0000256|ARBA:ARBA00012552}; EC=3.6.4.13 {ECO:0000256|ARBA:ARBA00012552};	Predicted hydrolase/acyltransferase (alpha/beta hydrolase superfamily)	GO:0003724,RNA helicase activity; GO:0003674,molecular_function; GO:0003824,catalytic activity; GO:0004386,helicase activity; GO:0008186,ATP-dependent activity, acting on RNA; GO:0140098,catalytic activity, acting on RNA; GO:0140640,catalytic activity, acting on a nucleic acid; GO:0140657,ATP-dependent activity	PF00561.23:alpha/beta hydrolase fold	--	--	--
LOC114276166	3.1217	2.3013	2.9542	22.7089	22.572	26.8169	96	75	83	865	761	924	3.10508	2.97919e-68	5.96189e-66	up	NW_021026336.1	233725	243963	-	LOC114276166	--	K09753 cinnamoyl-CoA reductase [EC:1.2.1.44] | (RefSeq) LOW QUALITY PROTEIN: cinnamoyl-CoA reductase 1-like (A)	ko00940: Phenylpropanoid biosynthesis; ko01100: Metabolic pathways; ko01110: Biosynthesis of secondary metabolites	cinnamoyl-CoA reductase 2-like isoform X1 [Camellia sinensis]	CCR1_PETHY RecName: Full=Cinnamoyl-CoA reductase 1 {ECO:0000303|PubMed:24985707, ECO:0000303|PubMed:25217505}; Short=PhCCR1 {ECO:0000303|PubMed:24985707, ECO:0000303|PubMed:25217505}; EC=1.2.1.44 {ECO:0000250|UniProtKB:Q9S9N9}; AltName: Full=Coniferylaldehyde synthase {ECO:0000305}; EC=1.2.1.- {ECO:0000269|PubMed:24985707, ECO:0000269|PubMed:25217505};	A0A096ZNQ8_CAMSI SubName: Full=Cinnamoyl-CoA reductase family protein {ECO:0000313|EMBL:AIS23632.1};	Flavonol reductase/cinnamoyl-CoA reductase	GO:0005737,cytoplasm; GO:0016621,cinnamoyl-CoA reductase activity; GO:0000166,nucleotide binding; GO:0007623,circadian rhythm; GO:0010597,green leaf volatile biosynthetic process; GO:0009809,lignin biosynthetic process; GO:0009699,phenylpropanoid biosynthetic process; GO:0003674,molecular_function; GO:0003824,catalytic activity; GO:0016491,oxidoreductase activity; GO:0016620,oxidoreductase activi…	PF01370.24:NAD dependent epimerase/dehydratase family	--	--	--
LOC114312322	75.8884	93.6857	83.105	14.5712	15.0938	17.7914	1972	2580	1973	469	430	518	-2.41542	4.10602e-68	8.16882e-66	down	NW_021024959.1	2013173	2015466	+	LOC114312322	--	--	--	putative methyltransferase DDB_G0268948 [Camellia sinensis]	--	A0A7J7GFH6_CAMSI RecName: Full=Methyltransf_11 domain-containing protein {ECO:0000259|Pfam:PF08241};	Methyltransferase	GO:0008168,methyltransferase activity; GO:0003674,molecular_function; GO:0003824,catalytic activity; GO:0016740,transferase activity; GO:0016741,transferase activity, transferring one-carbon groups	PF08241.15:Methyltransferase domain	--	--	--
novel.800	11.1917	11.81	10.7229	0.0052	0.0176	0.0172	1741	1947	1524	1	3	3	-9.7562	8.53023e-68	1.6872e-65	down	NW_021024632.1	764827	852518	+	--	--	K00600 glycine hydroxymethyltransferase [EC:2.1.2.1] | (RefSeq) uncharacterized protein LOC114317956 (A)	ko00260: Glycine, serine and threonine metabolism; ko00460: Cyanoamino acid metabolism; ko00630: Glyoxylate and dicarboxylate metabolism; ko00670: One carbon pool by folate; ko01100: Metabolic pathways; ko01110: Biosynthesis of secondary metabolites; ko01200: Carbon metabolism; ko01230: Biosynthesis of amino acids; ko01240: Biosynthesis of cofactors	hypothetical protein HYC85_027829 [Camellia sinensis]	POLX_TOBAC RecName: Full=Retrovirus-related Pol polyprotein from transposon TNT 1-94; Includes: RecName: Full=Protease; EC=3.4.23.-; Includes: RecName: Full=Reverse transcriptase; EC=2.7.7.49; Includes: RecName: Full=Endonuclease;	A0A7J7FVG1_CAMSI SubName: Full=Uncharacterized protein {ECO:0000313|EMBL:KAF5931658.1};	FOG: Transposon-encoded proteins with TYA, reverse transcriptase, integrase domains in various combinations	GO:0004190,aspartic-type endopeptidase activity; GO:0004519,endonuclease activity; GO:0003676,nucleic acid binding; GO:0003964,RNA-directed DNA polymerase activity; GO:0008270,zinc ion binding; GO:0015074,DNA integration; GO:0006508,proteolysis; GO:0003674,molecular_function; GO:0003824,catalytic activity; GO:0004175,endopeptidase activity; GO:0008233,peptidase activity; GO:0016787,hydrolase acti…	PF00078.30:Reverse transcriptase (RNA-dependent DNA polymerase)	HB-HD-ZIP	TF	HB->HB-HD-ZIP
LOC114311279	0.1428	0.0748	0.0868	8.6187	8.1025	8.2537	9	5	5	673	560	583	6.35625	1.04759e-67	2.06006e-65	up	NW_021024923.1	417233	424228	+	LOC114311279	--	K01681 aconitate hydratase [EC:4.2.1.3] | (RefSeq) aconitate hydratase, cytoplasmic isoform X1 (A)	ko00020: Citrate cycle (TCA cycle); ko00630: Glyoxylate and dicarboxylate metabolism; ko01100: Metabolic pathways; ko01110: Biosynthesis of secondary metabolites; ko01200: Carbon metabolism; ko01210: 2-Oxocarboxylic acid metabolism; ko01230: Biosynthesis of amino acids	hypothetical protein TEA_026264 [Camellia sinensis var. sinensis]	ACO1_ARATH RecName: Full=Aconitate hydratase 1 {ECO:0000303|PubMed:25061985}; Short=Aconitase 1 {ECO:0000303|PubMed:25061985}; EC=4.2.1.3 {ECO:0000250|UniProtKB:P19414}; AltName: Full=Citrate hydro-lyase 1 {ECO:0000303|PubMed:25061985};	A0A4S4DE69_CAMSI SubName: Full=Uncharacterized protein {ECO:0000313|EMBL:THG00895.1};	RNA-binding translational regulator IRP (aconitase superfamily)	GO:0048046,apoplast; GO:0005829,cytosol; GO:0005739,mitochondrion; GO:0000325,plant-type vacuole; GO:0005886,plasma membrane; GO:0009506,plasmodesma; GO:0051539,4 iron, 4 sulfur cluster binding; GO:0003994,aconitate hydratase activity; GO:0047780,citrate dehydratase activity; GO:0005507,copper ion binding; GO:0030350,iron-responsive element binding; GO:0048027,mRNA 5'-UTR binding; GO:0006101,citr…	PF00330.23:Aconitase family (aconitate hydratase)	--	--	--
novel.4020	0.248	0.0985	0.1286	6.1538	5.655	5.5682	19	8	9	584	475	478	5.19093	1.24371e-67	2.43167e-65	up	NW_021025162.1	1742869	1769974	+	--	--	K19042 E3 ubiquitin-protein ligase BOI and related proteins [EC:2.3.2.27] | (RefSeq) uncharacterized protein LOC114310477 (A)	--	uncharacterized protein LOC114307641 [Camellia sinensis]	--	A0A4S4CXZ7_CAMSI SubName: Full=Uncharacterized protein {ECO:0000313|EMBL:THF94759.1};	--	GO:0016021,integral component of membrane; GO:0005575,cellular_component; GO:0016020,membrane; GO:0031224,intrinsic component of membrane; GO:0110165,cellular anatomical entity	PF02893.23:GRAM domain	--	--	--
novel.5016	0.184	0.1838	0.1895	4.3944	5.34	4.3848	17	18	16	503	541	454	4.66268	1.35613e-67	2.63632e-65	up	NW_021025366.1	426184	436787	-	--	--	K12486 stromal membrane-associated protein | (RefSeq) ADP-ribosylation factor GTPase-activating protein AGD5-like (A)	ko04144: Endocytosis	hypothetical protein TEA_019564 [Camellia sinensis var. sinensis]	RHM1_ARATH RecName: Full=Trifunctional UDP-glucose 4,6-dehydratase/UDP-4-keto-6-deoxy-D-glucose 3,5-epimerase/UDP-4-keto-L-rhamnose-reductase RHM1 {ECO:0000305|PubMed:17190829}; AltName: Full=Protein REPRESSOR OF LRX1 1 {ECO:0000303|PubMed:18567791}; AltName: Full=Rhamnose biosynthetic enzyme 1; Short=AtRHM1; Includes: RecName: Full=UDP-glucose 4,6-dehydratase {ECO:0000305|PubMed:17190829}; EC=4.…	A0A4V6RYT3_CAMSI SubName: Full=Uncharacterized protein {ECO:0000313|EMBL:THG22947.1};	--	GO:0005829,cytosol; GO:0005739,mitochondrion; GO:0009506,plasmodesma; GO:0008460,dTDP-glucose 4,6-dehydratase activity; GO:0016853,isomerase activity; GO:0016491,oxidoreductase activity; GO:0050377,UDP-glucose 4,6-dehydratase activity; GO:0010280,UDP-L-rhamnose synthase activity; GO:0010315,auxin export across the plasma membrane; GO:0030154,cell differentiation; GO:0071555,cell wall organization…	--	--	--	--
LOC114267704	0.0835	0.1969	0.0761	6.9623	6.0391	6.654	6	15	5	620	476	536	5.75273	1.93421e-67	3.73875e-65	up	NW_021025913.1	2989172	3022976	+	LOC114267704	--	K14050 geranylgeranyl transferase type-2 subunit alpha [EC:2.5.1.60] | (RefSeq) geranylgeranyl transferase type-2 subunit alpha 1-like isoform X1 (A)	--	geranylgeranyl transferase type-2 subunit alpha 1-like isoform X3 [Camellia sinensis]	PGTA1_ARATH RecName: Full=Geranylgeranyl transferase type-2 subunit alpha 1 {ECO:0000305}; EC=2.5.1.60 {ECO:0000269|PubMed:26589801}; AltName: Full=Geranylgeranyl transferase type II subunit alpha 1 {ECO:0000305}; AltName: Full=Rab geranylgeranyl transferase alpha subunit 1 {ECO:0000303|PubMed:26589801}; Short=AtRGTA1 {ECO:0000303|PubMed:26589801}; Short=Rab-GGT alpha 1 {ECO:0000305};	A0A4V3WM52_CAMSI SubName: Full=Uncharacterized protein {ECO:0000313|EMBL:THG07277.1};	Protein geranylgeranyltransferase type II, alpha subunit	GO:0005737,cytoplasm; GO:0005968,Rab-protein geranylgeranyltransferase complex; GO:0004663,Rab geranylgeranyltransferase activity; GO:0018344,protein geranylgeranylation; GO:0003674,molecular_function; GO:0003824,catalytic activity; GO:0004659,prenyltransferase activity; GO:0004661,protein geranylgeranyltransferase activity; GO:0008318,protein prenyltransferase activity; GO:0016740,transferase ac…	PF12799.10:Leucine Rich repeats (2 copies)	--	--	--
novel.8779	1.3982	1.5124	1.5303	16.2435	14.6816	15.5831	41	47	41	590	472	512	3.38655	2.27707e-67	4.37661e-65	up	NW_021026308.1	56	1645	+	--	--	--	--	--	--	--	--	--	--	--	--	--
LOC114322489	0.1549	0.1841	0.201	2.5661	2.2921	2.8112	27	34	32	554	438	549	3.82832	2.78204e-67	5.31714e-65	up	NW_021025301.1	60224	77599	-	LOC114322489	--	--	--	uncharacterized protein LOC114322489 isoform X2 [Camellia sinensis]	--	A0A4S4F2N4_CAMSI SubName: Full=Uncharacterized protein {ECO:0000313|EMBL:THG23738.1};	--	GO:0016021,integral component of membrane; GO:0005575,cellular_component; GO:0016020,membrane; GO:0031224,intrinsic component of membrane; GO:0110165,cellular anatomical entity	--	--	--	--
LOC114261316	1.282	0.8147	1.1741	13.4766	17.2545	17.6537	49	33	41	638	723	756	3.88978	2.96022e-67	5.62607e-65	up	NW_021025627.1	1833417	1858929	+	LOC114261316	--	K08272 calcium binding protein 39 | (RefSeq) calcium-binding protein 39-like isoform X1 (A)	--	calcium-binding protein 39-like isoform X1 [Camellia sinensis]	MO25N_ARATH RecName: Full=Putative MO25-like protein At5g47540;	A0A2R6P4X9_ACTCC SubName: Full=Calcium-binding protein {ECO:0000313|EMBL:PSR85179.1};	Conserved protein Mo25	GO:0009536,plastid; GO:0043539,protein serine/threonine kinase activator activity; GO:0035556,intracellular signal transduction; GO:0003674,molecular_function; GO:0008047,enzyme activator activity; GO:0019207,kinase regulator activity; GO:0019209,kinase activator activity; GO:0019887,protein kinase regulator activity; GO:0030234,enzyme regulator activity; GO:0030295,protein kinase activator activ…	PF08569.14:Mo25-like	--	--	--
LOC114279468	16.0945	16.3726	21.1698	1.4375	1.3693	0.9659	461	497	554	51	43	31	-3.82452	3.4132e-67	6.45095e-65	down	NW_021026567.1	370327	372351	+	LOC114279468	--	K09338 homeobox-leucine zipper protein | (RefSeq) homeobox-leucine zipper protein ATHB-13-like (A)	--	homeobox-leucine zipper protein ATHB-13-like [Camellia sinensis]	ATB13_ARATH RecName: Full=Homeobox-leucine zipper protein ATHB-13; AltName: Full=HD-ZIP protein ATHB-13; AltName: Full=Homeodomain transcription factor ATHB-13;	A0A7J7GFF9_CAMSI RecName: Full=Homeobox domain-containing protein {ECO:0000259|PROSITE:PS50071};	Transcription factor HEX, contains HOX and HALZ domains	GO:0005634,nucleus; GO:0003700,DNA-binding transcription factor activity; GO:0000981,DNA-binding transcription factor activity, RNA polymerase II-specific; GO:0043565,sequence-specific DNA binding; GO:0000976,transcription cis-regulatory region binding; GO:0048826,cotyledon morphogenesis; GO:0009965,leaf morphogenesis; GO:0045893,positive regulation of DNA-templated transcription; GO:0080022,prim…	PF02183.21:Homeobox associated leucine zipper	HB-HD-ZIP	TF	HB->HB-HD-ZIP
LOC114282050	4.7051	4.3429	4.5044	0.2174	0.2222	0.1945	367	359	321	21	19	17	-4.41999	3.98524e-67	7.49048e-65	down	NW_021026760.1	193083	215585	-	LOC114282050	--	--	--	uncharacterized protein LOC114282050 isoform X1 [Camellia sinensis]	--	A0A7J7HJ20_CAMSI RecName: Full=ATP-grasp domain-containing protein {ECO:0000259|PROSITE:PS50975};	--	GO:0005524,ATP binding; GO:0008716,D-alanine-D-alanine ligase activity; GO:0046872,metal ion binding; GO:0071555,cell wall organization; GO:0008360,regulation of cell shape; GO:0000166,nucleotide binding; GO:0003674,molecular_function; GO:0005488,binding; GO:0017076,purine nucleotide binding; GO:0030554,adenyl nucleotide binding; GO:0032553,ribonucleotide binding; GO:0032555,purine ribonucleotide…	PF01820.24:D-ala D-ala ligase N-terminus	--	--	--
LOC114306667	3.5577	3.0151	5.5526	41.0626	51.4711	51.2158	108	97	154	1544	1713	1742	3.57621	5.37482e-67	1.00468e-64	up	NW_021024782.1	138488	142184	-	LOC114306667	--	K00860 adenylylsulfate kinase [EC:2.7.1.25] | (RefSeq) adenylyl-sulfate kinase 3-like (A)	ko00230: Purine metabolism; ko00920: Sulfur metabolism; ko01100: Metabolic pathways	adenylyl-sulfate kinase 3-like [Camellia sinensis]	KAPS_CATRO RecName: Full=Adenylyl-sulfate kinase, chloroplastic; EC=2.7.1.25; AltName: Full=ATP adenosine-5'-phosphosulfate 3'-phosphotransferase; AltName: Full=Adenosine-5'-phosphosulfate kinase; Short=APS kinase; Flags: Precursor;	A0A4S4DTY6_CAMSI RecName: Full=Adenylyl-sulfate kinase {ECO:0000256|ARBA:ARBA00012121, ECO:0000256|RuleBase:RU004347}; EC=2.7.1.25 {ECO:0000256|ARBA:ARBA00012121, ECO:0000256|RuleBase:RU004347};	Adenosine 5'-phosphosulfate kinase	GO:0009507,chloroplast; GO:0004020,adenylylsulfate kinase activity; GO:0005524,ATP binding; GO:0019344,cysteine biosynthetic process; GO:0070814,hydrogen sulfide biosynthetic process; GO:0016310,phosphorylation; GO:0000103,sulfate assimilation; GO:0003674,molecular_function; GO:0003824,catalytic activity; GO:0016301,kinase activity; GO:0016740,transferase activity; GO:0016772,transferase activity…	PF01583.23:Adenylylsulphate kinase	--	--	--
LOC114311197	0.82	1.4237	1.2924	16.2058	14.869	17.1543	25	46	36	612	497	586	3.76683	1.03047e-66	1.91566e-64	up	NW_021024922.1	1906926	1910388	+	LOC114311197	--	--	--	putative disease resistance RPP13-like protein 1 [Camellia sinensis]	DRL21_ARATH RecName: Full=Putative disease resistance protein At3g14460;	A0A4S4CXB0_CAMSI SubName: Full=Uncharacterized protein {ECO:0000313|EMBL:THF94287.1};	Apoptotic ATPase	GO:0004016,adenylate cyclase activity; GO:0043531,ADP binding; GO:0005524,ATP binding; GO:0042742,defense response to bacterium; GO:0050832,defense response to fungus; GO:0003674,molecular_function; GO:0003824,catalytic activity; GO:0009975,cyclase activity; GO:0016829,lyase activity; GO:0016849,phosphorus-oxygen lyase activity; GO:0000166,nucleotide binding; GO:0005488,binding; GO:0017076,purine…	PF12799.10:Leucine Rich repeats (2 copies)	--	--	--
LOC114319516	11.4723	13.8504	11.7982	0.07	0.079	0.0309	662	847	622	5	5	2	-7.68717	2.43875e-66	4.50903e-64	down	NW_021025190.1	1028353	1037816	+	LOC114319516	--	K16279 E3 ubiquitin-protein ligase KEG [EC:2.7.11.1 2.3.2.27] | (RefSeq) LOW QUALITY PROTEIN: E3 ubiquitin-protein ligase KEG-like (A)	--	ankyrin repeat-containing protein At5g02620-like [Camellia sinensis]	ACD6_ARATH RecName: Full=Protein ACCELERATED CELL DEATH 6 {ECO:0000303|PubMed:10488236};	A0A4S4CYV2_CAMSI SubName: Full=Uncharacterized protein {ECO:0000313|EMBL:THF95054.1};	FOG: Ankyrin repeat	GO:0030176,integral component of endoplasmic reticulum membrane; GO:0005887,integral component of plasma membrane; GO:0016020,membrane; GO:0008219,cell death; GO:0071446,cellular response to salicylic acid stimulus; GO:0042742,defense response to bacterium; GO:1900426,positive regulation of defense response to bacterium; GO:1902290,positive regulation of defense response to oomycetes; GO:0016567,…	PF12796.10:Ankyrin repeats (3 copies)	--	--	--
LOC114308019	32.1934	31.421	32.4798	4.1417	2.2416	2.7691	1048	1084	966	167	80	101	-3.39145	3.49857e-66	6.43359e-64	down	NW_021024822.1	432651	434132	+	LOC114308019	--	--	--	UPF0481 protein At3g47200-like [Camellia sinensis]	Y3720_ARATH RecName: Full=UPF0481 protein At3g47200;	A0A4S4DNU2_CAMSI SubName: Full=Uncharacterized protein {ECO:0000313|EMBL:THG04703.1};	--	GO:0016021,integral component of membrane; GO:0005886,plasma membrane; GO:0005575,cellular_component; GO:0016020,membrane; GO:0031224,intrinsic component of membrane; GO:0110165,cellular anatomical entity; GO:0071944,cell periphery	PF03140.18:Plant protein of unknown function	--	--	--
LOC114300293	309.237	348.51	242.717	44.8842	32.4836	35.8101	5896	7042	4228	1060	679	765	-2.99834	6.91058e-66	1.26397e-63	down	NW_021029251.1	581449	582604	+	LOC114300293	--	--	--	hypothetical protein RHGRI_035962 [Rhododendron griersonianum]	--	A0A6J5Y626_PRUAR RecName: Full=4F5 domain-containing protein {ECO:0000259|Pfam:PF04419};	--	--	--	--	--	--
LOC114319021	10.8707	14.5264	12.86	0.0532	0.1202	0.1176	495	701	535	3	6	6	-7.06263	1.01534e-65	1.84716e-63	down	NW_021024556.1	542828	544900	+	LOC114319021	--	K14595 abscisate beta-glucosyltransferase [EC:2.4.1.263] | (RefSeq) abscisate beta-glucosyltransferase-like (A)	ko00906: Carotenoid biosynthesis; ko01100: Metabolic pathways; ko01110: Biosynthesis of secondary metabolites	abscisate beta-glucosyltransferase-like, partial [Camellia sinensis]	AOG_PHAAN RecName: Full=Abscisate beta-glucosyltransferase; EC=2.4.1.263; AltName: Full=ABA-glucosyltransferase;	A0A4S4CY52_CAMSI RecName: Full=Glycosyltransferase {ECO:0000256|RuleBase:RU362057}; EC=2.4.1.- {ECO:0000256|RuleBase:RU362057};	UDP-glucuronosyl and UDP-glucosyl transferase	GO:0010294,abscisic acid glucosyltransferase activity; GO:0003674,molecular_function; GO:0003824,catalytic activity; GO:0008194,UDP-glycosyltransferase activity; GO:0016740,transferase activity; GO:0016757,glycosyltransferase activity; GO:0016758,hexosyltransferase activity; GO:0035251,UDP-glucosyltransferase activity; GO:0046527,glucosyltransferase activity	PF00201.21:UDP-glucoronosyl and UDP-glucosyl transferase	--	--	--
LOC114270648	6.1304	5.0524	7.5876	38.5502	37.9627	38.7616	237	207	268	1846	1609	1679	2.62179	2.59405e-65	4.69413e-63	up	NW_021026080.1	2949464	2951633	-	LOC114270648	--	K00789 S-adenosylmethionine synthetase [EC:2.5.1.6] | (RefSeq) S-adenosylmethionine synthase 5-like isoform X1 (A)	ko00270: Cysteine and methionine metabolism; ko00999: Biosynthesis of various plant secondary metabolites; ko01100: Metabolic pathways; ko01110: Biosynthesis of secondary metabolites; ko01230: Biosynthesis of amino acids; ko01240: Biosynthesis of cofactors	S-adenosylmethionine synthase 5-like isoform X1 [Camellia sinensis]	METK5_VITVI RecName: Full=S-adenosylmethionine synthase 5; Short=AdoMet synthase 5; EC=2.5.1.6 {ECO:0000250|UniProtKB:Q96551}; AltName: Full=Methionine adenosyltransferase 5; Short=MAT 5;	A0A649UDJ5_CAMSI RecName: Full=S-adenosylmethionine synthase {ECO:0000256|RuleBase:RU000541}; EC=2.5.1.6 {ECO:0000256|RuleBase:RU000541};	S-adenosylmethionine synthetase	GO:0005737,cytoplasm; GO:0005524,ATP binding; GO:0046872,metal ion binding; GO:0004478,methionine adenosyltransferase activity; GO:0006730,one-carbon metabolic process; GO:0006556,S-adenosylmethionine biosynthetic process; GO:0000166,nucleotide binding; GO:0003674,molecular_function; GO:0005488,binding; GO:0017076,purine nucleotide binding; GO:0030554,adenyl nucleotide binding; GO:0032553,ribonuc…	PF02773.19:S-adenosylmethionine synthetase, C-terminal domain	--	--	--
LOC114260617	32.7834	36.7624	30.5878	5.405	5.0429	5.2428	759	902	647	155	128	136	-2.67749	3.09457e-65	5.57023e-63	down	NW_021025602.1	1059170	1063361	+	LOC114260617	--	--	--	BURP domain-containing protein 3-like [Camellia sinensis]	BURP3_ORYSJ RecName: Full=BURP domain-containing protein 3; Short=OsBURP03; Flags: Precursor;	A0A7J7GDL7_CAMSI RecName: Full=BURP domain-containing protein {ECO:0000259|PROSITE:PS51277};	--	--	PF03181.18:BURP domain	--	--	--
LOC114321007	1.097	1.2007	1.681	12.3105	13.9285	15.2932	50	58	70	695	696	781	3.39039	3.74174e-65	6.69969e-63	up	NW_021025248.1	1838322	1842187	+	LOC114321007	--	--	--	disease resistance protein TAO1-like [Camellia sinensis]	DRL21_ARATH RecName: Full=Putative disease resistance protein At3g14460;	A0A4S4CXB0_CAMSI SubName: Full=Uncharacterized protein {ECO:0000313|EMBL:THF94287.1};	Apoptotic ATPase	GO:0004016,adenylate cyclase activity; GO:0043531,ADP binding; GO:0005524,ATP binding; GO:0042742,defense response to bacterium; GO:0050832,defense response to fungus; GO:0003674,molecular_function; GO:0003824,catalytic activity; GO:0009975,cyclase activity; GO:0016829,lyase activity; GO:0016849,phosphorus-oxygen lyase activity; GO:0000166,nucleotide binding; GO:0005488,binding; GO:0017076,purine…	PF12799.10:Leucine Rich repeats (2 copies)	--	--	--
novel.3097	3.3294	2.5611	2.2578	25.3598	22.6112	24.3854	92	75	57	868	685	755	3.14278	4.61585e-65	8.22152e-63	up	NW_021025002.1	2305942	2309910	-	--	--	K23050 phenylcoumaran benzylic ether reductase [EC:1.3.1.-] | (RefSeq) isoflavone reductase-like protein (A)	--	hypothetical protein TEA_026764 [Camellia sinensis var. sinensis]	ALL12_OLEEU RecName: Full=Isoflavone reductase-like protein {ECO:0000305}; AltName: Full=Pollen allergen Ole e 12 {ECO:0000303|PubMed:22385802}; AltName: Allergen=Ole e 12 {ECO:0000303|PubMed:22385802};	A0A4S4DAW5_CAMSI SubName: Full=Uncharacterized protein {ECO:0000313|EMBL:THF98675.1};	--	GO:0005737,cytoplasm; GO:0016491,oxidoreductase activity; GO:0003674,molecular_function; GO:0003824,catalytic activity; GO:0005575,cellular_component; GO:0005622,intracellular anatomical structure; GO:0110165,cellular anatomical entity	PF05368.16:NmrA-like family	--	--	--
LOC114269293	0.1311	0.053	0.0205	20.419	14.4228	18.209	7	3	1	1350	844	1089	7.99079	5.95494e-65	1.05514e-62	up	NW_021025995.1	1725107	1733337	-	LOC114269293	--	K22390 acid phosphatase type 7 | (RefSeq) probable inactive purple acid phosphatase 27 isoform X1 (A)	--	probable inactive purple acid phosphatase 27 isoform X1 [Camellia sinensis]	PPA27_ARATH RecName: Full=Probable inactive purple acid phosphatase 27; Flags: Precursor;	A0A4S4EIF4_CAMSI RecName: Full=Purple acid phosphatase {ECO:0000256|RuleBase:RU361203}; EC=3.1.3.2 {ECO:0000256|RuleBase:RU361203};	Purple acid phosphatase	GO:0005576,extracellular region; GO:0003993,acid phosphatase activity; GO:0046872,metal ion binding; GO:0003674,molecular_function; GO:0003824,catalytic activity; GO:0016787,hydrolase activity; GO:0016788,hydrolase activity, acting on ester bonds; GO:0016791,phosphatase activity; GO:0042578,phosphoric ester hydrolase activity; GO:0005488,binding; GO:0043167,ion binding; GO:0043169,cation binding;…	PF17808.4:Fn3-like domain from Purple Acid Phosphatase	--	--	--
LOC114308365	0.4546	0.286	0.9004	12.3038	14.217	15.6112	21	14	38	704	720	808	4.70694	8.59415e-65	1.51489e-62	up	NW_021024832.1	1638472	1642202	-	LOC114308365	--	K05909 laccase [EC:1.10.3.2] | (RefSeq) laccase-14-like (A)	--	laccase-14-like [Camellia sinensis]	LAC14_ARATH RecName: Full=Laccase-14; EC=1.10.3.2; AltName: Full=Benzenediol:oxygen oxidoreductase 14; AltName: Full=Diphenol oxidase 14; AltName: Full=Urishiol oxidase 14; Flags: Precursor;	A0A4S4DMB8_CAMSI RecName: Full=Laccase {ECO:0000256|ARBA:ARBA00012297, ECO:0000256|RuleBase:RU361119}; EC=1.10.3.2 {ECO:0000256|ARBA:ARBA00012297, ECO:0000256|RuleBase:RU361119}; AltName: Full=Benzenediol:oxygen oxidoreductase {ECO:0000256|RuleBase:RU361119}; AltName: Full=Diphenol oxidase {ECO:0000256|RuleBase:RU361119}; AltName: Full=Urishiol oxidase {ECO:0000256|RuleBase:RU361119};	Multicopper oxidases	GO:0048046,apoplast; GO:0005507,copper ion binding; GO:0052716,hydroquinone:oxygen oxidoreductase activity; GO:0016491,oxidoreductase activity; GO:0046274,lignin catabolic process; GO:0003674,molecular_function; GO:0005488,binding; GO:0043167,ion binding; GO:0043169,cation binding; GO:0046872,metal ion binding; GO:0046914,transition metal ion binding; GO:0003824,catalytic activity; GO:0016679,oxi…	PF07731.17:Multicopper oxidase	--	--	--
LOC114276996	4.0689	3.5631	3.5142	0.2282	0.1658	0.1892	403	374	318	28	18	21	-4.25442	1.00516e-64	1.76266e-62	down	NW_021026401.1	172774	177665	-	LOC114276996	--	--	--	uncharacterized protein LOC114276996 [Camellia sinensis]	--	A0A7J7H3H3_CAMSI SubName: Full=Uncharacterized protein {ECO:0000313|EMBL:KAF5947519.1};	--	--	PF13964.9:Kelch motif	--	--	--
LOC114299664	1.4989	1.7979	1.3069	15.4031	13.023	14.6247	59	75	47	751	562	645	3.21547	1.01478e-64	1.7704e-62	up	NW_021029038.1	11248	23092	+	LOC114299664	--	K00793 riboflavin synthase [EC:2.5.1.9] | (RefSeq) riboflavin synthase-like (A)	ko00740: Riboflavin metabolism; ko01100: Metabolic pathways; ko01110: Biosynthesis of secondary metabolites; ko01240: Biosynthesis of cofactors	riboflavin synthase-like [Camellia sinensis]	--	A0A4S4DKA4_CAMSI SubName: Full=Uncharacterized protein {ECO:0000313|EMBL:THG02436.1};	Riboflavin synthase alpha chain	--	PF00677.20:Lumazine binding domain	--	--	--
novel.7516	232.261	224.696	254.219	76.4687	70.5825	69.5607	7918	8118	7918	3229	2638	2657	-1.71612	1.10529e-64	1.91848e-62	down	NW_021025959.1	449398	452580	-	--	--	K00454 lipoxygenase [EC:1.13.11.12] | (RefSeq) linoleate 13S-lipoxygenase 2-1, chloroplastic-like isoform X1 (A)	ko00591: Linoleic acid metabolism; ko00592: alpha-Linolenic acid metabolism; ko01100: Metabolic pathways; ko01110: Biosynthesis of secondary metabolites	hypothetical protein TEA_008407 [Camellia sinensis var. sinensis]	LOX21_SOLTU RecName: Full=Linoleate 13S-lipoxygenase 2-1, chloroplastic {ECO:0000303|PubMed:8702864}; EC=1.13.11.12 {ECO:0000269|PubMed:11675388, ECO:0000269|PubMed:8702864}; AltName: Full=Lipoxygenase 2-1 {ECO:0000303|PubMed:8702864}; Flags: Precursor;	A0A4S4F249_CAMSI RecName: Full=Lipoxygenase {ECO:0000256|RuleBase:RU003975}; EC=1.13.11.- {ECO:0000256|RuleBase:RU003975};	--	GO:0009570,chloroplast stroma; GO:0009534,chloroplast thylakoid; GO:0016165,linoleate 13S-lipoxygenase activity; GO:0046872,metal ion binding; GO:0016702,oxidoreductase activity, acting on single donors with incorporation of molecular oxygen, incorporation of two atoms of oxygen; GO:0006633,fatty acid biosynthetic process; GO:0010597,green leaf volatile biosynthetic process; GO:0034440,lipid oxid…	PF00305.22:Lipoxygenase	--	--	--
novel.8235	4.3604	3.8107	5.0716	0.2441	0.347	0.3308	447	414	475	31	39	38	-3.84957	1.16792e-64	2.01689e-62	down	NW_021026155.1	482503	503621	+	--	--	K16240 protein suppressor of PHYA-105 1 | (RefSeq) protein SPA1-RELATED 2-like (A)	ko04712: Circadian rhythm - plant	Protein SPA1-RELATED 2 [Camellia lanceoleosa]	SPA2_ARATH RecName: Full=Protein SPA1-RELATED 2;	A0A7J7GGC5_CAMSI RecName: Full=Protein kinase domain-containing protein {ECO:0000259|PROSITE:PS50011};	--	GO:0080008,Cul4-RING E3 ubiquitin ligase complex; GO:0005634,nucleus; GO:0005524,ATP binding; GO:0004672,protein kinase activity; GO:0009640,photomorphogenesis; GO:0006468,protein phosphorylation; GO:0009585,red, far-red light phototransduction; GO:0000166,nucleotide binding; GO:0003674,molecular_function; GO:0005488,binding; GO:0017076,purine nucleotide binding; GO:0030554,adenyl nucleotide bind…	--	--	--	--
novel.7045	24.5751	25.4498	22.5947	1.6864	1.345	2.0288	400	439	336	34	24	37	-3.84692	1.27358e-64	2.18824e-62	down	NW_021025858.1	1555919	1558750	+	--	--	K20617 cytochrome P450 family 71 subfamily A | (RefSeq) cytochrome P450 71A1-like (A)	--	cytochrome P450 71A1-like [Camellia sinensis]	C7317_PRUMU RecName: Full=Cytochrome P450 736A117 {ECO:0000303|PubMed:25015725}; EC=1.14.-.- {ECO:0000305};	A0A4S4DCD4_CAMSI SubName: Full=Uncharacterized protein {ECO:0000313|EMBL:THG00195.1};	Cytochrome P450 CYP2 subfamily	GO:0016021,integral component of membrane; GO:0020037,heme binding; GO:0005506,iron ion binding; GO:0004497,monooxygenase activity; GO:0016705,oxidoreductase activity, acting on paired donors, with incorporation or reduction of molecular oxygen; GO:0003674,molecular_function; GO:0005488,binding; GO:0046906,tetrapyrrole binding; GO:0097159,organic cyclic compound binding; GO:1901363,heterocyclic c…	PF00067.25:Cytochrome P450	--	--	--
LOC114318785	9.3776	9.8294	8.6715	0.3357	0.0843	0.3505	406	451	343	18	4	17	-5.16756	1.33836e-64	2.28799e-62	down	NW_021025170.1	1569415	1571385	+	LOC114318785	--	K13457 disease resistance protein RPM1 | (RefSeq) disease resistance protein RPM1-like (A)	ko04626: Plant-pathogen interaction	disease resistance RPP13-like protein 4 [Camellia sinensis]	R13L4_ARATH RecName: Full=Disease resistance RPP13-like protein 4; AltName: Full=Disease resistance protein ZAR1 {ECO:0000305}; AltName: Full=Protein HOPZ-ACTIVATED RESISTANCE 1 {ECO:0000303|PubMed:20368970}; Short=AtZAR1 {ECO:0000303|PubMed:28652264};	A0A4S4D1R2_CAMSI SubName: Full=Uncharacterized protein {ECO:0000313|EMBL:THF96169.1};	--	GO:0005634,nucleus; GO:0005886,plasma membrane; GO:0043531,ADP binding; GO:0043621,protein self-association; GO:0042742,defense response to bacterium; GO:0050829,defense response to Gram-negative bacterium; GO:0050776,regulation of immune response; GO:0000166,nucleotide binding; GO:0003674,molecular_function; GO:0005488,binding; GO:0017076,purine nucleotide binding; GO:0030554,adenyl nucleotide b…	PF12799.10:Leucine Rich repeats (2 copies)	--	--	--
LOC114277703	31.9507	30.3544	37.6467	5.603	4.5785	4.7527	732	737	788	159	115	122	-2.7407	1.55103e-64	2.6383e-62	down	NW_021026443.1	28825	29867	-	LOC114277703	--	K14009 B-cell receptor-associated protein 31 | (RefSeq) uncharacterized protein LOC114277703 (A)	ko04141: Protein processing in endoplasmic reticulum	uncharacterized protein LOC114277703 [Camellia sinensis]	--	A0A4S4E8X9_CAMSI RecName: Full=Endoplasmic reticulum transmembrane protein {ECO:0000256|RuleBase:RU367026};	B-cell receptor-associated protein and related proteins	GO:0005789,endoplasmic reticulum membrane; GO:0016021,integral component of membrane; GO:0006888,endoplasmic reticulum to Golgi vesicle-mediated transport; GO:0006886,intracellular protein transport; GO:0070973,protein localization to endoplasmic reticulum exit site; GO:0006810,transport; GO:0008150,biological_process; GO:0009987,cellular process; GO:0016192,vesicle-mediated transport; GO:0046907…	PF18035.4:Bap31/Bap29 cytoplasmic coiled-coil domain	--	--	--
novel.2586	0.6269	0.4436	0.8576	39.0316	34.807	32.0297	8	6	10	617	487	458	5.79704	1.85494e-64	3.13956e-62	up	NW_021024932.1	1034150	1034730	.	--	--	--	--	--	--	--	--	--	--	--	--	--
novel.23	17.6248	23.0397	14.3464	1.4512	1.7266	1.7036	1108	1535	824	113	119	120	-3.50067	1.92801e-64	3.24708e-62	down	NW_021024496.1	343952	349109	+	--	--	--	--	hypothetical protein LOK49_LG06G03295 [Camellia lanceoleosa]	PNSB2_ARATH RecName: Full=Photosynthetic NDH subunit of subcomplex B 2, chloroplastic {ECO:0000303|PubMed:21785130}; Short=Protein PnsB2 {ECO:0000303|PubMed:21785130}; AltName: Full=NAD(P)H DEHYDROGENASE SUBUNIT 45 {ECO:0000303|PubMed:18974055}; AltName: Full=NDH-DEPENDENT CYCLIC ELECTRON FLOW 2 {ECO:0000303|PubMed:18785996}; Flags: Precursor;	A0A4S4CZ74_CAMSI SubName: Full=Uncharacterized protein {ECO:0000313|EMBL:THF94987.1};	--	GO:0009534,chloroplast thylakoid; GO:0009535,chloroplast thylakoid membrane; GO:0005737,cytoplasm; GO:0010598,NAD(P)H dehydrogenase complex (plastoquinone); GO:0030246,carbohydrate binding; GO:0047938,glucose-6-phosphate 1-epimerase activity; GO:0005975,carbohydrate metabolic process; GO:0009773,photosynthetic electron transport in photosystem I; GO:0003674,molecular_function; GO:0005488,binding;…	--	--	--	--
LOC114277169	11.7615	11.838	8.7904	0.5179	0.6502	0.615	495	528	338	27	30	29	-4.19324	2.6031e-64	4.36244e-62	down	NW_021026412.1	211421	217297	+	LOC114277169	--	K00600 glycine hydroxymethyltransferase [EC:2.1.2.1] | (RefSeq) serine hydroxymethyltransferase, mitochondrial-like isoform X1 (A)	ko00260: Glycine, serine and threonine metabolism; ko00460: Cyanoamino acid metabolism; ko00630: Glyoxylate and dicarboxylate metabolism; ko00670: One carbon pool by folate; ko01100: Metabolic pathways; ko01110: Biosynthesis of secondary metabolites; ko01200: Carbon metabolism; ko01230: Biosynthesis of amino acids; ko01240: Biosynthesis of cofactors	serine hydroxymethyltransferase, mitochondrial-like isoform X3 [Camellia sinensis]	GLYM_SOLTU RecName: Full=Serine hydroxymethyltransferase, mitochondrial; Short=SHMT; EC=2.1.2.1; AltName: Full=Glycine hydroxymethyltransferase; AltName: Full=Serine methylase; Flags: Precursor;	A0A7J7I852_CAMSI RecName: Full=Serine hydroxymethyltransferase {ECO:0000256|RuleBase:RU000585}; EC=2.1.2.1 {ECO:0000256|RuleBase:RU000585};	Glycine/serine hydroxymethyltransferase	GO:0005737,cytoplasm; GO:0005739,mitochondrion; GO:0004372,glycine hydroxymethyltransferase activity; GO:0030170,pyridoxal phosphate binding; GO:0070905,serine binding; GO:0008270,zinc ion binding; GO:0046655,folic acid metabolic process; GO:0019264,glycine biosynthetic process from serine; GO:0006565,L-serine catabolic process; GO:0006730,one-carbon metabolic process; GO:0035999,tetrahydrofolate…	PF00464.22:Serine hydroxymethyltransferase	--	--	--
LOC114322897	0.4202	0.8371	1.1244	21.6379	17.7601	21.0034	9	19	22	574	417	504	4.67512	3.10438e-64	5.17701e-62	up	NW_021025318.1	227083	228245	-	LOC114322897	--	--	--	dirigent protein 23-like [Camellia sinensis]	DIR23_ARATH RecName: Full=Dirigent protein 23; Short=AtDIR23; Flags: Precursor;	A0A4S4D0I4_CAMSI RecName: Full=Dirigent protein {ECO:0000256|RuleBase:RU363099};	--	GO:0048046,apoplast; GO:0009699,phenylpropanoid biosynthetic process; GO:0006725,cellular aromatic compound metabolic process; GO:0008150,biological_process; GO:0008152,metabolic process; GO:0009058,biosynthetic process; GO:0009698,phenylpropanoid metabolic process; GO:0009987,cellular process; GO:0019438,aromatic compound biosynthetic process; GO:0019748,secondary metabolic process; GO:0044237,c…	PF03018.17:Dirigent-like protein	--	--	--
LOC114322994	1.6963	2.2436	1.7774	13.2386	11.8757	12.1765	117	164	112	1131	898	941	2.69994	3.24427e-64	5.3839e-62	up	NW_021025324.1	84466	91703	+	LOC114322994	--	K04077 chaperonin GroEL | (RefSeq) chaperonin CPN60-like 2, mitochondrial (A)	ko03018: RNA degradation	hypothetical protein HYC85_017856 [Camellia sinensis]	CH60C_ARATH RecName: Full=Chaperonin CPN60-like 2, mitochondrial; AltName: Full=HSP60-like 2; Flags: Precursor;	A0A7J7GSL0_CAMSI SubName: Full=Uncharacterized protein {ECO:0000313|EMBL:KAF5943779.1};	Mitochondrial chaperonin, Cpn60/Hsp60p	GO:0005829,cytosol; GO:0005739,mitochondrion; GO:0000325,plant-type vacuole; GO:0005524,ATP binding; GO:0140662,ATP-dependent protein folding chaperone; GO:0006457,protein folding; GO:0042026,protein refolding; GO:0000166,nucleotide binding; GO:0003674,molecular_function; GO:0005488,binding; GO:0017076,purine nucleotide binding; GO:0030554,adenyl nucleotide binding; GO:0032553,ribonucleotide bind…	--	--	--	--
LOC114273155	10.9034	11.9878	10.2964	1.9238	1.9335	1.9166	787	917	679	172	153	155	-2.52671	4.21258e-64	6.95689e-62	down	NW_021024638.1	604854	612006	+	LOC114273155	--	K11498 centromeric protein E | (RefSeq) kinesin-like protein KIN-7K, chloroplastic isoform X1 (A)	--	nuclear pore complex protein GP210-like [Camellia sinensis]	PGR_ARATH RecName: Full=Protein PGR {ECO:0000303|Ref.6}; Short=AtPGR {ECO:0000303|Ref.6}; AltName: Full=Plasma membrane glucose-responsive regulator {ECO:0000303|Ref.6}; AltName: Full=Transmembrane protein 19-like protein {ECO:0000305}; AltName: Full=VTE6-related protein {ECO:0000303|PubMed:26452599}; Short=VTE6R {ECO:0000303|PubMed:26452599};	A0A7J7HQ37_CAMSI RecName: Full=AB hydrolase-1 domain-containing protein {ECO:0000259|Pfam:PF00561};	Predicted membrane protein	GO:0016021,integral component of membrane; GO:0016020,membrane; GO:0005886,plasma membrane; GO:0005575,cellular_component; GO:0031224,intrinsic component of membrane; GO:0110165,cellular anatomical entity; GO:0071944,cell periphery	PF01940.19:Integral membrane protein DUF92	--	--	--
LOC114302998	12.698	13.071	11.5689	0.4369	0.4607	0.6117	352	384	293	15	14	19	-4.63749	4.57009e-64	7.51084e-62	down	NW_021031142.1	13845	25544	-	LOC114302998	--	K23145 scopoletin 8-hydroxylase [EC:1.14.11.60] | (RefSeq) scopoletin 8-hydroxylase (A)	ko00999: Biosynthesis of various plant secondary metabolites; ko01110: Biosynthesis of secondary metabolites	1-aminocyclopropane-1-carboxylate oxidase homolog 4-like, partial [Camellia sinensis]	ACCH1_ARATH RecName: Full=1-aminocyclopropane-1-carboxylate oxidase homolog 1;	A0A4S4EXK1_CAMSI RecName: Full=Fe2OG dioxygenase domain-containing protein {ECO:0000259|PROSITE:PS51471};	Iron/ascorbate family oxidoreductases	GO:0046872,metal ion binding; GO:0016491,oxidoreductase activity; GO:0003674,molecular_function; GO:0005488,binding; GO:0043167,ion binding; GO:0043169,cation binding; GO:0003824,catalytic activity	PF14226.9:non-haem dioxygenase in morphine synthesis N-terminal	--	--	--
LOC114259263	16.9257	16.9945	13.5693	2.0573	1.9789	1.5214	983	1046	720	148	126	99	-3.09831	5.49963e-64	8.99506e-62	down	NW_021025526.1	341206	350348	+	LOC114259263	--	--	--	vacuolar-sorting receptor 1-like isoform X1 [Camellia sinensis]	VSR2_ARATH RecName: Full=Vacuolar-sorting receptor 2; Short=AtVSR2; AltName: Full=BP80-like protein c; Short=AtBP80c; AltName: Full=Epidermal growth factor receptor-like protein 4; Short=AtELP4; Flags: Precursor;	A0A4S4EX16_CAMSI RecName: Full=EGF-like domain-containing protein {ECO:0000259|PROSITE:PS01186};	--	GO:0030665,clathrin-coated vesicle membrane; GO:0005768,endosome; GO:0000139,Golgi membrane; GO:0017119,Golgi transport complex; GO:0016021,integral component of membrane; GO:0016020,membrane; GO:0005802,trans-Golgi network; GO:0005509,calcium ion binding; GO:0061630,ubiquitin protein ligase activity; GO:0006896,Golgi to vacuole transport; GO:0006623,protein targeting to vacuole; GO:0006511,ubiqu…	PF12662.10:Complement Clr-like EGF-like	--	--	--
LOC114307937	6.2883	9.6605	11.3766	142.989	88.0756	123.936	121	197	200	3408	1858	2672	3.70061	6.58877e-64	1.07249e-61	up	NW_021024515.1	3519091	3520331	+	LOC114307937	--	K01183 chitinase [EC:3.2.1.14] | (RefSeq) chitinase 5-like (A)	ko00520: Amino sugar and nucleotide sugar metabolism; ko01100: Metabolic pathways	chitinase 5-like [Camellia sinensis]	CHI4_ORYSJ RecName: Full=Chitinase 4; EC=3.2.1.14; AltName: Full=OsChia2b; AltName: Full=Pathogenesis related (PR)-3 chitinase 4; Flags: Precursor;	A0A4S4DPZ7_CAMSI SubName: Full=Uncharacterized protein {ECO:0000313|EMBL:THG05065.1};	Predicted chitinase	GO:0008061,chitin binding; GO:0004568,chitinase activity; GO:0016998,cell wall macromolecule catabolic process; GO:0006032,chitin catabolic process; GO:0006952,defense response; GO:0000272,polysaccharide catabolic process; GO:0003674,molecular_function; GO:0005488,binding; GO:0097367,carbohydrate derivative binding; GO:0003824,catalytic activity; GO:0004553,hydrolase activity, hydrolyzing O-glyco…	PF00182.22:Chitinase class I	--	--	--
LOC114258914	0.2204	0.2525	0.2412	5.6936	5.7004	5.5777	14	17	14	448	397	397	4.56748	1.34051e-63	2.17162e-61	up	NW_021025516.1	199076	219393	+	LOC114258914	--	K03163 DNA topoisomerase I [EC:5.6.2.1] | (RefSeq) uncharacterized protein LOC114307213 (A)	--	thaumatin-like protein 1 isoform X1 [Camellia sinensis]	THLP1_ARATH RecName: Full=Thaumatin-like protein 1 {ECO:0000303|PubMed:15988566}; Short=AtTLP1 {ECO:0000303|PubMed:15988566}; Flags: Precursor;	A0A4S4DQ00_CAMSI SubName: Full=Uncharacterized protein {ECO:0000313|EMBL:THG05129.1};	--	GO:0006952,defense response; GO:0009617,response to bacterium; GO:0009723,response to ethylene; GO:0006950,response to stress; GO:0008150,biological_process; GO:0050896,response to stimulus; GO:0009605,response to external stimulus; GO:0009607,response to biotic stimulus; GO:0043207,response to external biotic stimulus; GO:0044419,biological process involved in interspecies interaction between or…	PF00314.20:Thaumatin family	--	--	--
LOC114288623	13.3835	11.7157	12.0014	1.1499	1.3727	1.2952	498	462	408	53	56	54	-3.28648	1.45719e-63	2.34946e-61	down	NW_021027263.1	937828	943084	-	LOC114288623	--	K24917 amino acid permease | (RefSeq) probable amino acid permease 7 (A)	--	probable amino acid permease 7 [Camellia sinensis]	AAP7_ARATH RecName: Full=Probable amino acid permease 7; AltName: Full=Amino acid transporter AAP7;	A0A7J7HPJ5_CAMSI SubName: Full=Uncharacterized protein {ECO:0000313|EMBL:KAF5953916.1};	Amino acid transporters	GO:0016021,integral component of membrane; GO:0016020,membrane; GO:0005886,plasma membrane; GO:0015293,symporter activity; GO:0006865,amino acid transport; GO:0003674,molecular_function; GO:0005215,transporter activity; GO:0015291,secondary active transmembrane transporter activity; GO:0022804,active transmembrane transporter activity; GO:0022857,transmembrane transporter activity; GO:0006810,tra…	PF01490.21:Transmembrane amino acid transporter protein	--	--	--
LOC114289725	2.8598	1.9842	2.3016	17.5707	18.1062	16.947	136	100	100	1035	944	903	2.8784	1.92534e-63	3.08962e-61	up	NW_021027365.1	529221	561829	+	LOC114289725	--	K03696 ATP-dependent Clp protease ATP-binding subunit ClpC | (RefSeq) uncharacterized protein LOC114260848 isoform X1 (A)	--	hypothetical protein HYC85_013024 [Camellia sinensis]	--	A0A7J7HFP1_CAMSI SubName: Full=Uncharacterized protein {ECO:0000313|EMBL:KAF5951031.1};	--	--	--	--	--	--
LOC114292097	6.0148	5.4905	7.4183	31.0713	31.2484	32.8515	276	267	311	1766	1572	1689	2.33255	2.32474e-63	3.71304e-61	up	NW_021027544.1	1206654	1227329	-	LOC114292097	--	K02328 DNA polymerase delta subunit 2 | (RefSeq) DNA polymerase delta small subunit-like isoform X1 (A)	ko03030: DNA replication; ko03410: Base excision repair; ko03420: Nucleotide excision repair; ko03430: Mismatch repair; ko03440: Homologous recombination	DNA polymerase delta small subunit-like isoform X1 [Camellia sinensis]	DPOD2_ARATH RecName: Full=DNA polymerase delta small subunit; EC=2.7.7.7;	A0A7J7I5B2_CAMSI SubName: Full=Uncharacterized protein {ECO:0000313|EMBL:KAF5960183.1};	DNA polymerase delta, regulatory subunit 55	GO:0043625,delta DNA polymerase complex; GO:0042575,DNA polymerase complex; GO:0003677,DNA binding; GO:0003887,DNA-directed DNA polymerase activity; GO:0006271,DNA strand elongation involved in DNA replication; GO:0003674,molecular_function; GO:0003676,nucleic acid binding; GO:0005488,binding; GO:0097159,organic cyclic compound binding; GO:1901363,heterocyclic compound binding; GO:0003824,catalyt…	PF04042.19:DNA polymerase alpha/epsilon subunit B	--	--	--
LOC114297089	142.547	145.04	168.855	42.2272	42.036	38.4391	4584	4943	4961	1682	1482	1385	-1.89484	3.23249e-63	5.13875e-61	down	NW_021028362.1	402945	405172	+	LOC114297089	--	K00454 lipoxygenase [EC:1.13.11.12] | (RefSeq) linoleate 13S-lipoxygenase 2-1, chloroplastic-like isoform X1 (A)	ko00591: Linoleic acid metabolism; ko00592: alpha-Linolenic acid metabolism; ko01100: Metabolic pathways; ko01110: Biosynthesis of secondary metabolites	linoleate 13S-lipoxygenase 2-1, chloroplastic-like [Camellia sinensis]	LOX21_SOLTU RecName: Full=Linoleate 13S-lipoxygenase 2-1, chloroplastic {ECO:0000303|PubMed:8702864}; EC=1.13.11.12 {ECO:0000269|PubMed:11675388, ECO:0000269|PubMed:8702864}; AltName: Full=Lipoxygenase 2-1 {ECO:0000303|PubMed:8702864}; Flags: Precursor;	A0A4S4DBX2_CAMSI RecName: Full=Lipoxygenase {ECO:0000256|RuleBase:RU003975}; EC=1.13.11.- {ECO:0000256|RuleBase:RU003975};	--	GO:0009570,chloroplast stroma; GO:0009534,chloroplast thylakoid; GO:0016165,linoleate 13S-lipoxygenase activity; GO:0046872,metal ion binding; GO:0016702,oxidoreductase activity, acting on single donors with incorporation of molecular oxygen, incorporation of two atoms of oxygen; GO:0006633,fatty acid biosynthetic process; GO:0010597,green leaf volatile biosynthetic process; GO:0034440,lipid oxid…	PF00305.22:Lipoxygenase	--	--	--
LOC114279412	13.604	13.6958	15.1833	52.5586	48.7802	53.8489	508	542	518	2431	1997	2253	1.868	3.42311e-63	5.41647e-61	up	NW_021026564.1	2064729	2069676	+	LOC114279412	--	K01834 2,3-bisphosphoglycerate-dependent phosphoglycerate mutase [EC:5.4.2.11] | (RefSeq) uncharacterized protein LOC114279412 (A)	ko00010: Glycolysis / Gluconeogenesis; ko00260: Glycine, serine and threonine metabolism; ko01100: Metabolic pathways; ko01110: Biosynthesis of secondary metabolites; ko01200: Carbon metabolism; ko01230: Biosynthesis of amino acids	uncharacterized protein LOC114279412 [Camellia sinensis]	GPMA1_ARATH RecName: Full=2,3-bisphosphoglycerate-dependent phosphoglycerate mutase 1 {ECO:0000255|HAMAP-Rule:MF_01039}; Short=BPG-dependent PGAM 1 {ECO:0000255|HAMAP-Rule:MF_01039}; Short=PGAM 1 {ECO:0000255|HAMAP-Rule:MF_01039}; Short=Phosphoglyceromutase 1 {ECO:0000255|HAMAP-Rule:MF_01039}; Short=dPGM 1 {ECO:0000255|HAMAP-Rule:MF_01039}; EC=5.4.2.11 {ECO:0000255|HAMAP-Rule:MF_01039}; Flags: Pr…	A0A7J7HTQ1_CAMSI RecName: Full=Phosphoglycerate mutase (2,3-diphosphoglycerate-dependent) {ECO:0000256|ARBA:ARBA00012028}; EC=5.4.2.11 {ECO:0000256|ARBA:ARBA00012028};	Phosphoglycerate mutase	GO:0009507,chloroplast; GO:0004619,phosphoglycerate mutase activity; GO:0006094,gluconeogenesis; GO:0006096,glycolytic process; GO:0003674,molecular_function; GO:0003824,catalytic activity; GO:0016853,isomerase activity; GO:0016866,intramolecular transferase activity; GO:0016868,intramolecular transferase activity, phosphotransferases; GO:0005975,carbohydrate metabolic process; GO:0005996,monosac…	PF00300.25:Histidine phosphatase superfamily (branch 1)	--	--	--
LOC114259083	1.7993	0.9476	1.4808	19.841	37.0854	30.6604	129	72	97	1762	2915	2463	4.37469	3.86603e-63	6.089e-61	up	NW_021025523.1	3142715	3156111	-	LOC114259083	--	K13457 disease resistance protein RPM1 | (RefSeq) disease resistance protein RPM1-like isoform X1 (A)	ko04626: Plant-pathogen interaction	putative disease resistance protein At1g50180 [Camellia sinensis]	DRL4_ARATH RecName: Full=Putative disease resistance protein At1g50180;	A0A4S4EWV2_CAMSI SubName: Full=Uncharacterized protein {ECO:0000313|EMBL:THG21034.1};	Apoptotic ATPase	GO:0009506,plasmodesma; GO:0043531,ADP binding; GO:0005524,ATP binding; GO:0006952,defense response; GO:0051707,response to other organism; GO:0000166,nucleotide binding; GO:0003674,molecular_function; GO:0005488,binding; GO:0017076,purine nucleotide binding; GO:0030554,adenyl nucleotide binding; GO:0032553,ribonucleotide binding; GO:0032555,purine ribonucleotide binding; GO:0032559,adenyl ribonu…	PF00931.25:NB-ARC domain	--	--	--
LOC114308777	7.6709	8.762	8.3329	33.7276	30.6005	34.3687	399	483	396	2173	1745	2003	1.99189	6.25453e-63	9.80548e-61	up	NW_021024844.1	1115616	1164682	-	LOC114308777	--	K22279 vicianin beta-glucosidase [EC:3.2.1.119] | (RefSeq) beta-glucosidase 17-like isoform X1 (A)	--	beta-glucosidase 17-like isoform X3 [Camellia sinensis]	BGL17_ARATH RecName: Full=Beta-glucosidase 17; Short=AtBGLU17; EC=3.2.1.21; Flags: Precursor;	A0A1Y0K2C0_CAMSI SubName: Full=Beta-glucosidase 2 GH1 family {ECO:0000313|EMBL:ARU79070.1}; Flags: Fragment;	Beta-glucosidase, lactase phlorizinhydrolase, and related proteins	GO:0008422,beta-glucosidase activity; GO:0102483,scopolin beta-glucosidase activity; GO:0005975,carbohydrate metabolic process; GO:0003674,molecular_function; GO:0003824,catalytic activity; GO:0004553,hydrolase activity, hydrolyzing O-glycosyl compounds; GO:0015926,glucosidase activity; GO:0016787,hydrolase activity; GO:0016798,hydrolase activity, acting on glycosyl bonds; GO:0008150,biological_p…	PF00232.21:Glycosyl hydrolase family 1	--	--	--
LOC114281851	0.081	0.0764	0.0507	5.4828	5.192	5.6275	7	7	4	587	492	545	6.27539	9.98894e-63	1.55882e-60	up	NW_021026748.1	89915	94715	+	LOC114281851	--	K00924 kinase [EC:2.7.1.-] | (RefSeq) receptor protein kinase TMK1-like (A)	--	hypothetical protein TEA_026385 [Camellia sinensis var. sinensis]	TMK4_ARATH RecName: Full=Receptor-like kinase TMK4 {ECO:0000303|PubMed:23613767}; EC=2.7.11.1 {ECO:0000305}; AltName: Full=BAK1-associating receptor-like kinase 1 {ECO:0000303|PubMed:23921992}; AltName: Full=Leucine-rich repeat receptor-like kinases TMK4 {ECO:0000303|PubMed:23613767}; AltName: Full=Transmembrane kinase 4 {ECO:0000303|PubMed:23613767}; Flags: Precursor;	A0A4S4E2C6_CAMSI RecName: Full=Protein kinase domain-containing protein {ECO:0000259|PROSITE:PS50011};	--	GO:0005794,Golgi apparatus; GO:0016021,integral component of membrane; GO:0005886,plasma membrane; GO:0009506,plasmodesma; GO:0005524,ATP binding; GO:0106310,protein serine kinase activity; GO:0004674,protein serine/threonine kinase activity; GO:0006468,protein phosphorylation; GO:0000166,nucleotide binding; GO:0003674,molecular_function; GO:0005488,binding; GO:0017076,purine nucleotide binding; …	PF07714.20:Protein tyrosine and serine/threonine kinase	--	--	--
LOC114324024	0.1436	0.1595	0.148	3.861	7.9305	6.3647	17	20	16	566	1029	844	5.33062	1.45934e-62	2.26697e-60	up	NW_021025366.1	379014	407341	+	LOC114324024	--	K13459 disease resistance protein RPS2 | (RefSeq) probable disease resistance protein At1g61180 (A)	ko04626: Plant-pathogen interaction	probable disease resistance protein At1g61300 [Camellia sinensis]	DRL27_ARATH RecName: Full=Disease resistance protein At4g27190;	A0A4S4F239_CAMSI RecName: Full=NB-ARC domain-containing protein {ECO:0000259|Pfam:PF00931};	Apoptotic ATPase	GO:0043531,ADP binding; GO:0005524,ATP binding; GO:0006952,defense response; GO:0000166,nucleotide binding; GO:0003674,molecular_function; GO:0005488,binding; GO:0017076,purine nucleotide binding; GO:0030554,adenyl nucleotide binding; GO:0032553,ribonucleotide binding; GO:0032555,purine ribonucleotide binding; GO:0032559,adenyl ribonucleotide binding; GO:0036094,small molecule binding; GO:0043167…	PF00931.25:NB-ARC domain	--	--	--
LOC114322950	0.1189	0.2724	0.2788	7.0876	6.0251	6.6381	7	17	15	517	389	438	4.88314	1.91387e-62	2.95954e-60	up	NW_021025323.1	2440607	2443553	+	LOC114322950	--	--	--	hypothetical protein HYC85_030722 [Camellia sinensis]	--	A0A7J7G3E2_CAMSI RecName: Full=DUF4216 domain-containing protein {ECO:0000259|Pfam:PF13952};	--	--	--	--	--	--
LOC114306352	13.6787	12.4523	14.9389	0.2432	0.055	0.1345	454	438	453	10	2	5	-6.53534	2.04951e-62	3.15495e-60	down	NW_021024765.1	2231971	2233562	+	LOC114306352	--	--	--	hypothetical protein LOK49_LG08G00276 [Camellia lanceoleosa]	--	A0A7J7G0L3_CAMSI SubName: Full=Uncharacterized protein {ECO:0000313|EMBL:KAF5933945.1};	--	--	--	--	--	--
LOC114256651	0.019	0.1077	0.2081	10.0253	9.0718	9.7081	1	6	10	653	523	572	6.45959	2.50826e-62	3.84374e-60	up	NW_021025409.1	264182	268066	+	LOC114256651	--	K17491 protein phosphatase 4 regulatory subunit 3 | (RefSeq) uncharacterized protein LOC114285285 (A)	--	protein NLP7-like [Camellia sinensis]	NLP6_ARATH RecName: Full=Protein NLP6; Short=AtNLP6; AltName: Full=NIN-like protein 6; AltName: Full=Nodule inception protein-like protein 6;	A0A4S4F0I6_CAMSI SubName: Full=Uncharacterized protein {ECO:0000313|EMBL:THG22375.1};	--	GO:0005634,nucleus; GO:0003700,DNA-binding transcription factor activity; GO:0000976,transcription cis-regulatory region binding; GO:0003674,molecular_function; GO:0140110,transcription regulator activity; GO:0001067,transcription regulatory region nucleic acid binding; GO:0003676,nucleic acid binding; GO:0003677,DNA binding; GO:0003690,double-stranded DNA binding; GO:0005488,binding; GO:0043565,…	PF02042.18:RWP-RK domain	RWP-RK	TF	RWP-RK
LOC114301960	39.14	50.0984	65.3605	1.8138	1.8336	2.0052	331	449	505	19	17	19	-4.77106	3.30666e-62	5.04452e-60	down	NW_021030330.1	521514	521898	+	LOC114301960	--	K11254 histone H4 | (RefSeq) histone H4-like (A)	--	hypothetical protein L2E82_12427 [Cichorium intybus]	H41_WHEAT RecName: Full=Histone H4 variant TH011;	A0A5B6ZYC1_DAVIN RecName: Full=Histone H4 {ECO:0000256|RuleBase:RU000528}; Flags: Fragment;	Histone H4	GO:0000786,nucleosome; GO:0005634,nucleus; GO:0003677,DNA binding; GO:0046982,protein heterodimerization activity; GO:0030527,structural constituent of chromatin; GO:0006334,nucleosome assembly; GO:0003674,molecular_function; GO:0003676,nucleic acid binding; GO:0005488,binding; GO:0097159,organic cyclic compound binding; GO:1901363,heterocyclic compound binding; GO:0005515,protein binding; GO:004…	PF15511.9:Centromere kinetochore component CENP-T histone fold	--	--	--
LOC114302623	1.1904	1.7304	2.5003	22.8058	21.6578	20.3302	37	57	71	878	738	708	3.58923	3.46249e-62	5.25866e-60	up	NW_021030828.1	848	2555	+	LOC114302623	--	K07192 flotillin | (RefSeq) flotillin-like protein 4 (A)	--	hypothetical protein HYC85_003943 [Camellia sinensis]	FB253_ARATH RecName: Full=F-box protein At5g07610;	A0A7J7HXS2_CAMSI SubName: Full=Uncharacterized protein {ECO:0000313|EMBL:KAF5956718.1};	--	--	PF00646.36:F-box domain	--	--	--
LOC114319353	36.4933	28.9826	36.0156	5.5242	5.7697	4.7499	1200	1010	1082	225	208	175	-2.66201	4.30976e-62	6.51636e-60	down	NW_021025183.1	1091090	1094131	-	LOC114319353	--	K12355 coniferyl-aldehyde dehydrogenase [EC:1.2.1.68] | (RefSeq) aldehyde dehydrogenase family 2 member C4-like (A)	ko00940: Phenylpropanoid biosynthesis; ko01110: Biosynthesis of secondary metabolites	aldehyde dehydrogenase family 2 member C4-like [Camellia sinensis]	AL2C4_ARATH RecName: Full=Aldehyde dehydrogenase family 2 member C4; EC=1.2.1.3; AltName: Full=ALDH1a; AltName: Full=Protein REDUCED EPIDERMAL FLUORESCENCE 1;	A0A7J7G3Y3_CAMSI RecName: Full=Aldedh domain-containing protein {ECO:0000259|Pfam:PF00171};	Aldehyde dehydrogenase	GO:0005829,cytosol; GO:0004029,aldehyde dehydrogenase (NAD+) activity; GO:0050269,coniferyl-aldehyde dehydrogenase activity; GO:0043878,glyceraldehyde-3-phosphate dehydrogenase (NAD+) (non-phosphorylating) activity; GO:0009699,phenylpropanoid biosynthetic process; GO:0003674,molecular_function; GO:0003824,catalytic activity; GO:0004030,aldehyde dehydrogenase [NAD(P)+] activity; GO:0016491,oxidore…	PF00171.25:Aldehyde dehydrogenase family	--	--	--
LOC114309354	16.6303	15.6187	18.3447	2.9789	2.8442	2.7134	640	637	645	142	120	117	-2.56701	8.8871e-62	1.33778e-59	down	NW_021024866.1	1609692	1623060	-	LOC114309354	--	K16297 serine carboxypeptidase-like clade II [EC:3.4.16.-] | (RefSeq) serine carboxypeptidase-like 45 (A)	--	serine carboxypeptidase-like 45 [Camellia sinensis]	SCP45_ARATH RecName: Full=Serine carboxypeptidase-like 45; EC=3.4.16.-; Flags: Precursor;	A0A7J7GE67_CAMSI RecName: Full=Carboxypeptidase {ECO:0000256|RuleBase:RU361156}; EC=3.4.16.- {ECO:0000256|RuleBase:RU361156};	Serine carboxypeptidases (lysosomal cathepsin A)	GO:0005576,extracellular region; GO:0009505,plant-type cell wall; GO:0009506,plasmodesma; GO:0004185,serine-type carboxypeptidase activity; GO:0006508,proteolysis; GO:0003674,molecular_function; GO:0003824,catalytic activity; GO:0004180,carboxypeptidase activity; GO:0008233,peptidase activity; GO:0008236,serine-type peptidase activity; GO:0008238,exopeptidase activity; GO:0016787,hydrolase activi…	PF00450.25:Serine carboxypeptidase	--	--	--
LOC114273114	97.6765	76.6377	97.2023	1.4667	4.5814	4.3875	914	760	831	17	47	46	-4.71256	9.77381e-62	1.46478e-59	down	NW_021026189.1	1328357	1339442	+	LOC114273114	--	--	--	hypothetical protein TEA_020285 [Camellia sinensis var. sinensis]	--	A0A4S4EE64_CAMSI SubName: Full=Uncharacterized protein {ECO:0000313|EMBL:THG14192.1};	--	--	--	--	--	--
LOC114304834	113.186	129.155	132.649	40.2338	37.2037	38.1733	7931	9591	8492	3492	2858	2997	-1.6984	1.14589e-61	1.70979e-59	down	NW_021035609.1	49195	72908	+	LOC114304834	--	K20290 conserved oligomeric Golgi complex subunit 3 | (RefSeq) conserved oligomeric Golgi complex subunit 3-like (A)	--	conserved oligomeric Golgi complex subunit 3-like [Camellia sinensis]	COG3_ARATH RecName: Full=Conserved oligomeric Golgi complex subunit 3 {ECO:0000303|PubMed:27448097}; Short=COG complex subunit 3 {ECO:0000303|PubMed:27448097}; AltName: Full=Component of oligomeric Golgi complex 3 {ECO:0000303|PubMed:27448097};	A0A4S4E865_CAMSI RecName: Full=Conserved oligomeric Golgi complex subunit 3 {ECO:0000256|ARBA:ARBA00020976}; AltName: Full=Component of oligomeric Golgi complex 3 {ECO:0000256|ARBA:ARBA00031339};	Subunit of cis-Golgi transport vesicle tethering complex - Sec34p	GO:0005801,cis-Golgi network; GO:0000139,Golgi membrane; GO:0017119,Golgi transport complex; GO:0042803,protein homodimerization activity; GO:0007030,Golgi organization; GO:0048193,Golgi vesicle transport; GO:0006891,intra-Golgi vesicle-mediated transport; GO:0006886,intracellular protein transport; GO:0009860,pollen tube growth; GO:0003674,molecular_function; GO:0005488,binding; GO:0005515,prote…	PF04136.18:Sec34-like family	--	--	--
LOC114274836	0.4121	0.2745	0.5572	10.5879	9.4195	8.6975	17	12	21	541	426	402	4.54503	1.1817e-61	1.75552e-59	up	NW_021026271.1	1462621	1468539	-	LOC114274836	--	--	--	hypothetical protein TEA_000156 [Camellia sinensis var. sinensis]	MED4_ARATH RecName: Full=Mediator of RNA polymerase II transcription subunit 4;	A0A4S4EAS7_CAMSI RecName: Full=IBB domain-containing protein {ECO:0000259|PROSITE:PS51214};	--	GO:0070847,core mediator complex; GO:0016592,mediator complex; GO:0003712,transcription coregulator activity; GO:0006357,regulation of transcription by RNA polymerase II; GO:0003674,molecular_function; GO:0140110,transcription regulator activity; GO:0006139,nucleobase-containing compound metabolic process; GO:0006351,DNA-templated transcription; GO:0006355,regulation of DNA-templated transcriptio…	PF10018.12:Vitamin-D-receptor interacting Mediator subunit 4	--	--	--
LOC114256040	13.8397	19.5886	17.25	0.6415	0.2718	0.1182	418	627	476	24	9	4	-5.59115	1.32829e-61	1.96472e-59	down	NW_021025384.1	802409	809921	-	LOC114256040	--	K12831 splicing factor 3B subunit 4 | (RefSeq) splicing factor 3B subunit 4-like (A)	ko03040: Spliceosome	splicing factor 3B subunit 4-like [Camellia sinensis]	PABP2_ARATH RecName: Full=Polyadenylate-binding protein 2; Short=PABP-2; Short=Poly(A)-binding protein 2;	A0A4S4F0S4_CAMSI SubName: Full=Uncharacterized protein {ECO:0000313|EMBL:THG22732.1};	Splicing factor 3b, subunit 4	GO:0005829,cytosol; GO:0005634,nucleus; GO:0005886,plasma membrane; GO:1990904,ribonucleoprotein complex; GO:0003730,mRNA 3'-UTR binding; GO:0003729,mRNA binding; GO:0008143,poly(A) binding; GO:0008266,poly(U) RNA binding; GO:0003723,RNA binding; GO:0003743,translation initiation factor activity; GO:0000184,nuclear-transcribed mRNA catabolic process, nonsense-mediated decay; GO:1900151,regulation…	PF00076.25:RNA recognition motif. (a.k.a. RRM, RBD, or RNP domain)	--	--	--
LOC114319794	26.7145	31	32.2391	5.4025	5.8395	6.5368	1014	1247	1118	254	243	278	-2.34054	1.74316e-61	2.56721e-59	down	NW_021024557.1	457889	489096	-	LOC114319794	--	K09716 D-aminoacyl-tRNA deacylase [EC:3.1.1.96] | (RefSeq) D-aminoacyl-tRNA deacylase-like isoform X1 (A)	--	D-aminoacyl-tRNA deacylase-like isoform X1 [Camellia sinensis]	GEK1_ARATH RecName: Full=D-aminoacyl-tRNA deacylase {ECO:0000303|PubMed:17251192}; EC=3.1.1.96 {ECO:0000269|PubMed:17251192}; AltName: Full=Ethanol tolerance protein GEKO1;	A0A7J7GZR2_CAMSI SubName: Full=Uncharacterized protein {ECO:0000313|EMBL:KAF5945471.1};	--	GO:0005737,cytoplasm; GO:0005634,nucleus; GO:0051499,D-aminoacyl-tRNA deacylase activity; GO:0046872,metal ion binding; GO:0019478,D-amino acid catabolic process; GO:0002161,aminoacyl-tRNA editing activity; GO:0003674,molecular_function; GO:0003824,catalytic activity; GO:0016787,hydrolase activity; GO:0016788,hydrolase activity, acting on ester bonds; GO:0052689,carboxylic ester hydrolase activit…	PF04414.15:D-aminoacyl-tRNA deacylase	--	--	--
novel.9131	0.168	0.2717	0.1839	8.7962	9.1063	10.1526	7	12	7	454	416	474	5.47659	4.14976e-61	6.08512e-59	up	NW_021026427.1	380991	387669	-	--	--	K09264 MADS-box transcription factor, plant | (RefSeq) uncharacterized protein LOC114313566 (A)	--	Phosphoenolpyruvate carboxylase 1 [Camellia lanceoleosa]	CCD31_ARATH RecName: Full=Cyclin-D3-1; AltName: Full=Cyclin-delta-3; Short=Cyclin-d3; AltName: Full=G1/S-specific cyclin-D3-1; Short=CycD3;1;	A0A7J7GX19_CAMSI SubName: Full=Uncharacterized protein {ECO:0000313|EMBL:KAF5944024.1};	G1/S-specific cyclin D	GO:0000307,cyclin-dependent protein kinase holoenzyme complex; GO:0005737,cytoplasm; GO:0005634,nucleus; GO:0016538,cyclin-dependent protein serine/threonine kinase regulator activity; GO:0051301,cell division; GO:0000082,G1/S transition of mitotic cell cycle; GO:0010444,guard mother cell differentiation; GO:0044772,mitotic cell cycle phase transition; GO:0000079,regulation of cyclin-dependent pr…	--	--	--	--
novel.1164	25.0995	21.0704	21.599	128.43	126.471	128.384	145	129	114	919	801	831	2.49628	4.31215e-61	6.29611e-59	up	NW_021024687.1	5581963	5582225	.	--	--	--	--	hypothetical protein HYC85_000043 [Camellia sinensis]	--	A0A7J7FPG4_CAMSI SubName: Full=Uncharacterized protein {ECO:0000313|EMBL:KAF5929919.1};	--	GO:0005576,extracellular region; GO:0005575,cellular_component; GO:0110165,cellular anatomical entity	--	--	--	--
novel.7057	17.6068	25.1534	29.1171	0.3985	0.4002	0.4406	321	486	485	9	8	9	-5.85648	5.02073e-61	7.29936e-59	down	NW_021025859.1	929914	930743	.	--	--	K02981 small subunit ribosomal protein S2e | (RefSeq) 40S ribosomal protein S2-4-like (A)	ko03010: Ribosome	40S ribosomal protein S2-4 [Camellia lanceoleosa]	RS24_ARATH RecName: Full=40S ribosomal protein S2-4;	A0A7C8YMP8_OPUST RecName: Full=S5 DRBM domain-containing protein {ECO:0000259|PROSITE:PS50881}; Flags: Fragment;	40S ribosomal protein S2/30S ribosomal protein S5	GO:0005829,cytosol; GO:0022627,cytosolic small ribosomal subunit; GO:0009506,plasmodesma; GO:0003729,mRNA binding; GO:0003735,structural constituent of ribosome; GO:0006412,translation; GO:0003674,molecular_function; GO:0003676,nucleic acid binding; GO:0003723,RNA binding; GO:0005488,binding; GO:0097159,organic cyclic compound binding; GO:1901363,heterocyclic compound binding; GO:0005198,structur…	PF00333.23:Ribosomal protein S5, N-terminal domain	--	--	--
LOC114259170	0.0998	0.0869	0.126	2.535	2.9131	2.8983	13	12	15	409	416	423	4.74666	7.14078e-61	1.03374e-58	up	NW_021025524.1	1155424	1170871	-	LOC114259170	--	K13126 polyadenylate-binding protein | (RefSeq) polyadenylate-binding protein 3-like (A)	ko03015: mRNA surveillance pathway; ko03018: RNA degradation	putative disease resistance RPP13-like protein 1 [Camellia sinensis]	R13L1_ARATH RecName: Full=Putative disease resistance RPP13-like protein 1;	A0A4S4EWT5_CAMSI SubName: Full=Uncharacterized protein {ECO:0000313|EMBL:THG21014.1};	Apoptotic ATPase	GO:0043531,ADP binding; GO:0005524,ATP binding; GO:0006952,defense response; GO:0051707,response to other organism; GO:0000166,nucleotide binding; GO:0003674,molecular_function; GO:0005488,binding; GO:0017076,purine nucleotide binding; GO:0030554,adenyl nucleotide binding; GO:0032553,ribonucleotide binding; GO:0032555,purine ribonucleotide binding; GO:0032559,adenyl ribonucleotide binding; GO:003…	PF00931.25:NB-ARC domain	--	--	--
LOC114257345	1.4475	1.3041	1.9625	10.1404	9.8724	9.7266	155	148	192	1345	1159	1167	2.66231	8.45863e-61	1.21933e-58	up	NW_021025432.1	301066	329027	-	LOC114257345	--	K13457 disease resistance protein RPM1 | (RefSeq) disease resistance protein RPM1-like (A)	ko04626: Plant-pathogen interaction	putative disease resistance RPP13-like protein 1 [Camellia sinensis]	R13L1_ARATH RecName: Full=Putative disease resistance RPP13-like protein 1;	A0A2R6QKJ8_ACTCC SubName: Full=Disease resistance RPP13-like protein {ECO:0000313|EMBL:PSS09924.1};	Apoptotic ATPase	GO:0043531,ADP binding; GO:0005524,ATP binding; GO:0006952,defense response; GO:0051707,response to other organism; GO:0000166,nucleotide binding; GO:0003674,molecular_function; GO:0005488,binding; GO:0017076,purine nucleotide binding; GO:0030554,adenyl nucleotide binding; GO:0032553,ribonucleotide binding; GO:0032555,purine ribonucleotide binding; GO:0032559,adenyl ribonucleotide binding; GO:003…	PF00931.25:NB-ARC domain	--	--	--
LOC114306949	1.4496	1.0045	1.1156	12.7634	10.7842	11.5224	64	47	45	698	522	570	3.29297	1.52536e-60	2.18957e-58	up	NW_021024788.1	931113	933122	-	LOC114306949	--	K13496 UDP-glucosyltransferase 73C [EC:2.4.1.-] | (RefSeq) UDP-glycosyltransferase 73C4-like (A)	ko00908: Zeatin biosynthesis; ko01110: Biosynthesis of secondary metabolites	UDP-glycosyltransferase 73C4-like [Camellia sinensis]	U73C6_ARATH RecName: Full=UDP-glycosyltransferase 73C6; EC=2.4.1.-; AltName: Full=Flavonol-3-O-glycoside-7-O-glucosyltransferase 1; AltName: Full=Zeatin O-glucosyltransferase 2;	A0A4S4DSZ8_CAMSI RecName: Full=Glycosyltransferase {ECO:0000256|RuleBase:RU362057}; EC=2.4.1.- {ECO:0000256|RuleBase:RU362057};	UDP-glucuronosyl and UDP-glucosyl transferase	GO:0005783,endoplasmic reticulum; GO:0080043,quercetin 3-O-glucosyltransferase activity; GO:0080046,quercetin 4'-O-glucosyltransferase activity; GO:0080044,quercetin 7-O-glucosyltransferase activity; GO:0035251,UDP-glucosyltransferase activity; GO:0051555,flavonol biosynthetic process; GO:0003674,molecular_function; GO:0003824,catalytic activity; GO:0008194,UDP-glycosyltransferase activity; GO:00…	PF00201.21:UDP-glucoronosyl and UDP-glucosyl transferase	--	--	--
LOC114260311	0.7393	0.9391	0.5914	7.6906	6.9512	7.7533	52	70	38	670	536	611	3.28994	1.98829e-60	2.84208e-58	up	NW_021025584.1	2038864	2053487	-	LOC114260311	--	K03129 transcription initiation factor TFIID subunit 4 | (RefSeq) transcription initiation factor TFIID subunit 4b-like isoform X1 (A)	ko03022: Basal transcription factors	transcription initiation factor TFIID subunit 4b-like isoform X1 [Camellia sinensis]	TAF4B_ARATH RecName: Full=Transcription initiation factor TFIID subunit 4b; AltName: Full=TBP-associated factor 4b; Short=AtTAF4b;	A0A4S4ETQ2_CAMSI RecName: Full=RST domain-containing protein {ECO:0000259|PROSITE:PS51879};	TATA box binding protein (TBP)-associated factor, RNA polymerase II	GO:0005669,transcription factor TFIID complex; GO:0003677,DNA binding; GO:0046982,protein heterodimerization activity; GO:0006367,transcription initiation at RNA polymerase II promoter; GO:0003674,molecular_function; GO:0003676,nucleic acid binding; GO:0005488,binding; GO:0097159,organic cyclic compound binding; GO:1901363,heterocyclic compound binding; GO:0005515,protein binding; GO:0046983,prot…	PF12174.11:RCD1-SRO-TAF4 (RST) plant domain	--	--	--
LOC114282385	12.0021	14.5913	19.0257	0.486	0.6177	0.3694	319	411	462	16	18	11	-4.95078	2.13775e-60	3.04294e-58	down	NW_021026784.1	1212606	1215392	+	LOC114282385	--	K04564 superoxide dismutase, Fe-Mn family [EC:1.15.1.1] | (RefSeq) superoxide dismutase [Fe], chloroplastic-like isoform X1 (A)	ko04146: Peroxisome	superoxide dismutase [Fe]	SODF2_ARATH RecName: Full=Superoxide dismutase [Fe] 2, chloroplastic; EC=1.15.1.1 {ECO:0000269|PubMed:18996978}; AltName: Full=Protein ALBINO OR PALE GREEN 8; AltName: Full=Protein FE SUPEROXIDE DISMUTASE 2; Flags: Precursor;	A0A7J7I403_CAMSI RecName: Full=Superoxide dismutase {ECO:0000256|ARBA:ARBA00012682}; EC=1.15.1.1 {ECO:0000256|ARBA:ARBA00012682};	Manganese superoxide dismutase	GO:0009507,chloroplast; GO:0042644,chloroplast nucleoid; GO:0009534,chloroplast thylakoid; GO:0009579,thylakoid; GO:0046872,metal ion binding; GO:0004784,superoxide dismutase activity; GO:0009411,response to UV; GO:0003674,molecular_function; GO:0005488,binding; GO:0043167,ion binding; GO:0043169,cation binding; GO:0003824,catalytic activity; GO:0016209,antioxidant activity; GO:0016491,oxidoreduc…	PF02777.21:Iron/manganese superoxide dismutases, C-terminal domain	--	--	--
LOC114308980	9.2262	9.4093	7.1658	0.3198	0.17	0.2287	396	428	281	17	8	11	-5.15919	4.82307e-60	6.8367e-58	down	NW_021024851.1	1190817	1195306	+	LOC114308980	--	K20617 cytochrome P450 family 71 subfamily A | (RefSeq) cytochrome P450 71A1-like (A)	--	cytochrome P450 71A6-like isoform X1 [Camellia sinensis]	C7317_PRUMU RecName: Full=Cytochrome P450 736A117 {ECO:0000303|PubMed:25015725}; EC=1.14.-.- {ECO:0000305};	A0A4S4EEP1_CAMSI SubName: Full=Uncharacterized protein {ECO:0000313|EMBL:THG14402.1};	Cytochrome P450 CYP2 subfamily	GO:0016021,integral component of membrane; GO:0020037,heme binding; GO:0005506,iron ion binding; GO:0004497,monooxygenase activity; GO:0016705,oxidoreductase activity, acting on paired donors, with incorporation or reduction of molecular oxygen; GO:0003674,molecular_function; GO:0005488,binding; GO:0046906,tetrapyrrole binding; GO:0097159,organic cyclic compound binding; GO:1901363,heterocyclic c…	PF00067.25:Cytochrome P450	--	--	--
LOC114284712	41.3176	43.8398	54.6907	0.8021	2.3988	2.5036	707	795	855	17	45	48	-4.62408	9.45712e-60	1.33498e-57	down	NW_021026967.1	38948	42459	+	LOC114284712	--	K02964 small subunit ribosomal protein S18e | (RefSeq) very-long-chain aldehyde decarbonylase GL1-1-like (A)	ko03010: Ribosome	very-long-chain aldehyde decarbonylase GL1-1-like [Camellia sinensis]	RS18_ARATH RecName: Full=40S ribosomal protein S18;	A0A4S4DX64_CAMSI SubName: Full=Uncharacterized protein {ECO:0000313|EMBL:THG07960.1};	Ribosomal protein S18	GO:0005829,cytosol; GO:0022626,cytosolic ribosome; GO:0022627,cytosolic small ribosomal subunit; GO:0005730,nucleolus; GO:0005634,nucleus; GO:0009505,plant-type cell wall; GO:0000325,plant-type vacuole; GO:0005886,plasma membrane; GO:0009506,plasmodesma; GO:0015935,small ribosomal subunit; GO:0003729,mRNA binding; GO:0019843,rRNA binding; GO:0003735,structural constituent of ribosome; GO:0006413,…	PF00416.25:Ribosomal protein S13/S18	--	--	--
novel.14561	12.318	9.4271	15.4086	80.5661	84.656	88.7614	217	176	248	1758	1635	1752	2.77704	1.17819e-59	1.65629e-57	up	NW_021032801.1	430300	431101	.	--	--	--	--	hypothetical protein LOK49_LG06G01023 [Camellia lanceoleosa]	--	A0A7J7H9K6_CAMSI SubName: Full=Uncharacterized protein {ECO:0000313|EMBL:KAF5949265.1};	--	GO:0016021,integral component of membrane; GO:0005575,cellular_component; GO:0016020,membrane; GO:0031224,intrinsic component of membrane; GO:0110165,cellular anatomical entity	--	--	--	--
novel.14700	1.1825	1.6737	0.8628	110.899	77.6579	95.5107	6	9	4	697	432	543	6.23085	1.50931e-59	2.11303e-57	up	NW_021034405.1	12556	12786	.	--	--	--	--	desiccation-related protein PCC13-62-like [Camellia sinensis]	NEC2_NESMA RecName: Full=Ferritin-like catalase Nec2 {ECO:0000303|PubMed:35074876}; EC=1.11.1.6 {ECO:0000269|PubMed:35074876}; AltName: Full=Nectar protein 2 {ECO:0000303|PubMed:35074876}; Short=NmNec2 {ECO:0000303|PubMed:35074876}; Flags: Precursor;	A0A4S4EES1_CAMSI SubName: Full=Uncharacterized protein {ECO:0000313|EMBL:THG14266.1};	--	--	PF13668.9:Ferritin-like domain	--	--	--
novel.7711	4.3135	4.3165	4.2853	16.403	16.0513	16.797	314	333	285	1479	1281	1370	1.92835	2.12877e-59	2.96807e-57	up	NW_021026026.1	204865	241887	+	--	--	K00700 1,4-alpha-glucan branching enzyme [EC:2.4.1.18] | (RefSeq) 1,4-alpha-glucan-branching enzyme 2-2, chloroplastic/amyloplastic-like isoform X1 (A)	ko00500: Starch and sucrose metabolism; ko01100: Metabolic pathways; ko01110: Biosynthesis of secondary metabolites	hypothetical protein L6452_00500 [Arctium lappa]	POLR1_ARATH RecName: Full=Retrovirus-related Pol polyprotein from transposon RE1; AltName: Full=Retro element 1 {ECO:0000303|PubMed:10689195}; Short=AtRE1 {ECO:0000303|PubMed:10689195}; Includes: RecName: Full=Protease RE1; EC=3.4.23.-; Includes: RecName: Full=Reverse transcriptase RE1; EC=2.7.7.49; Includes: RecName: Full=Endonuclease RE1;	Q710T7_POPDE SubName: Full=Gag-pol polyprotein {ECO:0000313|EMBL:CAC95126.1};	FOG: Transposon-encoded proteins with TYA, reverse transcriptase, integrase domains in various combinations	GO:0004190,aspartic-type endopeptidase activity; GO:0004519,endonuclease activity; GO:0046872,metal ion binding; GO:0003676,nucleic acid binding; GO:0003964,RNA-directed DNA polymerase activity; GO:0015074,DNA integration; GO:0006310,DNA recombination; GO:0006508,proteolysis; GO:0003674,molecular_function; GO:0003824,catalytic activity; GO:0004175,endopeptidase activity; GO:0008233,peptidase acti…	PF07727.17:Reverse transcriptase (RNA-dependent DNA polymerase)	--	--	--
LOC114299609	0.0908	0.0589	0.0621	1.9057	1.884	2.0815	16	11	10	416	364	411	4.78857	2.43972e-59	3.38772e-57	up	NW_021029028.1	652101	683191	-	LOC114299609	--	--	--	uncharacterized protein LOC114299609 isoform X1 [Camellia sinensis]	T2AH_TAXCA RecName: Full=Taxoid 2-alpha-hydroxylase {ECO:0000303|PubMed:15178487}; EC=1.14.14.- {ECO:0000269|PubMed:15178487};	A0A834FZQ6_RHOSS SubName: Full=Uncharacterized protein {ECO:0000313|EMBL:KAF7120021.1};	Cytochrome P450 CYP4/CYP19/CYP26 subfamilies	GO:0016021,integral component of membrane; GO:0020037,heme binding; GO:0005506,iron ion binding; GO:0004497,monooxygenase activity; GO:0016705,oxidoreductase activity, acting on paired donors, with incorporation or reduction of molecular oxygen; GO:0042617,paclitaxel biosynthetic process; GO:0003674,molecular_function; GO:0005488,binding; GO:0046906,tetrapyrrole binding; GO:0097159,organic cyclic…	--	--	--	--
novel.7824	0.3803	0.2512	0.229	6.2946	6.7995	6.9247	20	14	11	410	392	408	4.53218	2.6051e-59	3.60266e-57	up	NW_021026058.1	756507	761188	+	--	--	K01188 beta-glucosidase [EC:3.2.1.21] | (RefSeq) hydroxyisourate hydrolase-like (A)	ko00460: Cyanoamino acid metabolism; ko00500: Starch and sucrose metabolism; ko00999: Biosynthesis of various plant secondary metabolites; ko01100: Metabolic pathways; ko01110: Biosynthesis of secondary metabolites	hydroxyisourate hydrolase-like, partial [Camellia sinensis]	BGL11_ARATH RecName: Full=Beta-glucosidase 11; Short=AtBGLU11; EC=3.2.1.21; Flags: Precursor;	A0A7J7FSL3_CAMSI SubName: Full=Uncharacterized protein {ECO:0000313|EMBL:KAF5931373.1};	Beta-glucosidase, lactase phlorizinhydrolase, and related proteins	GO:0008422,beta-glucosidase activity; GO:0102483,scopolin beta-glucosidase activity; GO:0005975,carbohydrate metabolic process; GO:0003674,molecular_function; GO:0003824,catalytic activity; GO:0004553,hydrolase activity, hydrolyzing O-glycosyl compounds; GO:0015926,glucosidase activity; GO:0016787,hydrolase activity; GO:0016798,hydrolase activity, acting on glycosyl bonds; GO:0008150,biological_p…	PF00232.21:Glycosyl hydrolase family 1	--	--	--
LOC114323355	187.76	185.155	191.673	63.7129	60.7304	65.9752	3683	3849	3435	1548	1306	1450	-1.57036	3.65915e-59	5.03985e-57	down	NW_021025333.1	1160222	1162240	-	LOC114323355	--	K11253 histone H3 | (RefSeq) histone H3.3-like (A)	--	histone H3.3-like [Camellia sinensis]	H33_ARATH RecName: Full=Histone H3.3; AltName: Full=Histone H3.2;	A0A0D3AQT1_BRAOL RecName: Full=Histone domain-containing protein {ECO:0000259|Pfam:PF00125};	Histones H3 and H4	GO:0005730,nucleolus; GO:0000786,nucleosome; GO:0005634,nucleus; GO:0005886,plasma membrane; GO:0030875,rDNA protrusion; GO:0003677,DNA binding; GO:0046982,protein heterodimerization activity; GO:0030527,structural constituent of chromatin; GO:0003674,molecular_function; GO:0003676,nucleic acid binding; GO:0005488,binding; GO:0097159,organic cyclic compound binding; GO:1901363,heterocyclic compou…	PF00125.27:Core histone H2A/H2B/H3/H4	--	--	--
LOC114306493	0.1084	0.0938	0.1879	3.2465	3.2146	3.0566	12	11	19	445	390	379	4.6285	3.9571e-59	5.42825e-57	up	NW_021024775.1	103298	161002	+	LOC114306493	--	K13459 disease resistance protein RPS2 | (RefSeq) disease resistance protein RPS2 (A)	ko04626: Plant-pathogen interaction	uncharacterized protein LOC114306493 isoform X1 [Camellia sinensis]	DRL27_ARATH RecName: Full=Disease resistance protein At4g27190;	A0A4S4EHV5_CAMSI RecName: Full=NB-ARC domain-containing protein {ECO:0000259|Pfam:PF00931};	Apoptotic ATPase	GO:0043531,ADP binding; GO:0005524,ATP binding; GO:0006952,defense response; GO:0000166,nucleotide binding; GO:0003674,molecular_function; GO:0005488,binding; GO:0017076,purine nucleotide binding; GO:0030554,adenyl nucleotide binding; GO:0032553,ribonucleotide binding; GO:0032555,purine ribonucleotide binding; GO:0032559,adenyl ribonucleotide binding; GO:0036094,small molecule binding; GO:0043167…	PF13855.9:Leucine rich repeat	--	--	--
LOC114289729	24.0542	24.83	25.3564	1.3685	1.6934	1.4408	298	326	287	21	23	20	-4.04893	4.89401e-59	6.68651e-57	down	NW_021027365.1	95557	98255	+	LOC114289729	--	K08517 vesicle transport protein SEC22 | (RefSeq) 25.3 kDa vesicle transport protein (A)	ko04130: SNARE interactions in vesicular transport; ko04145: Phagosome	hypothetical protein LOK49_LG14G01155 [Camellia lanceoleosa]	--	A0A7J7HCB1_CAMSI RecName: Full=Longin domain-containing protein {ECO:0000259|PROSITE:PS50859};	Synaptobrevin/VAMP-like protein SEC22	GO:0005789,endoplasmic reticulum membrane; GO:0016021,integral component of membrane; GO:0005484,SNAP receptor activity; GO:0006888,endoplasmic reticulum to Golgi vesicle-mediated transport; GO:0006890,retrograde vesicle-mediated transport, Golgi to endoplasmic reticulum; GO:0003674,molecular_function; GO:0030674,protein-macromolecule adaptor activity; GO:0060090,molecular adaptor activity; GO:00…	--	--	--	--
LOC114310733	25.4575	34.8421	31.9226	0.1234	0.1046	0.0682	666	966	763	4	3	2	-8.27226	5.66839e-59	7.71355e-57	down	NW_021024900.1	957150	985990	-	LOC114310733	--	K14595 abscisate beta-glucosyltransferase [EC:2.4.1.263] | (RefSeq) abscisate beta-glucosyltransferase-like (A)	ko00906: Carotenoid biosynthesis; ko01100: Metabolic pathways; ko01110: Biosynthesis of secondary metabolites	abscisate beta-glucosyltransferase-like [Camellia sinensis]	AOG_PHAAN RecName: Full=Abscisate beta-glucosyltransferase; EC=2.4.1.263; AltName: Full=ABA-glucosyltransferase;	A0A7J7GF34_CAMSI RecName: Full=UDPGT domain-containing protein {ECO:0000259|PROSITE:PS00375};	UDP-glucuronosyl and UDP-glucosyl transferase	GO:0010294,abscisic acid glucosyltransferase activity; GO:0003674,molecular_function; GO:0003824,catalytic activity; GO:0008194,UDP-glycosyltransferase activity; GO:0016740,transferase activity; GO:0016757,glycosyltransferase activity; GO:0016758,hexosyltransferase activity; GO:0035251,UDP-glucosyltransferase activity; GO:0046527,glucosyltransferase activity	PF00201.21:UDP-glucoronosyl and UDP-glucosyl transferase	--	--	--
LOC114305937	0.644	0.6892	0.6447	4.2226	4.0544	4.1774	82	93	75	666	566	596	2.65088	8.68672e-59	1.17738e-56	up	NW_021024748.1	874289	880278	+	LOC114305937	--	--	--	uncharacterized protein LOC114305937 [Camellia sinensis]	--	A0A7J7G1B3_CAMSI SubName: Full=Uncharacterized protein {ECO:0000313|EMBL:KAF5933016.1};	--	--	--	--	--	--
LOC114324117	1.4653	3.3851	3.7607	41.4454	39.9584	44.8707	29	71	68	1016	867	995	3.87953	1.26123e-58	1.70266e-56	up	NW_021025367.1	1881870	1888346	+	LOC114324117	--	--	--	lipid transfer-like protein VAS isoform X1 [Camellia sinensis]	LTPG7_ARATH RecName: Full=Non-specific lipid transfer protein GPI-anchored 7 {ECO:0000303|PubMed:23893219}; Short=AtLTPG-7 {ECO:0000303|PubMed:23893219}; Short=Protein LTP-GPI-ANCHORED 7 {ECO:0000303|PubMed:23893219}; Flags: Precursor;	A0A4V3WR56_CAMSI RecName: Full=AAI domain-containing protein {ECO:0000259|SMART:SM00499};	--	GO:0031225,anchored component of membrane; GO:0005886,plasma membrane; GO:0005575,cellular_component; GO:0016020,membrane; GO:0031224,intrinsic component of membrane; GO:0110165,cellular anatomical entity; GO:0071944,cell periphery	PF14368.9:Probable lipid transfer	--	--	--
LOC114308809	1.1906	1.3909	0.5275	18.995	30.3555	30.4864	42	52	17	830	1174	1205	4.66537	2.94609e-58	3.9615e-56	up	NW_021024845.1	275328	276933	-	LOC114308809	--	K09286 EREBP-like factor | (RefSeq) dehydration-responsive element-binding protein 1A-like (A)	--	dehydration-responsive element-binding protein 1F-like [Camellia sinensis]	DRE1F_ORYSI RecName: Full=Dehydration-responsive element-binding protein 1F; Short=Protein DREB1F; AltName: Full=Protein C-repeat-binding factor 2; Short=rCBF2;	A0A4S4DKT1_CAMSI RecName: Full=AP2/ERF domain-containing protein {ECO:0000259|PROSITE:PS51032};	--	GO:0005634,nucleus; GO:0003677,DNA binding; GO:0003700,DNA-binding transcription factor activity; GO:0003674,molecular_function; GO:0003676,nucleic acid binding; GO:0005488,binding; GO:0097159,organic cyclic compound binding; GO:1901363,heterocyclic compound binding; GO:0140110,transcription regulator activity; GO:0005575,cellular_component; GO:0005622,intracellular anatomical structure; GO:00432…	PF00847.23:AP2 domain	--	--	--
novel.14582	3.1542	3.6289	3.2032	0.0613	0.0154	0.0452	374	456	347	9	2	6	-6.33378	4.83299e-58	6.47316e-56	down	NW_021033056.1	50035	56690	-	--	--	K09645 vitellogenic carboxypeptidase-like protein [EC:3.4.16.-] | (RefSeq) serine carboxypeptidase-like 50 (A)	--	hypothetical protein TEA_029782 [Camellia sinensis var. sinensis]	Y1130_ARATH RecName: Full=G-type lectin S-receptor-like serine/threonine-protein kinase At1g11300; EC=2.7.11.1; Flags: Precursor;	A0A4S4ELB4_CAMSI SubName: Full=Uncharacterized protein {ECO:0000313|EMBL:THG17409.1};	--	GO:0016021,integral component of membrane; GO:0005886,plasma membrane; GO:0005524,ATP binding; GO:0005516,calmodulin binding; GO:0030246,carbohydrate binding; GO:0106310,protein serine kinase activity; GO:0004674,protein serine/threonine kinase activity; GO:0031625,ubiquitin protein ligase binding; GO:0006468,protein phosphorylation; GO:0048544,recognition of pollen; GO:0000166,nucleotide binding…	PF01453.27:D-mannose binding lectin	--	--	--
LOC114306064	25.9694	29.8109	28.217	6.402	5.7058	6.2315	822	1000	816	251	198	221	-2.19705	5.07288e-58	6.76782e-56	down	NW_021024756.1	307386	327589	+	LOC114306064	--	--	--	protein STRICTOSIDINE SYNTHASE-LIKE 10-like [Camellia sinensis]	SSL10_ARATH RecName: Full=Protein STRICTOSIDINE SYNTHASE-LIKE 10 {ECO:0000303|PubMed:10777701}; Short=AtSSL10 {ECO:0000303|PubMed:10777701}; AltName: Full=Strictosidine synthase 8; Short=AtSS8; Flags: Precursor;	A0A4V3WME3_CAMSI RecName: Full=Str_synth domain-containing protein {ECO:0000259|Pfam:PF03088};	Predicted alkaloid synthase/Surface mucin Hemomucin	GO:0005829,cytosol; GO:0005783,endoplasmic reticulum; GO:0009505,plant-type cell wall; GO:0005886,plasma membrane; GO:0009506,plasmodesma; GO:0005773,vacuole; GO:0009058,biosynthetic process; GO:0008150,biological_process; GO:0008152,metabolic process; GO:0005575,cellular_component; GO:0005622,intracellular anatomical structure; GO:0005737,cytoplasm; GO:0110165,cellular anatomical entity; GO:0012…	PF03088.19:Strictosidine synthase	--	--	--
LOC114285944	76.4541	70.6299	78.9086	225.484	222.727	233.94	1718	1682	1620	6276	5487	5890	1.59218	8.2325e-58	1.09402e-55	up	NW_021027055.1	118529	120384	+	LOC114285944	--	K00799 glutathione S-transferase [EC:2.5.1.18] | (RefSeq) probable glutathione S-transferase (A)	ko00480: Glutathione metabolism; ko01100: Metabolic pathways	probable glutathione S-transferase [Camellia sinensis]	GSTXC_TOBAC RecName: Full=Probable glutathione S-transferase parC; EC=2.5.1.18; AltName: Full=Auxin-regulated protein parC;	A0A7J7HD78_CAMSI RecName: Full=Glutathione transferase {ECO:0000256|ARBA:ARBA00012452}; EC=2.5.1.18 {ECO:0000256|ARBA:ARBA00012452};	Glutathione S-transferase	GO:0005737,cytoplasm; GO:0004364,glutathione transferase activity; GO:0009734,auxin-activated signaling pathway; GO:0006749,glutathione metabolic process; GO:0003674,molecular_function; GO:0003824,catalytic activity; GO:0016740,transferase activity; GO:0016765,transferase activity, transferring alkyl or aryl (other than methyl) groups; GO:0007154,cell communication; GO:0007165,signal transduction…	PF02798.23:Glutathione S-transferase, N-terminal domain	--	--	--
LOC114319696	0.8333	1.0193	0.6757	11.9358	11.1767	10.9086	27	35	20	479	397	396	3.73745	9.46564e-58	1.253e-55	up	NW_021025200.1	268469	270929	-	LOC114319696	--	K22985 G protein-coupled receptor 107 | (RefSeq) protein GPR107-like (A)	--	hypothetical protein TEA_007065 [Camellia sinensis var. sinensis]	CAND7_ARATH RecName: Full=Protein CANDIDATE G-PROTEIN COUPLED RECEPTOR 7 {ECO:0000303|PubMed:18671868}; Short=AtCand7 {ECO:0000303|PubMed:18671868}; Flags: Precursor;	A0A4V3WIY1_CAMSI SubName: Full=Uncharacterized protein {ECO:0000313|EMBL:THF94856.1};	G protein-coupled seven transmembrane receptor	GO:0005794,Golgi apparatus; GO:0016021,integral component of membrane; GO:0016020,membrane; GO:0004930,G protein-coupled receptor activity; GO:0007186,G protein-coupled receptor signaling pathway; GO:0002237,response to molecule of bacterial origin; GO:0010015,root morphogenesis; GO:0003674,molecular_function; GO:0004888,transmembrane signaling receptor activity; GO:0038023,signaling receptor act…	PF00240.26:Ubiquitin family	--	--	--
LOC114273069	4.656	9.1418	7.8759	128.64	78.1176	93.6038	99	206	153	3388	1821	2230	3.79086	1.39203e-57	1.83554e-55	up	NW_021026187.1	1109670	1110779	-	LOC114273069	--	--	--	kiwellin-like [Camellia sinensis]	KIWEL_ACTDE RecName: Full=Kiwellin {ECO:0000303|PubMed:16328735}; AltName: Allergen=Act d 5; Contains: RecName: Full=Kissper {ECO:0000303|PubMed:18186145}; Contains: RecName: Full=KiTH-3 {ECO:0000303|PubMed:18442249}; Contains: RecName: Full=KiTH-1 {ECO:0000303|PubMed:18442249}; Contains: RecName: Full=KiTH-2 {ECO:0000303|PubMed:18442249}; Flags: Precursor;	A0A4S4ED29_CAMSI SubName: Full=Uncharacterized protein {ECO:0000313|EMBL:THG14213.1};	--	GO:0005576,extracellular region; GO:0005575,cellular_component; GO:0110165,cellular anatomical entity	PF03330.21:Lytic transglycolase	--	--	--
LOC114298200	0.5966	0.5864	0.6312	3.4519	3.0882	3.1593	120	125	116	860	681	712	2.41749	1.5953e-57	2.09545e-55	up	NW_021028626.1	330124	349778	+	LOC114298200	--	K14326 regulator of nonsense transcripts 1 [EC:3.6.4.13 5.6.2.3] | (RefSeq) regulator of nonsense transcripts 1 homolog (A)	ko03013: Nucleocytoplasmic transport; ko03015: mRNA surveillance pathway	uncharacterized protein LOC114298200 [Camellia sinensis]	MAA3_ARATH RecName: Full=Probable helicase MAGATAMA 3; EC=3.6.4.-; AltName: Full=SEN1-like protein;	A0A4S4DA78_CAMSI RecName: Full=UvrD-like helicase ATP-binding domain-containing protein {ECO:0000259|PROSITE:PS51198};	tRNA-splicing endonuclease positive effector (SEN1)	GO:0005634,nucleus; GO:0005524,ATP binding; GO:0004386,helicase activity; GO:0016787,hydrolase activity; GO:0003723,RNA binding; GO:0009553,embryo sac development; GO:0010183,pollen tube guidance; GO:0009875,pollen-pistil interaction; GO:0000166,nucleotide binding; GO:0003674,molecular_function; GO:0005488,binding; GO:0017076,purine nucleotide binding; GO:0030554,adenyl nucleotide binding; GO:003…	PF13087.9:AAA domain	--	--	--
LOC114261912	12.6762	9.8176	11.5373	1.3572	1.0775	0.9732	558	458	464	74	52	48	-3.31864	1.90144e-57	2.48796e-55	down	NW_021025647.1	898532	902133	-	LOC114261912	--	K01051 pectinesterase [EC:3.1.1.11] | (RefSeq) pectinesterase-like (A)	ko00040: Pentose and glucuronate interconversions; ko01100: Metabolic pathways	probable pectinesterase/pectinesterase inhibitor 12 [Camellia sinensis]	PME12_ARATH RecName: Full=Probable pectinesterase/pectinesterase inhibitor 12; Includes: RecName: Full=Pectinesterase inhibitor 12; AltName: Full=Pectin methylesterase inhibitor 12; Includes: RecName: Full=Pectinesterase 12; Short=PE 12; EC=3.1.1.11; AltName: Full=Pectin methylesterase 12; Short=AtPME12; Flags: Precursor;	A0A4S4ERM8_CAMSI RecName: Full=Pectinesterase {ECO:0000256|ARBA:ARBA00013229, ECO:0000256|RuleBase:RU000589}; EC=3.1.1.11 {ECO:0000256|ARBA:ARBA00013229, ECO:0000256|RuleBase:RU000589};	--	GO:0005576,extracellular region; GO:0045330,aspartyl esterase activity; GO:0030599,pectinesterase activity; GO:0046910,pectinesterase inhibitor activity; GO:0042545,cell wall modification; GO:0045490,pectin catabolic process; GO:0009617,response to bacterium; GO:0003674,molecular_function; GO:0003824,catalytic activity; GO:0016787,hydrolase activity; GO:0016788,hydrolase activity, acting on ester…	PF01095.22:Pectinesterase	--	--	--
novel.1249	43.8869	52.4545	69.5561	1.6062	3.3092	1.6712	375	475	543	17	31	16	-4.65881	1.98206e-57	2.58351e-55	down	NW_021024699.1	10294	10682	.	--	--	--	--	uncharacterized protein LOC114290947 [Camellia sinensis]	--	A0A4S4DMY0_CAMSI SubName: Full=Uncharacterized protein {ECO:0000313|EMBL:THG04358.1};	--	GO:0016021,integral component of membrane; GO:0005575,cellular_component; GO:0016020,membrane; GO:0031224,intrinsic component of membrane; GO:0110165,cellular anatomical entity	--	--	--	--
LOC114263187	23.8621	22.6181	14.2031	0.9603	0.4603	0.4826	662	665	360	33	14	15	-4.99072	2.12541e-57	2.75979e-55	down	NW_021025715.1	901852	908263	-	LOC114263187	--	K00224 chloroplastic oxoene reductase [EC:1.3.1.-] | (RefSeq) chloroplast envelope quinone oxidoreductase homolog (A)	ko00592: alpha-Linolenic acid metabolism; ko01110: Biosynthesis of secondary metabolites	chloroplast envelope quinone oxidoreductase homolog [Camellia sinensis]	QORH_ARATH RecName: Full=Chloroplast envelope quinone oxidoreductase homolog {ECO:0000303|PubMed:20424175}; Short=ceQORH {ECO:0000303|PubMed:20424175}; EC=1.3.1.- {ECO:0000269|PubMed:26678323};	A0A4S4EM75_CAMSI RecName: Full=PKS_ER domain-containing protein {ECO:0000259|SMART:SM00829};	Zinc-binding oxidoreductase	GO:0009507,chloroplast; GO:0009941,chloroplast envelope; GO:0009706,chloroplast inner membrane; GO:0009535,chloroplast thylakoid membrane; GO:0005829,cytosol; GO:0000325,plant-type vacuole; GO:0005886,plasma membrane; GO:0016491,oxidoreductase activity; GO:0003674,molecular_function; GO:0003824,catalytic activity; GO:0005575,cellular_component; GO:0005622,intracellular anatomical structure; GO:00…	PF13602.9:Zinc-binding dehydrogenase	--	--	--
LOC114323461	16.005	14.6659	15.4159	2.0961	2.1087	2.0633	450	437	396	73	65	65	-2.88082	2.55079e-57	3.29954e-55	down	NW_021025341.1	2686444	2693015	-	LOC114323461	--	K01240 uridine nucleosidase [EC:3.2.2.3] | (RefSeq) uridine nucleosidase 1-like isoform X1 (A)	ko00240: Pyrimidine metabolism; ko00760: Nicotinate and nicotinamide metabolism; ko01100: Metabolic pathways; ko01232: Nucleotide metabolism	uridine nucleosidase 1-like isoform X4 [Camellia sinensis]	URH1_ARATH RecName: Full=Uridine nucleosidase 1 {ECO:0000303|PubMed:19293370}; EC=3.2.2.3 {ECO:0000269|PubMed:19293370}; AltName: Full=Adenosine nucleosidase {ECO:0000303|PubMed:19293370}; EC=3.2.2.7 {ECO:0000269|PubMed:19293370}; AltName: Full=Inosine nucleosidase {ECO:0000303|PubMed:19293370}; EC=3.2.2.2 {ECO:0000269|PubMed:19293370}; AltName: Full=Nucleoside hydrolase 1 {ECO:0000303|PubMed:212…	A0A7J7HP69_CAMSI RecName: Full=IU_nuc_hydro domain-containing protein {ECO:0000259|Pfam:PF01156};	Predicted inosine-uridine preferring nucleoside hydrolase	GO:0005829,cytosol; GO:0047622,adenosine nucleosidase activity; GO:0042802,identical protein binding; GO:0047724,inosine nucleosidase activity; GO:0046982,protein heterodimerization activity; GO:0042803,protein homodimerization activity; GO:0008477,purine nucleosidase activity; GO:0045437,uridine nucleosidase activity; GO:0072585,xanthosine nucleotidase activity; GO:0006152,purine nucleoside cata…	PF01156.22:Inosine-uridine preferring nucleoside hydrolase	--	--	--
LOC114264981	0.671	0.5852	0.7567	4.7605	5.3414	5.2083	66	61	68	580	576	574	2.93023	3.52106e-57	4.53736e-55	up	NW_021025799.1	1141927	1147538	+	LOC114264981	--	K13457 disease resistance protein RPM1 | (RefSeq) disease resistance protein RPM1-like (A)	ko04626: Plant-pathogen interaction	disease resistance protein RGA2-like [Camellia sinensis]	RGA2_SOLBU RecName: Full=Disease resistance protein RGA2; AltName: Full=Blight resistance protein RPI; AltName: Full=RGA2-blb;	A0A4S4ENZ2_CAMSI SubName: Full=Uncharacterized protein {ECO:0000313|EMBL:THG17945.1};	Apoptotic ATPase	GO:0043531,ADP binding; GO:0005524,ATP binding; GO:0098542,defense response to other organism; GO:0000166,nucleotide binding; GO:0003674,molecular_function; GO:0005488,binding; GO:0017076,purine nucleotide binding; GO:0030554,adenyl nucleotide binding; GO:0032553,ribonucleotide binding; GO:0032555,purine ribonucleotide binding; GO:0032559,adenyl ribonucleotide binding; GO:0036094,small molecule b…	PF00931.25:NB-ARC domain	--	--	--
LOC114280061	0.6039	0.6015	0.4039	6.2837	6.365	7.0514	36	38	22	464	416	471	3.6004	4.58588e-57	5.88723e-55	up	NW_021026615.1	1751581	1798444	-	LOC114280061	--	K13510 lysophosphatidylcholine acyltransferase / lyso-PAF acetyltransferase [EC:2.3.1.23 2.3.1.67] | (RefSeq) lysophospholipid acyltransferase LPEAT2-like isoform X1 (A)	ko00564: Glycerophospholipid metabolism; ko00565: Ether lipid metabolism; ko01100: Metabolic pathways	lysophospholipid acyltransferase LPEAT2-like isoform X1 [Camellia sinensis]	LPCT2_ARATH RecName: Full=Lysophospholipid acyltransferase LPEAT2 {ECO:0000303|PubMed:19445718}; EC=2.3.1.23 {ECO:0000269|PubMed:19445718, ECO:0000269|PubMed:28408542}; EC=2.3.1.n6 {ECO:0000269|PubMed:19445718}; EC=2.3.1.n7 {ECO:0000269|PubMed:19445718, ECO:0000269|PubMed:28408542}; AltName: Full=Lysophosphatidylethanolamine acyltransferase 2 {ECO:0000303|PubMed:19445718}; Short=AtLPEAT2 {ECO:000…	A0A2R6QPA8_ACTCC SubName: Full=Lysophospholipid acyltransferase {ECO:0000313|EMBL:PSS11734.1};	Predicted phosphate acyltransferase, contains PlsC domain	GO:0000139,Golgi membrane; GO:0016021,integral component of membrane; GO:0031902,late endosome membrane; GO:0047184,1-acylglycerophosphocholine O-acyltransferase activity; GO:0106262,1-acylglycerophosphoethanolamine O-acyltransferase activity; GO:0106263,1-acylglycerophosphoserine O-acyltransferase activity; GO:0047159,1-alkenylglycerophosphocholine O-acyltransferase activity; GO:0005509,calcium …	PF01553.24:Acyltransferase	--	--	--
LOC114307733	1.68	1.8961	2.7042	17.6059	17.5777	17.1993	51	61	75	662	585	585	3.06797	5.09754e-57	6.51948e-55	up	NW_021024815.1	2580272	2581653	+	LOC114307733	--	K14493 gibberellin receptor GID1 [EC:3.-.-.-] | (RefSeq) gibberellin receptor GID1B-like (A)	ko04075: Plant hormone signal transduction	2-hydroxyisoflavanone dehydratase-like [Camellia sinensis]	HIDM_GLYEC RecName: Full=2-hydroxyisoflavanone dehydratase; EC=3.1.1.1; EC=4.2.1.105; AltName: Full=Carboxylesterase HIDM;	A0A4S4DQ34_CAMSI RecName: Full=Abhydrolase_3 domain-containing protein {ECO:0000259|Pfam:PF07859};	Arylacetamide deacetylase	GO:0033987,2-hydroxyisoflavanone dehydratase activity; GO:0052689,carboxylic ester hydrolase activity; GO:0080030,methyl indole-3-acetate esterase activity; GO:0009813,flavonoid biosynthetic process; GO:0009717,isoflavonoid biosynthetic process; GO:0046287,isoflavonoid metabolic process; GO:0003674,molecular_function; GO:0003824,catalytic activity; GO:0016829,lyase activity; GO:0016835,carbon-oxy…	PF07859.16:alpha/beta hydrolase fold	--	--	--
LOC114265332	33.0952	43.7638	37.6696	3.5124	4.1809	2.7042	426	597	443	56	59	39	-3.46271	6.27052e-57	7.98963e-55	down	NW_021025822.1	911603	912188	+	LOC114265332	--	K04035 magnesium-protoporphyrin IX monomethyl ester (oxidative) cyclase [EC:1.14.13.81] | (RefSeq) magnesium-protoporphyrin IX monomethyl ester [oxidative] cyclase, chloroplastic (A)	ko00860: Porphyrin metabolism; ko01100: Metabolic pathways; ko01110: Biosynthesis of secondary metabolites	magnesium-protoporphyrin IX monomethyl ester [oxidative]	CRD1_EUPES RecName: Full=Magnesium-protoporphyrin IX monomethyl ester [oxidative] cyclase, chloroplastic; Short=Mg-protoporphyrin IX monomethyl ester oxidative cyclase; EC=1.14.13.81; Flags: Precursor;	A0A2U8UYG7_CAMSI RecName: Full=Magnesium-protoporphyrin IX monomethyl ester (oxidative) cyclase {ECO:0000256|ARBA:ARBA00012092}; EC=1.14.13.81 {ECO:0000256|ARBA:ARBA00012092};	--	GO:0009507,chloroplast; GO:0048529,magnesium-protoporphyrin IX monomethyl ester (oxidative) cyclase activity; GO:0046872,metal ion binding; GO:0015995,chlorophyll biosynthetic process; GO:0015979,photosynthesis; GO:0003674,molecular_function; GO:0003824,catalytic activity; GO:0004497,monooxygenase activity; GO:0016491,oxidoreductase activity; GO:0016705,oxidoreductase activity, acting on paired d…	--	--	--	--
LOC114319159	15.9245	9.8113	13.0212	91.1294	97.2344	104.087	170	111	127	1205	1138	1245	2.91373	9.0138e-57	1.14421e-54	up	NW_021025177.1	1834619	1836590	+	LOC114319159	--	K02980 small subunit ribosomal protein S29e | (RefSeq) 40S ribosomal protein S29-like (A)	ko03010: Ribosome	40S ribosomal protein S29-like [Camellia sinensis]	RS29_ARATH RecName: Full=40S ribosomal protein S29;	A0A1S2YX16_CICAR SubName: Full=40S ribosomal protein S29 {ECO:0000313|RefSeq:XP_004491390.1, ECO:0000313|RefSeq:XP_004511309.1};	40S ribosomal protein S29	GO:0005829,cytosol; GO:0022627,cytosolic small ribosomal subunit; GO:0005886,plasma membrane; GO:0003735,structural constituent of ribosome; GO:0008270,zinc ion binding; GO:0006412,translation; GO:0003674,molecular_function; GO:0005198,structural molecule activity; GO:0005488,binding; GO:0043167,ion binding; GO:0043169,cation binding; GO:0046872,metal ion binding; GO:0046914,transition metal ion …	PF00253.24:Ribosomal protein S14p/S29e	--	--	--
novel.6470	14.6636	15.4454	16.1432	66.901	69.7534	73.7304	172	192	173	972	897	969	2.18413	1.1499e-56	1.45426e-54	up	NW_021025707.1	371964	372497	.	--	--	--	--	hypothetical protein LOK49_LG06G01065 [Camellia lanceoleosa]	--	A0A7J7H9K6_CAMSI SubName: Full=Uncharacterized protein {ECO:0000313|EMBL:KAF5949265.1};	--	GO:0016021,integral component of membrane; GO:0005575,cellular_component; GO:0016020,membrane; GO:0031224,intrinsic component of membrane; GO:0110165,cellular anatomical entity	--	--	--	--
LOC114323892	14.396	20.5514	20.4085	0.4718	0.533	0.3319	271	410	351	11	11	7	-5.37053	2.17744e-56	2.74357e-54	down	NW_021025355.1	2719722	2720578	-	LOC114323892	--	K13448 calcium-binding protein CML | (RefSeq) calcium-binding protein LPS1-alpha-like (A)	ko04626: Plant-pathogen interaction	calcium-binding protein LPS1-alpha-like [Camellia sinensis]	CML25_ARATH RecName: Full=Probable calcium-binding protein CML25; AltName: Full=Calmodulin-like protein 25;	A0A4S4DWB9_CAMSI SubName: Full=Uncharacterized protein {ECO:0000313|EMBL:THG07630.1};	Calmodulin and related proteins (EF-Hand superfamily)	GO:0005737,cytoplasm; GO:0005634,nucleus; GO:0005509,calcium ion binding; GO:0048767,root hair elongation; GO:0003674,molecular_function; GO:0005488,binding; GO:0043167,ion binding; GO:0043169,cation binding; GO:0046872,metal ion binding; GO:0007275,multicellular organism development; GO:0008150,biological_process; GO:0009653,anatomical structure morphogenesis; GO:0009888,tissue development; GO:0…	PF00036.35:EF hand	--	--	--
LOC114274948	0.3132	0	0.0571	57.6603	86.0986	66.1196	6	0	1	1368	1808	1419	9.15104	3.13651e-56	3.93743e-54	up	NW_021026278.1	618107	618978	+	LOC114274948	--	K13993 HSP20 family protein | (RefSeq) 18.2 kDa class I heat shock protein-like (A)	ko04141: Protein processing in endoplasmic reticulum	18.2 kDa class I heat shock protein-like [Camellia sinensis]	HS181_ARATH RecName: Full=18.1 kDa class I heat shock protein; AltName: Full=18.1 kDa heat shock protein; Short=AtHsp18.1;	A0A4S4EAR5_CAMSI SubName: Full=Uncharacterized protein {ECO:0000313|EMBL:THG13258.1};	Molecular chaperone (small heat-shock protein Hsp26/Hsp42)	GO:0005737,cytoplasm; GO:0043621,protein self-association; GO:0051082,unfolded protein binding; GO:0010286,heat acclimation; GO:0051259,protein complex oligomerization; GO:0006457,protein folding; GO:0009408,response to heat; GO:0042542,response to hydrogen peroxide; GO:0009651,response to salt stress; GO:0003674,molecular_function; GO:0005488,binding; GO:0005515,protein binding; GO:0006950,respo…	PF00011.24:Hsp20/alpha crystallin family	--	--	--
LOC114322040	12.221	12.3414	9.7165	1.6006	1.7679	1.4393	826	884	600	134	131	109	-2.83868	4.84633e-56	6.06147e-54	down	NW_021025280.1	473162	499110	+	LOC114322040	--	K05283 glucosaminylphosphatidylinositol acyltransferase [EC:2.3.-.-] | (RefSeq) uncharacterized protein At4g17910-like isoform X1 (A)	ko00563: Glycosylphosphatidylinositol (GPI)-anchor biosynthesis; ko01100: Metabolic pathways	uncharacterized protein At4g17910-like isoform X1 [Camellia sinensis]	Y4791_ARATH RecName: Full=Uncharacterized protein At4g17910; Flags: Precursor;	A0A7J7G5G3_CAMSI SubName: Full=Uncharacterized protein {ECO:0000313|EMBL:KAF5935817.1};	Uncharacterized membrane protein	GO:0016021,integral component of membrane; GO:0032216,glucosaminyl-phosphatidylinositol O-acyltransferase activity; GO:0006506,GPI anchor biosynthetic process; GO:0072659,protein localization to plasma membrane; GO:0003674,molecular_function; GO:0003824,catalytic activity; GO:0008374,O-acyltransferase activity; GO:0016740,transferase activity; GO:0016746,acyltransferase activity; GO:0016747,acylt…	PF06423.15:GWT1	--	--	--
LOC114282375	18.7425	15.1738	20.0288	1.0297	0.6069	0.6929	338	290	330	23	12	14	-4.52243	6.74175e-56	8.40126e-54	down	NW_021024666.1	1504578	1505398	-	LOC114282375	--	--	--	stress-response A/B barrel domain-containing protein HS1-like [Camellia sinensis]	POP3_ARATH RecName: Full=Stress-response A/B barrel domain-containing protein HS1 {ECO:0000305}; AltName: Full=Pop3 family protein At3g17210 {ECO:0000305}; AltName: Full=Protein HEAT STABLE 1 {ECO:0000303|PubMed:17720140}; Short=AtHS1 {ECO:0000303|PubMed:17720140};	A0A834LT86_RHOSS RecName: Full=Stress-response A/B barrel domain-containing protein {ECO:0000259|PROSITE:PS51502};	--	GO:0005829,cytosol; GO:0005886,plasma membrane; GO:0046872,metal ion binding; GO:0042742,defense response to bacterium; GO:0050832,defense response to fungus; GO:0009865,pollen tube adhesion; GO:0003674,molecular_function; GO:0005488,binding; GO:0043167,ion binding; GO:0043169,cation binding; GO:0006950,response to stress; GO:0006952,defense response; GO:0008150,biological_process; GO:0009605,res…	PF07876.15:Stress responsive A/B Barrel Domain	--	--	--
LOC114314259	9.4047	8.6898	6.8863	0.021	0.0238	0.0698	722	707	483	2	2	6	-7.79266	7.51069e-56	9.32532e-54	down	NW_021025011.1	1029128	1035803	-	LOC114314259	--	K00218 protochlorophyllide reductase [EC:1.3.1.33] | (RefSeq) protochlorophyllide reductase, chloroplastic (A)	ko00860: Porphyrin metabolism; ko01100: Metabolic pathways; ko01110: Biosynthesis of secondary metabolites	methyl-CpG-binding domain-containing protein 9-like isoform X1 [Camellia sinensis]	LPXC1_ARATH RecName: Full=Probable UDP-3-O-acyl-N-acetylglucosamine deacetylase 1, mitochondrial {ECO:0000250|UniProtKB:P0A725}; Short=UDP-3-O-acyl-GlcNAc deacetylase 1 {ECO:0000250|UniProtKB:P0A725}; EC=3.5.1.108 {ECO:0000250|UniProtKB:P0A725}; AltName: Full=Protein LIPID X C1; Short=AtLpxC1; AltName: Full=UDP-3-O-[R-3-hydroxymyristoyl]-N-acetylglucosamine deacetylase 1 {ECO:0000250|UniProtKB:P0…	A0A7J7HE19_CAMSI SubName: Full=Uncharacterized protein {ECO:0000313|EMBL:KAF5950138.1};	--	GO:0005739,mitochondrion; GO:0046872,metal ion binding; GO:0008759,UDP-3-O-[3-hydroxymyristoyl] N-acetylglucosamine deacetylase activity; GO:0103117,UDP-3-O-acyl-N-acetylglucosamine deacetylase activity; GO:0009245,lipid A biosynthetic process; GO:2001289,lipid X metabolic process; GO:0003674,molecular_function; GO:0005488,binding; GO:0043167,ion binding; GO:0043169,cation binding; GO:0003824,cat…	--	--	--	--
LOC114320700	0.025	0.0708	0.0274	9.8523	7.4132	8.4924	2	6	2	976	650	761	7.67188	8.8057e-56	1.08935e-53	up	NW_021025234.1	192576	200472	-	LOC114320700	--	K13430 serine/threonine-protein kinase PBS1 [EC:2.7.11.1] | (RefSeq) probable serine/threonine-protein kinase PBL7 isoform X1 (A)	ko04626: Plant-pathogen interaction	putative receptor protein kinase ZmPK1 [Camellia sinensis]	KPRO_MAIZE RecName: Full=Putative receptor protein kinase ZmPK1; EC=2.7.11.1; Flags: Precursor;	A0A4S4CX52_CAMSI RecName: Full=Receptor-like serine/threonine-protein kinase {ECO:0000256|PIRNR:PIRNR000641}; EC=2.7.11.1 {ECO:0000256|PIRNR:PIRNR000641};	--	GO:0016021,integral component of membrane; GO:0005524,ATP binding; GO:0106310,protein serine kinase activity; GO:0004674,protein serine/threonine kinase activity; GO:0006468,protein phosphorylation; GO:0048544,recognition of pollen; GO:0000166,nucleotide binding; GO:0003674,molecular_function; GO:0005488,binding; GO:0017076,purine nucleotide binding; GO:0030554,adenyl nucleotide binding; GO:00325…	PF00069.28:Protein kinase domain	--	--	--
novel.4951	22.4949	20.2153	22.8629	89.878	87.4477	84.3362	294	280	273	1455	1253	1235	1.99574	1.11228e-55	1.37101e-53	up	NW_021025351.1	732558	733152	.	--	--	K00382 dihydrolipoamide dehydrogenase [EC:1.8.1.4] | (RefSeq) dihydrolipoyl dehydrogenase, mitochondrial (A)	ko00010: Glycolysis / Gluconeogenesis; ko00020: Citrate cycle (TCA cycle); ko00260: Glycine, serine and threonine metabolism; ko00280: Valine, leucine and isoleucine degradation; ko00310: Lysine degradation; ko00380: Tryptophan metabolism; ko00620: Pyruvate metabolism; ko00630: Glyoxylate and dicarboxylate metabolism; ko00640: Propanoate metabolism; ko01100: Metabolic pathways; ko01110: Biosynthe…	hypothetical protein TEA_000961 [Camellia sinensis var. sinensis]	LEGRE_VIGUN RecName: Full=Leghemoglobin reductase; EC=1.6.2.6; AltName: Full=Ferric leghemoglobin reductase; Short=FLbR; Flags: Precursor;	A0A4S4F115_CAMSI SubName: Full=Uncharacterized protein {ECO:0000313|EMBL:THG23133.1};	Dihydrolipoamide dehydrogenase	GO:0005739,mitochondrion; GO:0004148,dihydrolipoyl dehydrogenase activity; GO:0050660,flavin adenine dinucleotide binding; GO:0015043,leghemoglobin reductase activity; GO:0045454,cell redox homeostasis; GO:0003674,molecular_function; GO:0003824,catalytic activity; GO:0016491,oxidoreductase activity; GO:0016667,oxidoreductase activity, acting on a sulfur group of donors; GO:0016668,oxidoreductase …	PF02852.25:Pyridine nucleotide-disulphide oxidoreductase, dimerisation domain	--	--	--
LOC114261968	26.6475	19.875	21.2605	0.8821	1.9932	1.2731	878	694	640	36	72	47	-4.03851	1.23748e-55	1.51983e-53	down	NW_021025648.1	710751	718351	-	LOC114261968	--	K23678 solute carrier family 66 (lysosomal lysine-arginine transporter), member 1 | (RefSeq) probable vacuolar amino acid transporter YPQ3 (A)	--	probable vacuolar amino acid transporter YPQ3 [Camellia sinensis]	--	A0A5B6YIQ5_DAVIN SubName: Full=Putative vacuolar amino acid transporter YPQ1 isoform X1 {ECO:0000313|EMBL:MPA31465.1};	Predicted membrane protein	GO:0016021,integral component of membrane; GO:0005575,cellular_component; GO:0016020,membrane; GO:0031224,intrinsic component of membrane; GO:0110165,cellular anatomical entity	PF04193.17:PQ loop repeat	--	--	--
novel.2226	31.6698	19.1166	27.7821	0.376	0.7965	0.2078	544	348	436	8	15	4	-5.8431	1.4605e-55	1.78727e-53	down	NW_021024871.1	617364	621674	-	--	--	K08472 mlo protein | (RefSeq) MLO-like protein 11 (A)	--	hypothetical protein HYC85_003888 [Camellia sinensis]	NIC1_ARATH RecName: Full=Nicotinamidase 1 {ECO:0000305}; Short=AtNIC1 {ECO:0000303|PubMed:17335512}; EC=3.5.1.19 {ECO:0000269|PubMed:17335512}; AltName: Full=Nicotinamide deamidase 1;	A0A7J7HUX3_CAMSI SubName: Full=Uncharacterized protein {ECO:0000313|EMBL:KAF5956663.1};	--	GO:0008936,nicotinamidase activity; GO:0019365,pyridine nucleotide salvage; GO:0009737,response to abscisic acid; GO:0003674,molecular_function; GO:0003824,catalytic activity; GO:0016787,hydrolase activity; GO:0016810,hydrolase activity, acting on carbon-nitrogen (but not peptide) bonds; GO:0016811,hydrolase activity, acting on carbon-nitrogen (but not peptide) bonds, in linear amides; GO:0006139…	PF00857.23:Isochorismatase family	--	--	--
LOC114311808	2.621	2.4351	1.4123	23.8951	29.7556	24.6525	65	64	32	734	809	685	3.58538	1.55263e-55	1.89321e-53	up	NW_021024944.1	803390	805061	-	LOC114311808	--	--	--	late embryogenesis abundant protein D-29-like isoform X1 [Camellia sinensis]	--	A0A4S4DCI4_CAMSI SubName: Full=Uncharacterized protein {ECO:0000313|EMBL:THG00321.1};	--	GO:0016021,integral component of membrane; GO:0005575,cellular_component; GO:0016020,membrane; GO:0031224,intrinsic component of membrane; GO:0110165,cellular anatomical entity	--	--	--	--
LOC114303227	3.598	3.9493	3.7774	40.2518	35.0287	30.4082	49	57	47	679	523	464	3.2199	1.62194e-55	1.97066e-53	up	NW_021031446.1	5843	6593	+	LOC114303227	--	--	--	eukaryotic translation initiation factor 3 subunit C-like, partial [Camellia sinensis]	EIF3C_ARATH RecName: Full=Eukaryotic translation initiation factor 3 subunit C {ECO:0000255|HAMAP-Rule:MF_03002}; Short=eIF3c {ECO:0000255|HAMAP-Rule:MF_03002}; AltName: Full=Eukaryotic translation initiation factor 3 subunit 8 {ECO:0000255|HAMAP-Rule:MF_03002}; AltName: Full=eIF3 p110 {ECO:0000255|HAMAP-Rule:MF_03002}; AltName: Full=p105;	A0A7J7GKD2_CAMSI RecName: Full=Eukaryotic translation initiation factor 3 subunit C {ECO:0000256|HAMAP-Rule:MF_03002}; Short=eIF3c {ECO:0000256|HAMAP-Rule:MF_03002}; AltName: Full=Eukaryotic translation initiation factor 3 subunit 8 {ECO:0000256|HAMAP-Rule:MF_03002}; AltName: Full=eIF3 p110 {ECO:0000256|HAMAP-Rule:MF_03002};	Translation initiation factor 3, subunit c (eIF-3c)	GO:0005829,cytosol; GO:0016282,eukaryotic 43S preinitiation complex; GO:0033290,eukaryotic 48S preinitiation complex; GO:0005852,eukaryotic translation initiation factor 3 complex; GO:0003729,mRNA binding; GO:0003743,translation initiation factor activity; GO:0031369,translation initiation factor binding; GO:0001732,formation of cytoplasmic translation initiation complex; GO:0006413,translational…	PF05470.15:Eukaryotic translation initiation factor 3 subunit 8 N-terminus	--	--	--
LOC114318979	2.6329	3.1168	2.3579	21.9134	25.8497	22.6443	55	69	45	567	592	530	3.11122	3.43755e-55	4.16176e-53	up	NW_021025174.1	481661	483462	+	LOC114318979	--	K02946 small subunit ribosomal protein S10 | (RefSeq) 30S ribosomal protein S10, chloroplastic-like (A)	ko03010: Ribosome	30S ribosomal protein S10, chloroplastic-like, partial [Camellia sinensis]	RR10_MESCR RecName: Full=30S ribosomal protein S10, chloroplastic; Flags: Precursor;	A0A7J7H855_CAMSI RecName: Full=Ribosomal_S10 domain-containing protein {ECO:0000259|SMART:SM01403};	40S ribosomal protein S20	GO:0009507,chloroplast; GO:0005840,ribosome; GO:0003723,RNA binding; GO:0003735,structural constituent of ribosome; GO:0006412,translation; GO:0003674,molecular_function; GO:0003676,nucleic acid binding; GO:0005488,binding; GO:0097159,organic cyclic compound binding; GO:1901363,heterocyclic compound binding; GO:0005198,structural molecule activity; GO:0006518,peptide metabolic process; GO:0006807…	PF00338.25:Ribosomal protein S10p/S20e	--	--	--
LOC114257143	10.9487	12.2608	14.9798	0.7874	1.1192	1.1794	348	413	435	31	39	42	-3.63377	3.61764e-55	4.36425e-53	down	NW_021025423.1	1066496	1072079	-	LOC114257143	--	K02365 separase [EC:3.4.22.49] | (RefSeq) separase (A)	--	separase [Camellia sinensis]	ESP1_ARATH RecName: Full=Separase; EC=3.4.22.49; AltName: Full=Protein EXTRA SPINDLE POLES; Short=AtESP; AltName: Full=Protein RADIALLY SWOLLEN 4;	A0A7J7HJ49_CAMSI RecName: Full=Separase {ECO:0000256|ARBA:ARBA00012489}; EC=3.4.22.49 {ECO:0000256|ARBA:ARBA00012489};	Regulator of spindle pole body duplication	GO:0005737,cytoplasm; GO:0005874,microtubule; GO:0072686,mitotic spindle; GO:0005634,nucleus; GO:0004197,cysteine-type endopeptidase activity; GO:0008233,peptidase activity; GO:0051304,chromosome separation; GO:0000911,cytokinesis by cell plate formation; GO:0009793,embryo development ending in seed dormancy; GO:0009960,endosperm development; GO:0006887,exocytosis; GO:0051307,meiotic chromosome s…	--	--	--	--
novel.5565	4.5374	4.0342	3.7889	0.1002	0.1258	0.1354	329	310	251	9	10	11	-5.1077	4.83007e-55	5.80633e-53	down	NW_021025490.1	794167	798678	-	--	--	K10144 RING finger and CHY zinc finger domain-containing protein 1 [EC:2.3.2.27] | (RefSeq) E3 ubiquitin-protein ligase MIEL1-like (A)	ko04120: Ubiquitin mediated proteolysis	E3 ubiquitin-protein ligase MIEL1 [Camellia lanceoleosa]	MIEL1_ARATH RecName: Full=E3 ubiquitin-protein ligase MIEL1 {ECO:0000303|PubMed:23403577}; EC=2.3.2.27 {ECO:0000305}; AltName: Full=MYB30-interacting E3 ligase 1 {ECO:0000303|PubMed:23403577}; AltName: Full=Pirh2-like protein 1 {ECO:0000303|PubMed:21526181}; Short=AtPILP1 {ECO:0000303|PubMed:21526181}; AltName: Full=RING-type E3 ubiquitin transferase MIEL1 {ECO:0000305};	A0A0V0H370_SOLCH SubName: Full=Putative ovule protein {ECO:0000313|EMBL:JAP14831.1};	Zn-finger protein	GO:0005737,cytoplasm; GO:0005634,nucleus; GO:0061630,ubiquitin protein ligase activity; GO:0004842,ubiquitin-protein transferase activity; GO:0008270,zinc ion binding; GO:0006952,defense response; GO:1900425,negative regulation of defense response to bacterium; GO:1901485,positive regulation of transcription factor catabolic process; GO:0016567,protein ubiquitination; GO:0006511,ubiquitin-depende…	PF05495.15:CHY zinc finger	--	--	--
LOC114309537	0.644	0.3224	0.6617	7.6076	6.1857	7.1551	49	26	46	717	516	610	3.69271	4.90353e-55	5.87388e-53	up	NW_021024870.1	2391600	2400782	+	LOC114309537	--	K01148 poly(A)-specific ribonuclease [EC:3.1.13.4] | (RefSeq) uncharacterized CRM domain-containing protein At3g25440, chloroplastic isoform X1 (A)	ko03018: RNA degradation	CRM-domain containing factor CFM3, chloroplastic/mitochondrial isoform X1 [Camellia sinensis]	CFM3_MAIZE RecName: Full=CRM-domain containing factor CFM3, chloroplastic/mitochondrial {ECO:0000305}; AltName: Full=Protein CRM FAMILY MEMBER 3 {ECO:0000303|PubMed:18799595}; Short=ZmCFM3 {ECO:0000303|PubMed:18799595}; Flags: Precursor;	A0A4S4DIP4_CAMSI SubName: Full=Uncharacterized protein {ECO:0000313|EMBL:THG02708.1};	Poly(A)-specific exoribonuclease PARN	GO:0009507,chloroplast; GO:0009570,chloroplast stroma; GO:0005739,mitochondrion; GO:0003729,mRNA binding; GO:0000373,Group II intron splicing; GO:0006397,mRNA processing; GO:0003674,molecular_function; GO:0003676,nucleic acid binding; GO:0003723,RNA binding; GO:0005488,binding; GO:0097159,organic cyclic compound binding; GO:1901363,heterocyclic compound binding; GO:0000375,RNA splicing, via trans…	PF01985.24:CRS1 / YhbY (CRM) domain	--	--	--
LOC114289083	17.781	18.2514	18.4273	4.322	4.7959	3.7826	1674	1821	1585	504	495	399	-2.0785	5.80158e-55	6.92526e-53	down	NW_021027302.1	766999	779333	+	LOC114289083	--	K11699 RNA-dependent RNA polymerase [EC:2.7.7.48] | (RefSeq) RNA-dependent RNA polymerase 6-like (A)	--	hypothetical protein TEA_016701 [Camellia sinensis var. sinensis]	RDR6_ARATH RecName: Full=RNA-dependent RNA polymerase 6; Short=AtRDRP6; EC=2.7.7.48; AltName: Full=Protein SILENCING DEFECTIVE 1; AltName: Full=Protein SUPPRESSOR OF GENE SILENCING 2; AltName: Full=RNA-directed RNA polymerase 6;	A0A4S4DR28_CAMSI RecName: Full=RNA-dependent RNA polymerase {ECO:0000256|RuleBase:RU363098}; EC=2.7.7.48 {ECO:0000256|RuleBase:RU363098};	RNA-directed RNA polymerase QDE-1 required for posttranscriptional gene silencing and RNA interference	GO:0031380,nuclear RNA-directed RNA polymerase complex; GO:0005634,nucleus; GO:0003887,DNA-directed DNA polymerase activity; GO:0003723,RNA binding; GO:0003968,RNA-directed 5'-3' RNA polymerase activity; GO:0051607,defense response to virus; GO:0031047,gene silencing by RNA; GO:0048467,gynoecium development; GO:0048366,leaf development; GO:0010492,maintenance of shoot apical meristem identity; GO…	PF05183.15:RNA dependent RNA polymerase	--	--	--
novel.10407	49.5468	54.2696	54.4801	11.2713	11.4887	11.8509	653	758	656	184	166	175	-2.19529	6.19974e-55	7.37466e-53	down	NW_021026915.1	872221	872820	.	--	--	--	--	hypothetical protein HYC85_022334 [Camellia sinensis]	--	A0A7J7GL02_CAMSI SubName: Full=Uncharacterized protein {ECO:0000313|EMBL:KAF5941167.1};	--	--	--	--	--	--
LOC114264079	4.0689	4.2766	4.834	0.1286	0.1057	0.0646	281	313	305	11	8	5	-5.4516	7.04255e-55	8.348e-53	down	NW_021025759.1	317011	326113	+	LOC114264079	--	--	--	F-box protein At3g07870-like [Camellia sinensis]	FB135_ARATH RecName: Full=F-box protein At3g07870;	A0A4S4ENX5_CAMSI RecName: Full=F-box domain-containing protein {ECO:0000259|PROSITE:PS50181};	--	GO:0009506,plasmodesma; GO:0008284,positive regulation of cell population proliferation; GO:0008150,biological_process; GO:0008283,cell population proliferation; GO:0009987,cellular process; GO:0042127,regulation of cell population proliferation; GO:0048518,positive regulation of biological process; GO:0048522,positive regulation of cellular process; GO:0050789,regulation of biological process; G…	PF00646.36:F-box domain	--	--	--
LOC114282015	4.8325	4.2454	2.9183	35.5973	30.4905	30.8455	145	135	80	1323	1003	1037	3.00403	7.1187e-55	8.40897e-53	up	NW_021026759.1	451278	462632	+	LOC114282015	--	--	--	nigrin b-like [Camellia sinensis]	NIGB_SAMNI RecName: Full=Nigrin b; AltName: Full=Agglutinin V; AltName: Full=SNAV; Contains: RecName: Full=Nigrin b A chain; EC=3.2.2.22; AltName: Full=rRNA N-glycosidase; Contains: RecName: Full=Nigrin b B chain; Flags: Precursor;	A0A4S4E0M5_CAMSI RecName: Full=rRNA N-glycosylase {ECO:0000256|RuleBase:RU004915}; EC=3.2.2.22 {ECO:0000256|RuleBase:RU004915};	--	GO:0030246,carbohydrate binding; GO:0030598,rRNA N-glycosylase activity; GO:0090729,toxin activity; GO:0006952,defense response; GO:0017148,negative regulation of translation; GO:0003674,molecular_function; GO:0005488,binding; GO:0003824,catalytic activity; GO:0016787,hydrolase activity; GO:0016798,hydrolase activity, acting on glycosyl bonds; GO:0016799,hydrolase activity, hydrolyzing N-glycosyl…	PF00161.22:Ribosome inactivating protein	--	--	--
novel.5503	6.9844	6.6503	7.135	0.7177	0.5405	0.68	330	333	308	42	28	36	-3.42033	7.34195e-55	8.64267e-53	down	NW_021025475.1	635165	637315	.	--	--	K10448 kelch-like protein 10 | (RefSeq) uncharacterized protein LOC114320489 (A)	--	hypothetical protein HYC85_013253 [Camellia sinensis]	FBK74_ARATH RecName: Full=Putative F-box/kelch-repeat protein At3g46050;	A0A7J7H6A3_CAMSI SubName: Full=Uncharacterized protein {ECO:0000313|EMBL:KAF5947296.1};	FOG: Kelch repeat	--	PF01344.28:Kelch motif	--	--	--
LOC114301078	0.1824	0.3443	0.2663	4.2518	4.005	4.0816	15	30	20	433	361	376	3.9522	9.94737e-55	1.16693e-52	up	NW_021029640.1	708731	712521	+	LOC114301078	--	K05857 phosphatidylinositol phospholipase C, delta [EC:3.1.4.11] | (RefSeq) phosphoinositide phospholipase C 2-like (A)	ko00562: Inositol phosphate metabolism; ko01100: Metabolic pathways; ko04070: Phosphatidylinositol signaling system	uncharacterized protein LOC114259584 [Camellia sinensis]	RNHX1_ARATH RecName: Full=Putative ribonuclease H protein At1g65750; EC=3.1.26.4;	A0A5B6YUZ1_DAVIN RecName: Full=Reverse transcriptase domain-containing protein {ECO:0000259|PROSITE:PS50878};	FOG: Reverse transcriptase	GO:0046872,metal ion binding; GO:0003676,nucleic acid binding; GO:0004523,RNA-DNA hybrid ribonuclease activity; GO:0003674,molecular_function; GO:0005488,binding; GO:0043167,ion binding; GO:0043169,cation binding; GO:0097159,organic cyclic compound binding; GO:1901363,heterocyclic compound binding; GO:0003824,catalytic activity; GO:0004518,nuclease activity; GO:0004519,endonuclease activity; GO:0…	PF13966.9:zinc-binding in reverse transcriptase	--	--	--
LOC114275353	32.7132	32.2795	37.7991	4.358	4.5678	2.9023	503	526	531	83	77	50	-3.11715	1.2881e-54	1.50588e-52	down	NW_021026303.1	967690	973464	-	LOC114275353	--	K12355 coniferyl-aldehyde dehydrogenase [EC:1.2.1.68] | (RefSeq) aldehyde dehydrogenase family 2 member C4-like (A)	ko00940: Phenylpropanoid biosynthesis; ko01110: Biosynthesis of secondary metabolites	hypothetical protein HYC85_025850 [Camellia sinensis]	AL2C4_ARATH RecName: Full=Aldehyde dehydrogenase family 2 member C4; EC=1.2.1.3; AltName: Full=ALDH1a; AltName: Full=Protein REDUCED EPIDERMAL FLUORESCENCE 1;	A0A7J7G3Y3_CAMSI RecName: Full=Aldedh domain-containing protein {ECO:0000259|Pfam:PF00171};	Aldehyde dehydrogenase	GO:0005829,cytosol; GO:0004029,aldehyde dehydrogenase (NAD+) activity; GO:0050269,coniferyl-aldehyde dehydrogenase activity; GO:0043878,glyceraldehyde-3-phosphate dehydrogenase (NAD+) (non-phosphorylating) activity; GO:0009699,phenylpropanoid biosynthetic process; GO:0003674,molecular_function; GO:0003824,catalytic activity; GO:0004030,aldehyde dehydrogenase [NAD(P)+] activity; GO:0016491,oxidore…	PF00171.25:Aldehyde dehydrogenase family	--	--	--
LOC114267824	5.3077	6.7897	5.6062	0.3998	0.494	0.2624	343	465	331	32	35	19	-3.93868	1.59111e-54	1.85375e-52	down	NW_021025916.1	1460715	1463656	-	LOC114267824	--	K13416 brassinosteroid insensitive 1-associated receptor kinase 1 [EC:2.7.10.1 2.7.11.1] | (RefSeq) BRASSINOSTEROID INSENSITIVE 1-associated receptor kinase 1-like isoform X1 (A)	ko04016: MAPK signaling pathway - plant; ko04075: Plant hormone signal transduction; ko04626: Plant-pathogen interaction	G-type lectin S-receptor-like serine/threonine-protein kinase LECRK3 [Camellia sinensis]	LERK3_ORYSI RecName: Full=G-type lectin S-receptor-like serine/threonine-protein kinase LECRK3 {ECO:0000305}; Short=OsLecRK3 {ECO:0000303|PubMed:25485617}; EC=2.7.11.1 {ECO:0000305}; AltName: Full=OsRLCK135 {ECO:0000305}; Flags: Precursor;	A0A4S4EJ86_CAMSI RecName: Full=Receptor-like serine/threonine-protein kinase {ECO:0000256|PIRNR:PIRNR000641}; EC=2.7.11.1 {ECO:0000256|PIRNR:PIRNR000641};	--	GO:0016021,integral component of membrane; GO:0005524,ATP binding; GO:0030246,carbohydrate binding; GO:0106310,protein serine kinase activity; GO:0004674,protein serine/threonine kinase activity; GO:0006952,defense response; GO:0006468,protein phosphorylation; GO:0000166,nucleotide binding; GO:0003674,molecular_function; GO:0005488,binding; GO:0017076,purine nucleotide binding; GO:0030554,adenyl …	PF00069.28:Protein kinase domain	--	--	--
LOC114272936	21.1481	20.0149	21.4148	0.4089	0.4043	0.1695	334	335	309	8	7	3	-5.98611	1.85286e-54	2.15135e-52	down	NW_021026182.1	390657	391504	+	LOC114272936	--	--	--	uncharacterized protein LOC114272936 [Camellia sinensis]	--	A0A7J7GF74_CAMSI SubName: Full=Uncharacterized protein {ECO:0000313|EMBL:KAF5939413.1};	--	--	PF00536.33:SAM domain (Sterile alpha motif)	--	--	--
LOC114308404	1.4128	1.6069	1.9606	8.9314	8.8021	9.1869	112	135	142	877	765	816	2.43731	2.13957e-54	2.47578e-52	up	NW_021024833.1	151821	168838	-	LOC114308404	--	--	--	protein ENHANCED DOWNY MILDEW 2-like [Camellia sinensis]	EDM2_ARATH RecName: Full=Protein ENHANCED DOWNY MILDEW 2 {ECO:0000303|PubMed:23940361};	A0A7J7HBI4_CAMSI SubName: Full=Uncharacterized protein {ECO:0000313|EMBL:KAF5949985.1};	--	GO:0000792,heterochromatin; GO:0005634,nucleus; GO:0032991,protein-containing complex; GO:0003700,DNA-binding transcription factor activity; GO:0140566,histone reader activity; GO:0046872,metal ion binding; GO:0043565,sequence-specific DNA binding; GO:0050832,defense response to fungus; GO:0032776,DNA methylation on cytosine; GO:0090436,leaf pavement cell development; GO:0009911,positive regulati…	PF12047.11:Cytosine specific DNA methyltransferase replication foci domain	--	--	--
novel.11869	9.8501	10.5112	9.958	0.3759	0.6208	0.4156	275	311	254	13	19	13	-4.43576	2.7418e-54	3.1619e-52	down	NW_021027511.1	798146	820296	+	--	--	K00939 adenylate kinase [EC:2.7.4.3] | (RefSeq) adenylate kinase-like (A)	ko00230: Purine metabolism; ko00730: Thiamine metabolism; ko01100: Metabolic pathways; ko01110: Biosynthesis of secondary metabolites; ko01232: Nucleotide metabolism; ko01240: Biosynthesis of cofactors	hypothetical protein HYC85_029599 [Camellia sinensis]	KAD1_ARATH RecName: Full=Adenylate kinase 1, chloroplastic; Short=AK 1; Short=AtPADK1; EC=2.7.4.3; AltName: Full=ATP-AMP transphosphorylase 1; AltName: Full=ATP:AMP phosphotransferase; AltName: Full=Adenylate monophosphate kinase 1; Short=AMK1; Flags: Precursor;	A0A7J7G0X1_CAMSI RecName: Full=Retrotrans_gag domain-containing protein {ECO:0000259|Pfam:PF03732};	Adenylate kinase	GO:0009507,chloroplast; GO:0009570,chloroplast stroma; GO:0005737,cytoplasm; GO:0005739,mitochondrion; GO:0005634,nucleus; GO:0004017,adenylate kinase activity; GO:0005524,ATP binding; GO:0008652,cellular amino acid biosynthetic process; GO:0016310,phosphorylation; GO:0048364,root development; GO:0048367,shoot system development; GO:0003674,molecular_function; GO:0003824,catalytic activity; GO:00…	PF03732.20:Retrotransposon gag protein	--	--	--
LOC114315992	4.3682	4.396	3.3268	0.0201	0.0303	0.0371	526	561	366	3	4	5	-7.13157	3.33754e-54	3.83592e-52	down	NW_021025067.1	1612673	1622661	+	LOC114315992	--	--	--	uncharacterized protein LOC114315992 isoform X1 [Camellia sinensis]	SPH20_ARATH RecName: Full=S-protein homolog 20 {ECO:0000303|PubMed:10344198}; Flags: Precursor;	A0A4S4D4G2_CAMSI RecName: Full=S-protein homolog {ECO:0000256|RuleBase:RU367044};	--	GO:0005576,extracellular region; GO:0060320,rejection of self pollen; GO:0008037,cell recognition; GO:0008150,biological_process; GO:0009987,cellular process; GO:0048544,recognition of pollen; GO:0005575,cellular_component; GO:0110165,cellular anatomical entity	PF05938.14:Plant self-incompatibility protein S1	--	--	--
LOC114307034	1.4095	1.7954	1.0028	23.7253	34.9688	35.7885	20	27	13	417	544	569	4.47355	3.98678e-54	4.56668e-52	up	NW_021024791.1	2390080	2392018	-	LOC114307034	--	--	--	--	--	--	--	--	--	--	--	--
LOC114320235	0.0552	0.0521	0.0226	2.578	4.9886	4.4503	8	8	3	463	793	723	6.50973	4.13158e-54	4.71666e-52	up	NW_021025222.1	109655	129486	+	LOC114320235	--	K00600 glycine hydroxymethyltransferase [EC:2.1.2.1] | (RefSeq) uncharacterized protein LOC114317956 (A)	ko00260: Glycine, serine and threonine metabolism; ko00460: Cyanoamino acid metabolism; ko00630: Glyoxylate and dicarboxylate metabolism; ko00670: One carbon pool by folate; ko01100: Metabolic pathways; ko01110: Biosynthesis of secondary metabolites; ko01200: Carbon metabolism; ko01230: Biosynthesis of amino acids; ko01240: Biosynthesis of cofactors	TMV resistance protein N-like isoform X1 [Camellia sinensis]	RPV1_VITRO RecName: Full=Disease resistance protein RPV1 {ECO:0000305}; AltName: Full=NAD(+) hydrolase RPV1; EC=3.2.2.6 {ECO:0000305|PubMed:31439792}; AltName: Full=Resistance to Plasmopara viticola protein {ECO:0000303|PubMed:24033846}; Short=MrRVP1 {ECO:0000303|PubMed:24033846};	A0A4S4CYR0_CAMSI RecName: Full=Helicase ATP-binding domain-containing protein {ECO:0000259|PROSITE:PS51192};	--	GO:0005737,cytoplasm; GO:0005634,nucleus; GO:0043531,ADP binding; GO:0050135,NAD(P)+ nucleosidase activity; GO:0061809,NAD+ nucleotidase, cyclic ADP-ribose generating; GO:0042803,protein homodimerization activity; GO:0050832,defense response to fungus; GO:0043068,positive regulation of programmed cell death; GO:0007165,signal transduction; GO:0000166,nucleotide binding; GO:0003674,molecular_funct…	PF01582.23:TIR domain	--	--	--
LOC114308971	21.8439	18.8168	14.7448	2.8208	2.6794	2.4716	1688	1541	1041	270	227	214	-2.80316	4.23445e-54	4.81792e-52	down	NW_021024851.1	585995	592120	+	LOC114308971	--	K22048 mechanosensitive ion channel protein 4/5/6/7/8/9/10 | (RefSeq) mechanosensitive ion channel protein 6-like (A)	--	mechanosensitive ion channel protein 6-like [Camellia sinensis]	MSL6_ARATH RecName: Full=Mechanosensitive ion channel protein 6; AltName: Full=Mechanosensitive channel of small conductance-like 6; AltName: Full=MscS-Like protein 6;	A0A4S4DKH6_CAMSI RecName: Full=Mechanosensitive ion channel protein {ECO:0000256|PIRNR:PIRNR017209};	Predicted mechanosensitive ion channel	GO:0016021,integral component of membrane; GO:0000325,plant-type vacuole; GO:0005886,plasma membrane; GO:0009506,plasmodesma; GO:0008381,mechanosensitive ion channel activity; GO:0006820,anion transport; GO:0003674,molecular_function; GO:0005215,transporter activity; GO:0005216,ion channel activity; GO:0015075,ion transmembrane transporter activity; GO:0015267,channel activity; GO:0015318,inorgan…	PF00924.21:Mechanosensitive ion channel	--	--	--
LOC114263343	0.0829	0	0.0907	33.4089	38.6781	41.322	3	0	3	1498	1535	1676	9.40117	5.18092e-54	5.87516e-52	up	NW_021025723.1	690390	693836	+	LOC114263343	--	K04554 ubiquitin-conjugating enzyme E2 J2 [EC:2.3.2.23] | (RefSeq) ubiquitin-conjugating enzyme E2 34-like (A)	ko04120: Ubiquitin mediated proteolysis; ko04141: Protein processing in endoplasmic reticulum	hypothetical protein I3842_01G211400 [Carya illinoinensis]	UBC34_ARATH RecName: Full=Ubiquitin-conjugating enzyme E2 34; EC=2.3.2.23; AltName: Full=E2 ubiquitin-conjugating enzyme 34; AltName: Full=Ubiquitin carrier protein 34;	A0A2G3C8W1_CAPCH RecName: Full=UBC core domain-containing protein {ECO:0000259|PROSITE:PS50127};	Ubiquitin-protein ligase	GO:0016021,integral component of membrane; GO:0005634,nucleus; GO:0005524,ATP binding; GO:0061631,ubiquitin conjugating enzyme activity; GO:0004842,ubiquitin-protein transferase activity; GO:0042631,cellular response to water deprivation; GO:1902457,negative regulation of stomatal opening; GO:0000209,protein polyubiquitination; GO:0030433,ubiquitin-dependent ERAD pathway; GO:0006511,ubiquitin-dep…	PF00179.29:Ubiquitin-conjugating enzyme	--	--	--
LOC114276766	0.2289	0.1512	0.3257	10.8655	7.85	7.5789	10	7	13	588	376	371	5.238	5.27728e-54	5.96455e-52	up	NW_021026375.1	1049202	1064975	+	LOC114276766	--	K01240 uridine nucleosidase [EC:3.2.2.3] | (RefSeq) uridine nucleosidase 1-like isoform X1 (A)	ko00240: Pyrimidine metabolism; ko00760: Nicotinate and nicotinamide metabolism; ko01100: Metabolic pathways; ko01232: Nucleotide metabolism	uridine nucleosidase 1-like isoform X7 [Camellia sinensis]	URH1_ARATH RecName: Full=Uridine nucleosidase 1 {ECO:0000303|PubMed:19293370}; EC=3.2.2.3 {ECO:0000269|PubMed:19293370}; AltName: Full=Adenosine nucleosidase {ECO:0000303|PubMed:19293370}; EC=3.2.2.7 {ECO:0000269|PubMed:19293370}; AltName: Full=Inosine nucleosidase {ECO:0000303|PubMed:19293370}; EC=3.2.2.2 {ECO:0000269|PubMed:19293370}; AltName: Full=Nucleoside hydrolase 1 {ECO:0000303|PubMed:212…	A0A4S4F4M2_CAMSI RecName: Full=IU_nuc_hydro domain-containing protein {ECO:0000259|Pfam:PF01156};	Predicted inosine-uridine preferring nucleoside hydrolase	GO:0005829,cytosol; GO:0047622,adenosine nucleosidase activity; GO:0042802,identical protein binding; GO:0047724,inosine nucleosidase activity; GO:0046982,protein heterodimerization activity; GO:0042803,protein homodimerization activity; GO:0008477,purine nucleosidase activity; GO:0045437,uridine nucleosidase activity; GO:0072585,xanthosine nucleotidase activity; GO:0006152,purine nucleoside cata…	PF01156.22:Inosine-uridine preferring nucleoside hydrolase	--	--	--
LOC114314476	65.5847	67.8373	61.0645	222.423	201.087	204.242	1674	1835	1424	7032	5627	5841	1.68685	5.40744e-54	6.09143e-52	up	NW_021025019.1	507828	510896	-	LOC114314476	--	K03564 thioredoxin-dependent peroxiredoxin [EC:1.11.1.24] | (RefSeq) peroxiredoxin Q, chloroplastic-like (A)	--	peroxiredoxin Q, chloroplastic-like [Camellia sinensis]	PRXQ_POPJC RecName: Full=Peroxiredoxin Q, chloroplastic; EC=1.11.1.24 {ECO:0000250|UniProtKB:Q9LU86}; AltName: Full=Thioredoxin peroxidase; AltName: Full=Thioredoxin-dependent peroxiredoxin Q {ECO:0000305}; Flags: Precursor;	A0A4S4D7C0_CAMSI RecName: Full=Thioredoxin-dependent peroxiredoxin {ECO:0000256|ARBA:ARBA00013017}; EC=1.11.1.24 {ECO:0000256|ARBA:ARBA00013017};	Alkyl hydroperoxide reductase, thiol specific antioxidant and related enzymes	GO:0009543,chloroplast thylakoid lumen; GO:0004601,peroxidase activity; GO:0051920,peroxiredoxin activity; GO:0003674,molecular_function; GO:0003824,catalytic activity; GO:0016209,antioxidant activity; GO:0016491,oxidoreductase activity; GO:0016684,oxidoreductase activity, acting on peroxide as acceptor; GO:0005575,cellular_component; GO:0005622,intracellular anatomical structure; GO:0005737,cyto…	PF00578.24:AhpC/TSA family	--	--	--
novel.10362	5.4327	5.9474	5.5653	0.8933	0.9072	0.9098	437	507	409	89	80	82	-2.6474	5.88314e-54	6.60543e-52	down	NW_021026901.1	517152	549270	+	--	--	K01184 polygalacturonase [EC:3.2.1.15] | (RefSeq) polygalacturonase-like (A)	ko00040: Pentose and glucuronate interconversions; ko01100: Metabolic pathways	uncharacterized protein LOC114318317 [Camellia sinensis]	POLR1_ARATH RecName: Full=Retrovirus-related Pol polyprotein from transposon RE1; AltName: Full=Retro element 1 {ECO:0000303|PubMed:10689195}; Short=AtRE1 {ECO:0000303|PubMed:10689195}; Includes: RecName: Full=Protease RE1; EC=3.4.23.-; Includes: RecName: Full=Reverse transcriptase RE1; EC=2.7.7.49; Includes: RecName: Full=Endonuclease RE1;	A0A438HTF7_VITVI SubName: Full=Retrovirus-related Pol polyprotein from transposon 17.6 {ECO:0000313|EMBL:RVW87718.1};	FOG: Transposon-encoded proteins with TYA, reverse transcriptase, integrase domains in various combinations	GO:0004190,aspartic-type endopeptidase activity; GO:0004519,endonuclease activity; GO:0046872,metal ion binding; GO:0003676,nucleic acid binding; GO:0003964,RNA-directed DNA polymerase activity; GO:0015074,DNA integration; GO:0006310,DNA recombination; GO:0006508,proteolysis; GO:0003674,molecular_function; GO:0003824,catalytic activity; GO:0004175,endopeptidase activity; GO:0008233,peptidase acti…	PF17917.4:RNase H-like domain found in reverse transcriptase	--	--	--
novel.9202	0.144	0.2944	0.2101	7.2075	7.9242	8.4176	6	13	8	372	362	393	5.17026	6.13488e-54	6.86541e-52	up	NW_021026463.1	804049	805945	-	--	--	K10251 17beta-estradiol 17-dehydrogenase / very-long-chain 3-oxoacyl-CoA reductase [EC:1.1.1.62 1.1.1.330] | (RefSeq) very-long-chain 3-oxoacyl-CoA reductase 1-like (A)	ko00062: Fatty acid elongation; ko01040: Biosynthesis of unsaturated fatty acids; ko01100: Metabolic pathways; ko01110: Biosynthesis of secondary metabolites; ko01212: Fatty acid metabolism	uncharacterized protein LOC114262434 [Camellia sinensis]	--	A0A7J7FW64_CAMSI RecName: Full=zf-RVT domain-containing protein {ECO:0000259|Pfam:PF13966};	--	--	PF13966.9:zinc-binding in reverse transcriptase	--	--	--
novel.8344	13.2086	15.7642	18.4003	0.5901	0.381	0.6523	253	320	322	14	8	14	-4.86111	6.33658e-54	7.06788e-52	down	NW_021026183.1	721846	722717	.	--	--	K20043 clathrin coat assembly protein AP180 | (RefSeq) putative clathrin assembly protein At5g35200 (A)	--	probable clathrin assembly protein At4g32285 [Camellia sinensis]	CAP2_ARATH RecName: Full=Putative clathrin assembly protein At2g25430;	A0A7J7GS33_CAMSI RecName: Full=ENTH domain-containing protein {ECO:0000259|PROSITE:PS50942};	Clathrin assembly protein AP180 and related proteins, contain ENTH domain	GO:0005905,clathrin-coated pit; GO:0030136,clathrin-coated vesicle; GO:0005794,Golgi apparatus; GO:0005773,vacuole; GO:0005545,1-phosphatidylinositol binding; GO:0032050,clathrin heavy chain binding; GO:0005546,phosphatidylinositol-4,5-bisphosphate binding; GO:0000149,SNARE binding; GO:0048268,clathrin coat assembly; GO:0072583,clathrin-dependent endocytosis; GO:0006900,vesicle budding from membr…	PF07651.19:ANTH domain	--	--	--
LOC114284612	0.5639	0.5067	0.5143	5.6795	4.7514	4.9127	42	40	35	524	388	410	3.27208	1.14885e-53	1.27725e-51	up	NW_021026957.1	857038	870244	-	LOC114284612	--	K13459 disease resistance protein RPS2 | (RefSeq) probable disease resistance protein At1g61180 (A)	ko04626: Plant-pathogen interaction	probable disease resistance protein At1g61180 [Camellia sinensis]	DRL27_ARATH RecName: Full=Disease resistance protein At4g27190;	A0A6A4LRI6_9ERIC RecName: Full=AAA domain-containing protein {ECO:0000259|SMART:SM00382}; Flags: Fragment;	Apoptotic ATPase	GO:0043531,ADP binding; GO:0005524,ATP binding; GO:0006952,defense response; GO:0000166,nucleotide binding; GO:0003674,molecular_function; GO:0005488,binding; GO:0017076,purine nucleotide binding; GO:0030554,adenyl nucleotide binding; GO:0032553,ribonucleotide binding; GO:0032555,purine ribonucleotide binding; GO:0032559,adenyl ribonucleotide binding; GO:0036094,small molecule binding; GO:0043167…	PF00931.25:NB-ARC domain	--	--	--
LOC114268107	6.8386	10.9698	12.7781	0.1775	0.1559	0.1308	280	476	478	9	7	6	-6.03295	1.15645e-53	1.28151e-51	down	NW_021025936.1	1234164	1236027	-	LOC114268107	--	K11131 H/ACA ribonucleoprotein complex subunit 4 [EC:5.4.99.-] | (RefSeq) H/ACA ribonucleoprotein complex subunit 4-like (A)	ko03008: Ribosome biogenesis in eukaryotes	H/ACA ribonucleoprotein complex subunit 4-like [Camellia sinensis]	CBF5_ARATH RecName: Full=H/ACA ribonucleoprotein complex subunit 4; EC=5.4.99.-; AltName: Full=CBF5 homolog; AltName: Full=Dyskerin; AltName: Full=Nopp-140-associated protein of 57 kDa homolog; Short=AtNAP57; AltName: Full=Nucleolar protein NAP57 homolog;	A0A4S4EKA9_CAMSI SubName: Full=Uncharacterized protein {ECO:0000313|EMBL:THG16485.1};	Pseudouridine synthase	GO:0031429,box H/ACA snoRNP complex; GO:0005829,cytosol; GO:0005730,nucleolus; GO:0009506,plasmodesma; GO:0009982,pseudouridine synthase activity; GO:0003723,RNA binding; GO:0000495,box H/ACA RNA 3'-end processing; GO:1990481,mRNA pseudouridine synthesis; GO:0031118,rRNA pseudouridine synthesis; GO:0031120,snRNA pseudouridine synthesis; GO:0003674,molecular_function; GO:0003824,catalytic activity…	PF08068.15:DKCLD (NUC011) domain	--	--	--
LOC114306247	0.6776	0.3349	0.671	10.3412	10.5359	12.6416	21	11	19	397	358	439	4.32592	1.21029e-53	1.33682e-51	up	NW_021024763.1	281956	287030	-	LOC114306247	--	K17744 L-galactose dehydrogenase [EC:1.1.1.316] | (RefSeq) L-galactose dehydrogenase (A)	ko00053: Ascorbate and aldarate metabolism; ko01100: Metabolic pathways; ko01110: Biosynthesis of secondary metabolites; ko01240: Biosynthesis of cofactors	perakine reductase-like isoform X1 [Camellia sinensis]	PERR_RAUSE RecName: Full=Perakine reductase; EC=1.1.1.317;	A0A4S4DWX9_CAMSI SubName: Full=Uncharacterized protein {ECO:0000313|EMBL:THG07862.1};	Voltage-gated shaker-like K+ channel, subunit beta/KCNAB	GO:0016491,oxidoreductase activity; GO:0009820,alkaloid metabolic process; GO:0003674,molecular_function; GO:0003824,catalytic activity; GO:0006807,nitrogen compound metabolic process; GO:0008150,biological_process; GO:0008152,metabolic process; GO:0071704,organic substance metabolic process; GO:1901564,organonitrogen compound metabolic process	PF00248.24:Aldo/keto reductase family	--	--	--
LOC114317269	0.5582	0.8779	0.4752	19.0782	26.6464	22.3086	9	15	7	381	471	403	5.13549	1.44881e-53	1.59509e-51	up	NW_021025119.1	573229	575210	-	LOC114317269	--	K07937 ADP-ribosylation factor 1/2 | (RefSeq) ADP-ribosylation factor 1-like (A)	ko04144: Endocytosis	uncharacterized protein LOC114312862 isoform X5 [Camellia sinensis]	--	A0A4S4D7L4_CAMSI SubName: Full=Uncharacterized protein {ECO:0000313|EMBL:THF98357.1};	--	GO:0005794,Golgi apparatus; GO:0016021,integral component of membrane; GO:0005525,GTP binding; GO:0003924,GTPase activity; GO:0016192,vesicle-mediated transport; GO:0000166,nucleotide binding; GO:0003674,molecular_function; GO:0005488,binding; GO:0017076,purine nucleotide binding; GO:0019001,guanyl nucleotide binding; GO:0032553,ribonucleotide binding; GO:0032555,purine ribonucleotide binding; GO…	--	--	--	--
LOC114312185	0.8817	0.7488	0.9329	9.3962	11.8223	11.3842	30	27	29	396	441	434	3.67153	1.75652e-53	1.92764e-51	up	NW_021024955.1	1570512	1580781	+	LOC114312185	--	K16280 E3 ubiquitin-protein ligase RGLG [EC:2.3.2.27] | (RefSeq) E3 ubiquitin-protein ligase RGLG2-like isoform X1 (A)	--	E3 ubiquitin-protein ligase RGLG2-like isoform X1 [Camellia sinensis]	RGLG1_ARATH RecName: Full=E3 ubiquitin-protein ligase RGLG1 {ECO:0000305}; EC=2.3.2.27 {ECO:0000305}; AltName: Full=RING domain ligase 1 {ECO:0000303|PubMed:17586653};	A0A7J7I1E8_CAMSI RecName: Full=VWFA domain-containing protein {ECO:0000259|SMART:SM00327};	Copine	GO:0005634,nucleus; GO:0005886,plasma membrane; GO:0046872,metal ion binding; GO:0061630,ubiquitin protein ligase activity; GO:0004842,ubiquitin-protein transferase activity; GO:0009738,abscisic acid-activated signaling pathway; GO:0080148,negative regulation of response to water deprivation; GO:0009789,positive regulation of abscisic acid-activated signaling pathway; GO:0070534,protein K63-linke…	PF07002.19:Copine	--	--	--
novel.13310	0.3242	0.2493	0.368	4.5955	3.6585	4.5551	27	22	28	474	334	425	3.7713	1.82662e-53	1.99812e-51	up	NW_021028729.1	469511	474118	+	--	--	K08736 DNA mismatch repair protein MSH3 | (RefSeq) DNA mismatch repair protein MSH3 (A)	ko03430: Mismatch repair	hypothetical protein TEA_015426 [Camellia sinensis var. sinensis]	BGA16_ARATH RecName: Full=Beta-galactosidase 16; Short=Lactase 16; EC=3.2.1.23; Flags: Precursor;	A0A4S4DY47_CAMSI RecName: Full=Beta-galactosidase {ECO:0000256|ARBA:ARBA00012756}; EC=3.2.1.23 {ECO:0000256|ARBA:ARBA00012756};	Beta-galactosidase	GO:0048046,apoplast; GO:0005773,vacuole; GO:0004565,beta-galactosidase activity; GO:0030246,carbohydrate binding; GO:0005975,carbohydrate metabolic process; GO:0003674,molecular_function; GO:0003824,catalytic activity; GO:0004553,hydrolase activity, hydrolyzing O-glycosyl compounds; GO:0015925,galactosidase activity; GO:0016787,hydrolase activity; GO:0016798,hydrolase activity, acting on glycosyl…	PF02140.21:Galactose binding lectin domain	--	--	--
LOC114322592	5.2946	6.3002	7.564	0.2575	0.194	0.1898	249	314	325	15	10	10	-4.89146	2.54222e-53	2.77199e-51	down	NW_021025306.1	452093	460476	+	LOC114322592	--	K01254 leukotriene-A4 hydrolase [EC:3.3.2.6] | (RefSeq) leucine aminopeptidase-like (A)	ko00590: Arachidonic acid metabolism; ko01100: Metabolic pathways	leucine aminopeptidase-like [Camellia sinensis]	LKHA4_ARATH RecName: Full=Leucine aminopeptidase; EC=3.4.11.-; AltName: Full=Epoxide hydrolase; EC=3.3.2.10; AltName: Full=Leukotriene A-4 hydrolase homolog; Short=LTA-4 hydrolase;	A0A4S4F2G9_CAMSI RecName: Full=Leuk-A4-hydro_C domain-containing protein {ECO:0000259|SMART:SM01263};	Bifunctional leukotriene A4 hydrolase/aminopeptidase LTA4H	GO:0005829,cytosol; GO:0004301,epoxide hydrolase activity; GO:0008237,metallopeptidase activity; GO:0008270,zinc ion binding; GO:0019370,leukotriene biosynthetic process; GO:0006508,proteolysis; GO:0003674,molecular_function; GO:0003824,catalytic activity; GO:0016787,hydrolase activity; GO:0016801,hydrolase activity, acting on ether bonds; GO:0016803,ether hydrolase activity; GO:0008233,peptidase…	PF01433.23:Peptidase family M1 domain	--	--	--
LOC114280006	10.0143	8.435	10.524	0.3472	0.1401	0.4935	326	291	313	14	5	18	-4.88133	2.57591e-53	2.79976e-51	down	NW_021026615.1	1049177	1053181	-	LOC114280006	--	--	--	GDSL esterase/lipase At3g27950-like [Camellia sinensis]	GDL54_ARATH RecName: Full=GDSL esterase/lipase At3g27950; EC=3.1.1.-; AltName: Full=Extracellular lipase At3g27950; Flags: Precursor;	A0A4S4E4W6_CAMSI SubName: Full=Uncharacterized protein {ECO:0000313|EMBL:THG10554.1};	--	GO:0005576,extracellular region; GO:0016788,hydrolase activity, acting on ester bonds; GO:0016042,lipid catabolic process; GO:0003674,molecular_function; GO:0003824,catalytic activity; GO:0016787,hydrolase activity; GO:0006629,lipid metabolic process; GO:0008150,biological_process; GO:0008152,metabolic process; GO:0009056,catabolic process; GO:0044238,primary metabolic process; GO:0071704,organic…	PF00657.25:GDSL-like Lipase/Acylhydrolase	--	--	--
LOC114321003	2.4538	1.2808	2	21.1168	24.1914	23.7173	47	26	35	501	508	509	3.59231	3.42572e-53	3.71156e-51	up	NW_021025248.1	1464404	1465275	+	LOC114321003	--	--	--	uncharacterized protein LOC114321003 [Camellia sinensis]	BSP_BOSSE RecName: Full=Basic secretory protease {ECO:0000303|PubMed:22773449}; EC=3.4.24.- {ECO:0000269|PubMed:22773449}; AltName: Full=Boswellia basic secretory protease {ECO:0000303|PubMed:22773449}; Short=BBSP {ECO:0000303|PubMed:22773449}; Flags: Fragments;	A0A4V3WIT3_CAMSI SubName: Full=Uncharacterized protein {ECO:0000313|EMBL:THF94286.1};	--	GO:0046872,metal ion binding; GO:0008237,metallopeptidase activity; GO:0006508,proteolysis; GO:0003674,molecular_function; GO:0005488,binding; GO:0043167,ion binding; GO:0043169,cation binding; GO:0003824,catalytic activity; GO:0008233,peptidase activity; GO:0016787,hydrolase activity; GO:0140096,catalytic activity, acting on a protein; GO:0006807,nitrogen compound metabolic process; GO:0008150,b…	PF04450.15:Peptidase of plants and bacteria	--	--	--
LOC114262656	0.209	0.2535	0.0327	10.7491	11.491	13.5616	7	9	1	446	422	509	6.12843	4.66841e-53	5.04189e-51	up	NW_021024605.1	212265	226310	-	LOC114262656	--	K03681 exosome complex component RRP40 | (RefSeq) putative exosome complex component rrp40 isoform X1 (A)	ko03018: RNA degradation	putative exosome complex component rrp40 isoform X1 [Camellia sinensis]	--	A0A2R6PUJ4_ACTCC RecName: Full=Ribosomal RNA-processing protein 40 {ECO:0000256|ARBA:ARBA00030615};	Exosomal 3'-5' exoribonuclease complex subunit Rrp40	GO:0005737,cytoplasm; GO:0000178,exosome (RNase complex); GO:0003723,RNA binding; GO:0003674,molecular_function; GO:0003676,nucleic acid binding; GO:0005488,binding; GO:0097159,organic cyclic compound binding; GO:1901363,heterocyclic compound binding; GO:0005575,cellular_component; GO:0005622,intracellular anatomical structure; GO:0110165,cellular anatomical entity; GO:0032991,protein-containing …	PF15985.8:KH domain	--	--	--
LOC114323555	5.4543	5.0094	5.4526	25.6869	28.4575	25.3461	150	146	137	875	858	781	2.31966	5.22592e-53	5.62614e-51	up	NW_021024496.1	325250	328929	+	LOC114323555	--	--	--	uncharacterized protein LOC114323555 [Camellia sinensis]	--	A0A4S4CYK5_CAMSI RecName: Full=AB hydrolase-1 domain-containing protein {ECO:0000259|Pfam:PF12697};	Soluble epoxide hydrolase	GO:0003824,catalytic activity; GO:0003674,molecular_function	PF12697.10:Alpha/beta hydrolase family	--	--	--
LOC114299024	2.3082	2.8371	2.4931	17.5067	25.4582	24.2055	76	99	75	714	919	893	3.13419	6.50543e-53	6.98154e-51	up	NW_021028838.1	541788	543286	-	LOC114299024	--	K22794 flavonol-3-O-glucoside/galactoside glucosyltransferase [EC:2.4.1.239 2.4.1.-] | (RefSeq) anthocyanidin 3-O-glucoside 2''-O-glucosyltransferase-like (A)	ko00944: Flavone and flavonol biosynthesis; ko01110: Biosynthesis of secondary metabolites	putative UDP-rhamnose:rhamnosyltransferase 1 [Camellia sinensis]	URT1_FRAAN RecName: Full=Putative UDP-rhamnose:rhamnosyltransferase 1; Short=FaRT1 {ECO:0000303|PubMed:16443693}; EC=2.4.1.- {ECO:0000250|UniProtKB:Q940V3}; AltName: Full=Glycosyltransferase 4; Short=FaGT4 {ECO:0000312|EMBL:AAU09445.1};	A0A0X9FCW5_CAMSI SubName: Full=UDP-glycosyltransferase 91Q1 {ECO:0000313|EMBL:ALO19883.1};	UDP-glucuronosyl and UDP-glucosyl transferase	GO:0016021,integral component of membrane; GO:0008194,UDP-glycosyltransferase activity; GO:0003674,molecular_function; GO:0003824,catalytic activity; GO:0016740,transferase activity; GO:0016757,glycosyltransferase activity; GO:0005575,cellular_component; GO:0016020,membrane; GO:0031224,intrinsic component of membrane; GO:0110165,cellular anatomical entity	PF00201.21:UDP-glucoronosyl and UDP-glucosyl transferase	--	--	--
novel.1182	14.3564	16.7129	24.4982	0.1117	0.2209	0.0309	415	512	647	4	7	1	-7.2616	8.70562e-53	9.31337e-51	down	NW_021024689.1	491589	517869	-	--	--	K02989 small subunit ribosomal protein S5e | (RefSeq) 40S ribosomal protein S5 (A)	ko03010: Ribosome	hypothetical protein TEA_011625 [Camellia sinensis var. sinensis]	RS5_NICPL RecName: Full=40S ribosomal protein S5; Flags: Fragment;	A0A4S4EMY4_CAMSI SubName: Full=Uncharacterized protein {ECO:0000313|EMBL:THG18021.1};	Ribosomal protein S7	GO:0015935,small ribosomal subunit; GO:0003723,RNA binding; GO:0003735,structural constituent of ribosome; GO:0006412,translation; GO:0003674,molecular_function; GO:0003676,nucleic acid binding; GO:0005488,binding; GO:0097159,organic cyclic compound binding; GO:1901363,heterocyclic compound binding; GO:0005198,structural molecule activity; GO:0006518,peptide metabolic process; GO:0006807,nitrogen…	PF20167.1:Putative plant transposon protein	--	--	--
LOC114268464	333.135	202.779	252.68	39.6629	39.5196	39.1283	7120	4593	4934	1050	926	937	-2.74145	9.18451e-53	9.79489e-51	down	NW_021025951.1	88341	89313	-	LOC114268464	--	--	--	auxin-binding protein ABP19a-like [Camellia sinensis]	AB19A_PRUPE RecName: Full=Auxin-binding protein ABP19a; Flags: Precursor;	A0A4S4DEV6_CAMSI RecName: Full=Germin-like protein {ECO:0000256|RuleBase:RU366015};	--	GO:0048046,apoplast; GO:0030145,manganese ion binding; GO:0009734,auxin-activated signaling pathway; GO:0003674,molecular_function; GO:0005488,binding; GO:0043167,ion binding; GO:0043169,cation binding; GO:0046872,metal ion binding; GO:0046914,transition metal ion binding; GO:0007154,cell communication; GO:0007165,signal transduction; GO:0008150,biological_process; GO:0009719,response to endogeno…	PF00190.25:Cupin	--	--	--
LOC114291047	11.7821	13.1807	15.9441	3.1906	2.7625	2.6305	1595	1891	1972	535	410	399	-2.25082	9.50414e-53	1.01041e-50	down	NW_021027474.1	626424	703096	-	LOC114291047	--	K05666 ATP-binding cassette, subfamily C (CFTR/MRP), member 2 | (RefSeq) ABC transporter C family member 10-like isoform X1 (A)	ko02010: ABC transporters	ABC transporter C family member 12-like isoform X3 [Camellia sinensis]	AB2C_ARATH RecName: Full=ABC transporter C family member 2; Short=ABC transporter ABCC.2; Short=AtABCC2; EC=7.6.2.2; AltName: Full=ATP-energized glutathione S-conjugate pump 2; AltName: Full=Glutathione S-conjugate-transporting ATPase 2; AltName: Full=Multidrug resistance-associated protein 2;	A0A5B6ZCD8_DAVIN SubName: Full=Putative ABC transporter C family member 12-like {ECO:0000313|EMBL:MPA41780.1};	Multidrug resistance-associated protein/mitoxantrone resistance protein, ABC superfamily	GO:0005783,endoplasmic reticulum; GO:0016021,integral component of membrane; GO:0016020,membrane; GO:0000325,plant-type vacuole; GO:0005774,vacuolar membrane; GO:0005773,vacuole; GO:1902417,(+)-abscisic acid D-glucopyranosyl ester transmembrane transporter activity; GO:0008559,ABC-type xenobiotic transporter activity; GO:0005524,ATP binding; GO:0042626,ATPase-coupled transmembrane transporter act…	PF00664.26:ABC transporter transmembrane region	--	--	--
LOC114312780	49.2408	49.9691	51.734	13.593	14.328	13.1801	1047	1126	1005	358	334	314	-1.87824	9.9793e-53	1.05762e-50	down	NW_021024972.1	2476729	2488453	+	LOC114312780	--	--	--	uncharacterized protein LOC114312780 [Camellia sinensis]	--	A0A7J7FWT3_CAMSI RecName: Full=Cystatin domain-containing protein {ECO:0000259|Pfam:PF00031};	--	GO:0004869,cysteine-type endopeptidase inhibitor activity; GO:0003674,molecular_function; GO:0004857,enzyme inhibitor activity; GO:0004866,endopeptidase inhibitor activity; GO:0030234,enzyme regulator activity; GO:0030414,peptidase inhibitor activity; GO:0061134,peptidase regulator activity; GO:0061135,endopeptidase regulator activity; GO:0098772,molecular function regulator activity	PF00031.24:Cystatin domain	--	--	--
LOC114291909	0.7093	0.5664	0.657	6.2114	6.4868	6.3147	39	33	33	423	391	389	3.29824	1.09106e-52	1.15273e-50	up	NW_021027523.1	107816	113979	+	LOC114291909	--	K00924 kinase [EC:2.7.1.-] | (RefSeq) shaggy-related protein kinase theta-like (A)	--	uncharacterized protein LOC114264281 [Camellia sinensis]	--	A0A7J7FYF9_CAMSI SubName: Full=Uncharacterized protein {ECO:0000313|EMBL:KAF5933460.1};	--	GO:0046872,metal ion binding; GO:0003674,molecular_function; GO:0005488,binding; GO:0043167,ion binding; GO:0043169,cation binding	PF12776.10:Myb/SANT-like DNA-binding domain	--	--	--
novel.9917	10.497	10.3662	9.0026	0.0929	0.1049	0.2053	365	382	286	4	4	8	-6.22792	1.13898e-52	1.19963e-50	down	NW_021026735.1	323027	330171	-	--	--	K00083 cinnamyl-alcohol dehydrogenase [EC:1.1.1.195] | (RefSeq) probable mannitol dehydrogenase (A)	ko00940: Phenylpropanoid biosynthesis; ko01100: Metabolic pathways; ko01110: Biosynthesis of secondary metabolites	uncharacterized protein LOC114286504 [Camellia sinensis]	MTDH_FRAAN RecName: Full=Probable mannitol dehydrogenase; EC=1.1.1.255; AltName: Full=NAD-dependent mannitol dehydrogenase;	A0A068TZX3_COFCA RecName: Full=PKS_ER domain-containing protein {ECO:0000259|SMART:SM00829};	Alcohol dehydrogenase, class V	GO:0046029,mannitol dehydrogenase activity; GO:0008270,zinc ion binding; GO:0071704,organic substance metabolic process; GO:0003674,molecular_function; GO:0003824,catalytic activity; GO:0016491,oxidoreductase activity; GO:0016614,oxidoreductase activity, acting on CH-OH group of donors; GO:0016616,oxidoreductase activity, acting on the CH-OH group of donors, NAD or NADP as acceptor; GO:0031320,he…	PF13966.9:zinc-binding in reverse transcriptase	--	--	--
LOC114306765	4.6699	4.1961	4.6747	0.6347	0.5458	0.6074	398	379	364	67	51	58	-2.92143	1.22713e-52	1.28849e-50	down	NW_021024783.1	1549331	1558587	-	LOC114306765	--	K05658 ATP-binding cassette, subfamily B (MDR/TAP), member 1 [EC:7.6.2.2] | (RefSeq) putative multidrug resistance protein (A)	ko02010: ABC transporters	putative multidrug resistance protein [Camellia sinensis]	MDR_ORYSJ RecName: Full=Putative multidrug resistance protein; AltName: Full=P-glycoprotein;	A0A7J7GIE5_CAMSI SubName: Full=Uncharacterized protein {ECO:0000313|EMBL:KAF5940025.1};	Multidrug/pheromone exporter, ABC superfamily	GO:0016021,integral component of membrane; GO:0140359,ABC-type transporter activity; GO:0005524,ATP binding; GO:0042626,ATPase-coupled transmembrane transporter activity; GO:0055085,transmembrane transport; GO:0003674,molecular_function; GO:0005215,transporter activity; GO:0015399,primary active transmembrane transporter activity; GO:0022804,active transmembrane transporter activity; GO:0022857,t…	PF00664.26:ABC transporter transmembrane region	--	--	--
LOC114283438	4.3496	3.3518	4.3045	18.4503	19.4072	19.3938	240	196	217	1261	1174	1199	2.25363	1.278e-52	1.33777e-50	up	NW_021026873.1	1354536	1371998	+	LOC114283438	--	--	--	uncharacterized protein LOC114283438 isoform X1 [Camellia sinensis]	--	A0A4S4DYX8_CAMSI SubName: Full=Uncharacterized protein {ECO:0000313|EMBL:THG08650.1};	--	GO:0016021,integral component of membrane; GO:0005575,cellular_component; GO:0016020,membrane; GO:0031224,intrinsic component of membrane; GO:0110165,cellular anatomical entity	--	--	--	--
LOC114256125	30.0177	27.8111	26.2051	96.8277	101.208	98.8271	662	650	528	2645	2447	2442	1.81712	3.84675e-52	4.01431e-50	up	NW_021025386.1	588000	589457	-	LOC114256125	--	K14826 FK506-binding nuclear protein [EC:5.2.1.8] | (RefSeq) peptidyl-prolyl cis-trans isomerase FKBP53-like (A)	--	peptidyl-prolyl cis-trans isomerase FKBP17-2, chloroplastic [Camellia sinensis]	FK172_ARATH RecName: Full=Peptidyl-prolyl cis-trans isomerase FKBP17-2, chloroplastic; Short=PPIase FKBP17-2; EC=5.2.1.8; AltName: Full=FK506-binding protein 17-2; Short=AtFKBP17-2; AltName: Full=Immunophilin FKBP17-2; AltName: Full=Rotamase; Flags: Precursor;	A0A4S4F1B4_CAMSI RecName: Full=Peptidylprolyl isomerase {ECO:0000256|PROSITE-ProRule:PRU00277}; EC=5.2.1.8 {ECO:0000256|PROSITE-ProRule:PRU00277};	FKBP-type peptidyl-prolyl cis-trans isomerase	GO:0009507,chloroplast; GO:0009543,chloroplast thylakoid lumen; GO:0009535,chloroplast thylakoid membrane; GO:0005634,nucleus; GO:0003755,peptidyl-prolyl cis-trans isomerase activity; GO:0003674,molecular_function; GO:0003824,catalytic activity; GO:0016853,isomerase activity; GO:0016859,cis-trans isomerase activity; GO:0140096,catalytic activity, acting on a protein; GO:0005575,cellular_component…	PF00254.31:FKBP-type peptidyl-prolyl cis-trans isomerase	--	--	--
LOC114311850	27.9568	28.7687	33.0125	6.8364	7.7636	7.9471	1281	1397	1382	388	390	408	-1.99341	4.17556e-52	4.34412e-50	down	NW_021024949.1	237276	244014	-	LOC114311850	--	K22390 acid phosphatase type 7 | (RefSeq) purple acid phosphatase 2-like (A)	--	purple acid phosphatase 2-like [Camellia sinensis]	PPAF2_IPOBA RecName: Full=Purple acid phosphatase 2; EC=3.1.3.2; AltName: Full=Manganese(II) purple acid phosphatase 2; Flags: Precursor;	A0A4S4DCF1_CAMSI RecName: Full=Purple acid phosphatase {ECO:0000256|RuleBase:RU361203}; EC=3.1.3.2 {ECO:0000256|RuleBase:RU361203};	Purple acid phosphatase	GO:0005576,extracellular region; GO:0003993,acid phosphatase activity; GO:0046872,metal ion binding; GO:0003674,molecular_function; GO:0003824,catalytic activity; GO:0016787,hydrolase activity; GO:0016788,hydrolase activity, acting on ester bonds; GO:0016791,phosphatase activity; GO:0042578,phosphoric ester hydrolase activity; GO:0005488,binding; GO:0043167,ion binding; GO:0043169,cation binding;…	PF00149.31:Calcineurin-like phosphoesterase	--	--	--
LOC114316857	39.6702	37.9292	31.9714	5.7097	6.4508	7.3982	1206	1222	888	215	215	252	-2.49227	4.54323e-52	4.71222e-50	down	NW_021025102.1	360362	385389	+	LOC114316857	--	K05928 tocopherol O-methyltransferase [EC:2.1.1.95] | (RefSeq) probable tocopherol O-methyltransferase, chloroplastic (A)	ko00130: Ubiquinone and other terpenoid-quinone biosynthesis; ko01100: Metabolic pathways; ko01110: Biosynthesis of secondary metabolites; ko01240: Biosynthesis of cofactors	hypothetical protein LOK49_LG15G02509 [Camellia lanceoleosa]	GTOMC_ORYSJ RecName: Full=Probable tocopherol O-methyltransferase, chloroplastic; EC=2.1.1.95 {ECO:0000250|UniProtKB:Q9ZSK1}; AltName: Full=Gamma-tocopherol methyltransferase; AltName: Full=Vitamin E pathway gene 4 protein; Flags: Precursor;	A0A4V3WP59_CAMSI SubName: Full=Uncharacterized protein {ECO:0000313|EMBL:THG15127.1};	SAM-dependent methyltransferases	GO:0009507,chloroplast; GO:0008168,methyltransferase activity; GO:0050342,tocopherol O-methyltransferase activity; GO:0032259,methylation; GO:0010189,vitamin E biosynthetic process; GO:0003674,molecular_function; GO:0003824,catalytic activity; GO:0016740,transferase activity; GO:0016741,transferase activity, transferring one-carbon groups; GO:0008171,O-methyltransferase activity; GO:0008150,biolo…	PF08241.15:Methyltransferase domain	--	--	--
LOC114268421	84.1853	84.1298	70.8532	22.0476	21.6116	22.4536	5518	5844	4243	1790	1553	1649	-1.85949	4.62312e-52	4.78051e-50	down	NW_021025948.1	701588	706339	+	LOC114268421	--	--	--	probable metal-nicotianamine transporter YSL7 isoform X1 [Camellia sinensis]	YSL7_ARATH RecName: Full=Probable metal-nicotianamine transporter YSL7; AltName: Full=Protein YELLOW STRIPE LIKE 7; Short=AtYSL7;	A0A7J7I8V7_CAMSI SubName: Full=Uncharacterized protein {ECO:0000313|EMBL:KAF5960824.1};	--	GO:0016021,integral component of membrane; GO:0016020,membrane; GO:0035673,oligopeptide transmembrane transporter activity; GO:0003674,molecular_function; GO:0005215,transporter activity; GO:0022857,transmembrane transporter activity; GO:0042887,amide transmembrane transporter activity; GO:1904680,peptide transmembrane transporter activity; GO:0005575,cellular_component; GO:0031224,intrinsic comp…	PF03169.18:OPT oligopeptide transporter protein	--	--	--
LOC114267099	0.3959	0.7471	0.5777	56.0369	81.7269	61.5952	3	6	4	526	679	523	6.84876	4.99055e-52	5.1448e-50	up	NW_021025891.1	966277	972321	-	LOC114267099	--	--	--	BURP domain-containing protein 1-like [Camellia sinensis]	--	A0A7J7GPF2_CAMSI RecName: Full=BURP domain-containing protein {ECO:0000259|PROSITE:PS51277};	--	--	PF10950.11:Organ specific protein	--	--	--
LOC114280125	0.3677	0.2776	0.966	25.9477	25.1568	23.4337	5	4	12	437	375	357	5.57242	6.06374e-52	6.23227e-50	up	NW_021026621.1	260735	263067	-	LOC114280125	--	K01673 carbonic anhydrase [EC:4.2.1.1] | (RefSeq) beta carbonic anhydrase 5, chloroplastic-like (A)	ko00910: Nitrogen metabolism; ko01100: Metabolic pathways	beta carbonic anhydrase 5, chloroplastic-like [Camellia sinensis]	BCA5_ARATH RecName: Full=Beta carbonic anhydrase 5, chloroplastic; Short=AtbCA5; Short=AtbetaCA5; EC=4.2.1.1; AltName: Full=Beta carbonate dehydratase 5; Flags: Precursor;	A0A7J7HVT8_CAMSI RecName: Full=Carbonic anhydrase {ECO:0000256|RuleBase:RU003956}; EC=4.2.1.1 {ECO:0000256|RuleBase:RU003956}; AltName: Full=Carbonate dehydratase {ECO:0000256|RuleBase:RU003956};	Predicted carbonic anhydrase involved in protection against oxidative damage	GO:0009507,chloroplast; GO:0004089,carbonate dehydratase activity; GO:0008270,zinc ion binding; GO:0015976,carbon utilization; GO:0003674,molecular_function; GO:0003824,catalytic activity; GO:0016829,lyase activity; GO:0016835,carbon-oxygen lyase activity; GO:0016836,hydro-lyase activity; GO:0005488,binding; GO:0043167,ion binding; GO:0043169,cation binding; GO:0046872,metal ion binding; GO:00469…	PF00484.22:Carbonic anhydrase	--	--	--
novel.6255	3.0923	4.3768	4.2308	33.0095	37.7646	34.3452	36	54	45	476	482	448	3.16693	9.91035e-52	1.01551e-49	up	NW_021025645.1	1342894	1343423	.	--	--	--	--	hypothetical protein TEA_027422 [Camellia sinensis var. sinensis]	--	A0A4S4ETG3_CAMSI SubName: Full=Uncharacterized protein {ECO:0000313|EMBL:THG19516.1};	--	--	--	--	--	--
LOC114263320	1.5963	1.2456	1.5456	12.5158	17.3606	14.9047	52	43	46	505	620	544	3.35341	1.24408e-51	1.27098e-49	up	NW_021025721.1	1381381	1385133	+	LOC114263320	--	K01092 myo-inositol-1(or 4)-monophosphatase [EC:3.1.3.25] | (RefSeq) phosphatase IMPL1, chloroplastic-like isoform X1 (A)	ko00562: Inositol phosphate metabolism; ko01100: Metabolic pathways; ko01110: Biosynthesis of secondary metabolites; ko04070: Phosphatidylinositol signaling system	GDSL esterase/lipase At1g29670-like [Camellia sinensis]	GDL15_ARATH RecName: Full=GDSL esterase/lipase At1g29670; EC=3.1.1.-; AltName: Full=Extracellular lipase At1g29670; Flags: Precursor;	A0A4V3WPF2_CAMSI SubName: Full=Uncharacterized protein {ECO:0000313|EMBL:THG16157.1};	--	GO:0048046,apoplast; GO:0009534,chloroplast thylakoid; GO:0005634,nucleus; GO:0016788,hydrolase activity, acting on ester bonds; GO:0016042,lipid catabolic process; GO:0003674,molecular_function; GO:0003824,catalytic activity; GO:0016787,hydrolase activity; GO:0006629,lipid metabolic process; GO:0008150,biological_process; GO:0008152,metabolic process; GO:0009056,catabolic process; GO:0044238,pri…	PF00657.25:GDSL-like Lipase/Acylhydrolase	--	--	--
LOC114290060	0.2239	0.1796	0.2083	3.4432	3.3592	4.6057	20	17	17	381	329	461	4.21939	1.48725e-51	1.51486e-49	up	NW_021027394.1	154219	201661	+	LOC114290060	--	K20178 vacuolar protein sorting-associated protein 8 | (RefSeq) LOW QUALITY PROTEIN: vacuolar protein sorting-associated protein 8 homolog (A)	--	uncharacterized protein LOC114290060 isoform X1 [Camellia sinensis]	NLP7_ARATH RecName: Full=Protein NLP7; Short=AtNLP7; AltName: Full=NIN-like protein 7; AltName: Full=Nodule inception protein-like protein 7;	A0A7J7GLY0_CAMSI SubName: Full=Uncharacterized protein {ECO:0000313|EMBL:KAF5940891.1};	--	GO:0005634,nucleus; GO:0001046,core promoter sequence-specific DNA binding; GO:0003700,DNA-binding transcription factor activity; GO:0000976,transcription cis-regulatory region binding; GO:0042128,nitrate assimilation; GO:0010167,response to nitrate; GO:0009414,response to water deprivation; GO:0010118,stomatal movement; GO:0001067,transcription regulatory region nucleic acid binding; GO:0003674,…	PF02042.18:RWP-RK domain	RWP-RK	TF	RWP-RK
LOC114283691	102.587	109.149	96.8074	25.1371	28.5699	25.3532	1654	1865	1426	502	505	458	-1.96724	1.50735e-51	1.53075e-49	down	NW_021026887.1	95035	96459	+	LOC114283691	--	K13126 polyadenylate-binding protein | (RefSeq) 30S ribosomal protein 2, chloroplastic-like (A)	ko03015: mRNA surveillance pathway; ko03018: RNA degradation	31 kDa ribonucleoprotein, chloroplastic-like [Camellia sinensis]	ROC4_NICSY RecName: Full=31 kDa ribonucleoprotein, chloroplastic; Flags: Precursor;	A0A4S4DYJ3_CAMSI RecName: Full=RRM domain-containing protein {ECO:0000259|PROSITE:PS50102};	FOG: RRM domain	GO:0009507,chloroplast; GO:0003723,RNA binding; GO:0006397,mRNA processing; GO:0003674,molecular_function; GO:0003676,nucleic acid binding; GO:0005488,binding; GO:0097159,organic cyclic compound binding; GO:1901363,heterocyclic compound binding; GO:0006139,nucleobase-containing compound metabolic process; GO:0006396,RNA processing; GO:0006725,cellular aromatic compound metabolic process; GO:00068…	PF00076.25:RNA recognition motif. (a.k.a. RRM, RBD, or RNP domain)	--	--	--
LOC114317173	9.7127	9.0276	7.9953	0.0391	0.0147	0.0721	601	592	452	3	1	5	-7.73196	1.55053e-51	1.56991e-49	down	NW_021025116.1	745662	760942	-	LOC114317173	--	K09955 uncharacterized protein | (RefSeq) uncharacterized protein LOC114265503 isoform X1 (A)	--	uncharacterized protein LOC114317173 [Camellia sinensis]	--	A0A7J7HQ32_CAMSI SubName: Full=Uncharacterized protein {ECO:0000313|EMBL:KAF5954749.1};	--	--	PF07944.15:Beta-L-arabinofuranosidase, GH127	--	--	--
LOC114298554	29.5317	28.4997	30.0952	9.1165	9.0939	8.7857	1407	1439	1310	538	475	469	-1.70849	1.87997e-51	1.89782e-49	down	NW_021028720.1	259653	268540	-	LOC114298554	--	K07937 ADP-ribosylation factor 1/2 | (RefSeq) ADP-ribosylation factor 1-like (A)	ko04144: Endocytosis	ADP-ribosylation factor 1-like [Camellia sinensis]	ARF1_ORYSJ RecName: Full=ADP-ribosylation factor 1; AltName: Full=13 kDa cold-induced protein;	A0A2R6RYX0_ACTCC RecName: Full=ADP-ribosylation factor {ECO:0000256|RuleBase:RU369003};	GTP-binding ADP-ribosylation factor Arf1	GO:0005794,Golgi apparatus; GO:0005525,GTP binding; GO:0003924,GTPase activity; GO:0006886,intracellular protein transport; GO:0016192,vesicle-mediated transport; GO:0000166,nucleotide binding; GO:0003674,molecular_function; GO:0005488,binding; GO:0017076,purine nucleotide binding; GO:0019001,guanyl nucleotide binding; GO:0032553,ribonucleotide binding; GO:0032555,purine ribonucleotide binding; G…	PF00025.24:ADP-ribosylation factor family	--	--	--
LOC114313644	13.246	12.8449	10.4833	0.6252	0.2602	0.4729	325	334	235	19	7	13	-4.74211	2.52091e-51	2.53731e-49	down	NW_021024998.1	2239696	2243744	+	LOC114313644	--	--	--	axial regulator YABBY 4 [Camellia sinensis]	YAB4_ARATH RecName: Full=Axial regulator YABBY 4; AltName: Full=Protein INNER NO OUTER;	A0A4S4D8T8_CAMSI SubName: Full=Uncharacterized protein {ECO:0000313|EMBL:THF98889.1};	--	GO:0005634,nucleus; GO:0003677,DNA binding; GO:0003700,DNA-binding transcription factor activity; GO:0046872,metal ion binding; GO:0045165,cell fate commitment; GO:0048481,plant ovule development; GO:0009944,polarity specification of adaxial/abaxial axis; GO:0003674,molecular_function; GO:0003676,nucleic acid binding; GO:0005488,binding; GO:0097159,organic cyclic compound binding; GO:1901363,hete…	PF04690.16:YABBY protein	C2C2-YABBY	TF	C2C2->C2C2-YABBY
LOC114306856	12.0496	14.2027	11.3883	0.5644	0.9378	0.5873	293	366	253	17	25	16	-4.18217	2.68346e-51	2.69296e-49	down	NW_021024784.1	1305996	1307102	-	LOC114306856	--	K03355 anaphase-promoting complex subunit 8 | (RefSeq) anaphase-promoting complex subunit 8 (A)	ko04120: Ubiquitin mediated proteolysis	NDR1/HIN1-like protein 1 [Camellia sinensis]	NHL1_ARATH RecName: Full=NDR1/HIN1-like protein 1 {ECO:0000303|Ref.1};	A0A4S4DLT8_CAMSI RecName: Full=LEA_2 domain-containing protein {ECO:0000259|Pfam:PF03168};	--	GO:0046658,anchored component of plasma membrane; GO:0016021,integral component of membrane; GO:0009506,plasmodesma; GO:0051607,defense response to virus; GO:0006950,response to stress; GO:0006952,defense response; GO:0008150,biological_process; GO:0009605,response to external stimulus; GO:0009607,response to biotic stimulus; GO:0009615,response to virus; GO:0043207,response to external biotic st…	PF04049.16:Anaphase promoting complex subunit 8 / Cdc23	--	--	--
novel.12120	5.544	7.0166	6.63	0.8525	0.5351	0.6807	378	507	413	72	40	52	-3.21042	2.86059e-51	2.86227e-49	down	NW_021027645.1	376103	381221	-	--	--	K14494 DELLA protein | (RefSeq) DELLA protein SLR1-like (A)	ko04075: Plant hormone signal transduction	Scarecrow-like protein 14 [Camellia lanceoleosa]	SCL14_ARATH RecName: Full=Scarecrow-like protein 14; Short=AtSCL14; AltName: Full=GRAS family protein 2; Short=AtGRAS-2;	A0A4S4DKF2_CAMSI SubName: Full=Uncharacterized protein {ECO:0000313|EMBL:THG03382.1};	--	GO:0005829,cytosol; GO:0005634,nucleus; GO:0003700,DNA-binding transcription factor activity; GO:0043565,sequence-specific DNA binding; GO:0000976,transcription cis-regulatory region binding; GO:0045893,positive regulation of DNA-templated transcription; GO:0006355,regulation of DNA-templated transcription; GO:0080183,response to photooxidative stress; GO:0009410,response to xenobiotic stimulus; …	PF03514.17:GRAS domain family	GRAS	TF	GRAS
LOC114261653	0.2408	0.4706	0.3012	7.2898	5.2868	6.1554	14	29	16	525	337	401	4.19597	2.97045e-51	2.96348e-49	up	NW_021024601.1	377497	398988	+	LOC114261653	--	K20289 conserved oligomeric Golgi complex subunit 2 | (RefSeq) conserved oligomeric Golgi complex subunit 2-like (A)	--	conserved oligomeric Golgi complex subunit 2-like [Camellia sinensis]	COG2_ARATH RecName: Full=Conserved oligomeric Golgi complex subunit 2 {ECO:0000303|PubMed:27448097}; Short=COG complex subunit 2 {ECO:0000303|PubMed:27448097}; AltName: Full=Component of oligomeric Golgi complex 2 {ECO:0000303|PubMed:27448097};	A0A7J7FX44_CAMSI RecName: Full=Conserved oligomeric Golgi complex subunit 2 {ECO:0000256|ARBA:ARBA00020977}; AltName: Full=Component of oligomeric Golgi complex 2 {ECO:0000256|ARBA:ARBA00031344};	Low density lipoprotein receptor	GO:0031410,cytoplasmic vesicle; GO:0000139,Golgi membrane; GO:0017119,Golgi transport complex; GO:0000325,plant-type vacuole; GO:0042803,protein homodimerization activity; GO:0007030,Golgi organization; GO:0006891,intra-Golgi vesicle-mediated transport; GO:0015031,protein transport; GO:0060178,regulation of exocyst localization; GO:0003674,molecular_function; GO:0005488,binding; GO:0005515,protei…	PF06148.14:COG (conserved oligomeric Golgi) complex component, COG2	--	--	--
LOC114281931	57.4732	64.8832	67.5965	18.1609	18.677	18.4957	1395	1669	1499	546	497	503	-1.77999	3.17031e-51	3.15362e-49	down	NW_021024665.1	381615	384186	+	LOC114281931	--	--	--	phosphopantothenoylcysteine decarboxylase subunit VHS3-like [Camellia sinensis]	--	A0A835JN44_9ROSI SubName: Full=Uncharacterized protein {ECO:0000313|EMBL:KAF9674297.1};	--	--	--	--	--	--
LOC114313232	13.211	12.5366	12.3238	0.606	0.5135	1.1724	352	354	300	20	15	35	-4.06314	3.71376e-51	3.68344e-49	down	NW_021024984.1	161445	166255	-	LOC114313232	--	K07198 5'-AMP-activated protein kinase, catalytic alpha subunit [EC:2.7.11.11] | (RefSeq) CBL-interacting protein kinase 5-like (A)	--	CBL-interacting protein kinase 32-like isoform X1 [Camellia sinensis]	CIPKW_ORYSJ RecName: Full=CBL-interacting protein kinase 32; EC=2.7.11.1; AltName: Full=OsCIPK32;	A0A5J5BN24_9ASTE SubName: Full=Uncharacterized protein {ECO:0000313|EMBL:KAA8544485.1};	Serine/threonine protein kinase	GO:0005524,ATP binding; GO:0106310,protein serine kinase activity; GO:0004674,protein serine/threonine kinase activity; GO:0035556,intracellular signal transduction; GO:0006468,protein phosphorylation; GO:0000166,nucleotide binding; GO:0003674,molecular_function; GO:0005488,binding; GO:0017076,purine nucleotide binding; GO:0030554,adenyl nucleotide binding; GO:0032553,ribonucleotide binding; GO:0…	PF03822.17:NAF domain	--	--	--
LOC114306905	6.8111	6.5105	6.2772	0.0409	0.0346	0.0226	538	545	453	4	3	2	-7.63475	3.86121e-51	3.81855e-49	down	NW_021024787.1	235161	241792	+	LOC114306905	--	K17469 sulfate transporter 2, low-affinity | (RefSeq) low affinity sulfate transporter 3-like (A)	--	low affinity sulfate transporter 3-like [Camellia sinensis]	SUT3_STYHA RecName: Full=Low affinity sulfate transporter 3;	A0A7J7HZV8_CAMSI RecName: Full=STAS domain-containing protein {ECO:0000259|PROSITE:PS50801};	Sulfate/bicarbonate/oxalate exchanger SAT-1 and related transporters (SLC26 family)	GO:0016021,integral component of membrane; GO:0008271,secondary active sulfate transmembrane transporter activity; GO:0003674,molecular_function; GO:0005215,transporter activity; GO:0008509,anion transmembrane transporter activity; GO:0015075,ion transmembrane transporter activity; GO:0015103,inorganic anion transmembrane transporter activity; GO:0015116,sulfate transmembrane transporter activity…	PF00916.23:Sulfate permease family	--	--	--
LOC114282691	0.3949	0.3507	0.7881	8.776	7.8814	7.9605	17	16	31	468	372	384	4.02572	5.09506e-51	5.02417e-49	up	NW_021026806.1	750671	757612	+	LOC114282691	--	--	--	protein ACCELERATED CELL DEATH 6-like [Camellia sinensis]	ACD6_ARATH RecName: Full=Protein ACCELERATED CELL DEATH 6 {ECO:0000303|PubMed:10488236};	A0A7J7IB90_CAMSI RecName: Full=PGG domain-containing protein {ECO:0000259|Pfam:PF13962};	FOG: Ankyrin repeat	GO:0030176,integral component of endoplasmic reticulum membrane; GO:0005887,integral component of plasma membrane; GO:0016020,membrane; GO:0008219,cell death; GO:0071446,cellular response to salicylic acid stimulus; GO:0042742,defense response to bacterium; GO:1900426,positive regulation of defense response to bacterium; GO:1902290,positive regulation of defense response to oomycetes; GO:0016567,…	PF12796.10:Ankyrin repeats (3 copies)	--	--	--
LOC114322070	0.6813	0.2647	0.1755	14.527	12.2091	13.5558	17	7	4	449	334	379	5.14968	5.23975e-51	5.15191e-49	up	NW_021025280.1	2503251	2509417	+	LOC114322070	--	K01866 tyrosyl-tRNA synthetase [EC:6.1.1.1] | (RefSeq) tyrosine--tRNA ligase 1, cytoplasmic-like (A)	ko00970: Aminoacyl-tRNA biosynthesis	tyrosine--tRNA ligase 1, cytoplasmic-like [Camellia sinensis]	SYYC1_ARATH RecName: Full=Tyrosine--tRNA ligase 1, cytoplasmic {ECO:0000305}; EC=6.1.1.1 {ECO:0000305}; AltName: Full=Tyrosyl-tRNA synthetase {ECO:0000305}; Short=TyrRS {ECO:0000305};	A0A2R6PTU2_ACTCC RecName: Full=Tyrosine--tRNA ligase {ECO:0000256|ARBA:ARBA00013160}; EC=6.1.1.1 {ECO:0000256|ARBA:ARBA00013160}; AltName: Full=Tyrosyl-tRNA synthetase {ECO:0000256|ARBA:ARBA00033323};	Tyrosyl-tRNA synthetase, cytoplasmic	GO:0005829,cytosol; GO:0005524,ATP binding; GO:0004831,tyrosine-tRNA ligase activity; GO:0006418,tRNA aminoacylation for protein translation; GO:0000166,nucleotide binding; GO:0003674,molecular_function; GO:0005488,binding; GO:0017076,purine nucleotide binding; GO:0030554,adenyl nucleotide binding; GO:0032553,ribonucleotide binding; GO:0032555,purine ribonucleotide binding; GO:0032559,adenyl ribo…	PF00579.28:tRNA synthetases class I (W and Y)	--	--	--
LOC114282880	1.5865	2.1386	2.2823	12.101	11.2737	10.6535	105	150	138	992	818	790	2.50353	6.5717e-51	6.44292e-49	up	NW_021026831.1	416214	426744	+	LOC114282880	--	K21456 glutathione synthase [EC:6.3.2.3] | (RefSeq) glutathione synthetase, chloroplastic-like isoform X1 (A)	ko00270: Cysteine and methionine metabolism; ko00480: Glutathione metabolism; ko01100: Metabolic pathways; ko01240: Biosynthesis of cofactors	glutathione synthetase, chloroplastic-like isoform X3 [Camellia sinensis]	GSHB_SOLLC RecName: Full=Glutathione synthetase, chloroplastic; Short=GSH synthetase; Short=GSH-S; Short=Glutathione synthase; EC=6.3.2.3; Flags: Precursor;	A0A2R6QL73_ACTCC RecName: Full=Glutathione synthetase {ECO:0000256|PIRNR:PIRNR001558}; Short=GSH-S {ECO:0000256|PIRNR:PIRNR001558}; EC=6.3.2.3 {ECO:0000256|PIRNR:PIRNR001558};	Glutathione synthetase	GO:0009507,chloroplast; GO:0005829,cytosol; GO:0005524,ATP binding; GO:0043295,glutathione binding; GO:0004363,glutathione synthase activity; GO:0000287,magnesium ion binding; GO:0042803,protein homodimerization activity; GO:0009753,response to jasmonic acid; GO:0000166,nucleotide binding; GO:0003674,molecular_function; GO:0005488,binding; GO:0017076,purine nucleotide binding; GO:0030554,adenyl n…	PF03917.20:Eukaryotic glutathione synthase, ATP binding domain	--	--	--
LOC114270260	9.6795	11.1074	10.6916	34.865	32.276	35.3944	546	664	551	2436	1996	2237	1.70142	6.83655e-51	6.68332e-49	up	NW_021026056.1	517704	522434	+	LOC114270260	--	K00485 dimethylaniline monooxygenase (N-oxide forming) / hypotaurine monooxygenase [EC:1.14.13.8 1.8.1.-] | (RefSeq) probable flavin-containing monooxygenase 1 isoform X1 (A)	ko00430: Taurine and hypotaurine metabolism; ko01100: Metabolic pathways	probable flavin-containing monooxygenase 1 isoform X1 [Camellia sinensis]	FMO1_ARATH RecName: Full=Probable flavin-containing monooxygenase 1; EC=1.14.13.-;	A0A4S4EG68_CAMSI RecName: Full=Flavin-containing monooxygenase {ECO:0000256|RuleBase:RU361177}; EC=1.-.-.- {ECO:0000256|RuleBase:RU361177};	Flavin-containing monooxygenase	GO:0050660,flavin adenine dinucleotide binding; GO:0004499,N,N-dimethylaniline monooxygenase activity; GO:0050661,NADP binding; GO:0031543,peptidyl-proline dioxygenase activity; GO:0062047,pipecolic acid N-hydroxylase; GO:0071456,cellular response to hypoxia; GO:0042742,defense response to bacterium; GO:0050832,defense response to fungus; GO:0062034,L-pipecolic acid biosynthetic process; GO:00096…	PF00743.22:Flavin-binding monooxygenase-like	--	--	--
LOC114281455	6.8586	7.6598	8.5587	35.497	30.1316	35.5453	207	245	236	1327	997	1202	2.13202	6.95066e-51	6.7754e-49	up	NW_021024663.1	510589	512096	+	LOC114281455	--	K01025 sulfotransferase [EC:2.8.2.-] | (RefSeq) cytosolic sulfotransferase 5-like (A)	--	cytosolic sulfotransferase 12-like [Camellia sinensis]	SOT12_ARATH RecName: Full=Cytosolic sulfotransferase 12; Short=AtSOT12; EC=2.8.2.-; AltName: Full=Sulfotransferase 1; Short=AtST1;	A0A4S4EDF9_CAMSI RecName: Full=Sulfotransferase {ECO:0000256|RuleBase:RU361155}; EC=2.8.2.- {ECO:0000256|RuleBase:RU361155};	Sulfotransferase	GO:0005737,cytoplasm; GO:0005794,Golgi apparatus; GO:0080118,brassinosteroid sulfotransferase activity; GO:1990135,flavonoid sulfotransferase activity; GO:0008146,sulfotransferase activity; GO:0016131,brassinosteroid metabolic process; GO:0006952,defense response; GO:0009751,response to salicylic acid; GO:0009651,response to salt stress; GO:0051923,sulfation; GO:0003674,molecular_function; GO:000…	PF00685.30:Sulfotransferase domain	--	--	--
novel.1173	10.4333	9.029	7.355	0.6028	0.2868	0.2104	531	487	342	38	16	12	-4.59853	8.06673e-51	7.84086e-49	down	NW_021024687.1	7223431	7227148	-	--	--	K01568 pyruvate decarboxylase [EC:4.1.1.1] | (RefSeq) pyruvate decarboxylase 1-like (A)	ko00010: Glycolysis / Gluconeogenesis; ko01100: Metabolic pathways; ko01110: Biosynthesis of secondary metabolites	hypothetical protein TEA_001496 [Camellia sinensis var. sinensis]	PDC1_ARATH RecName: Full=Pyruvate decarboxylase 1; Short=AtPDC1; EC=4.1.1.1;	A0A4S4E8A0_CAMSI RecName: Full=Pyruvate decarboxylase {ECO:0000256|ARBA:ARBA00013202}; EC=4.1.1.1 {ECO:0000256|ARBA:ARBA00013202};	Thiamine pyrophosphate-requiring enzyme	GO:0005829,cytosol; GO:0005886,plasma membrane; GO:0016831,carboxy-lyase activity; GO:0000287,magnesium ion binding; GO:0004737,pyruvate decarboxylase activity; GO:0030976,thiamine pyrophosphate binding; GO:0071456,cellular response to hypoxia; GO:0034059,response to anoxia; GO:0003674,molecular_function; GO:0003824,catalytic activity; GO:0016829,lyase activity; GO:0016830,carbon-carbon lyase act…	PF02776.21:Thiamine pyrophosphate enzyme, N-terminal TPP binding domain	--	--	--
LOC114322815	29.5575	22.4405	15.0869	0.2351	0.1771	0.3032	609	490	284	6	4	7	-6.56049	8.3022e-51	8.04675e-49	down	NW_021025315.1	132379	133316	-	LOC114322815	--	K23724 (2E,6E)-hedycaryol/valerianol synthase [EC:4.2.3.174 4.2.3.204] | (RefSeq) viridiflorene synthase-like (A)	--	cysteine-rich receptor-like protein kinase 25 [Camellia sinensis]	CRK25_ARATH RecName: Full=Cysteine-rich receptor-like protein kinase 25; Short=Cysteine-rich RLK25; EC=2.7.11.-; Flags: Precursor;	A0A4S4F237_CAMSI SubName: Full=Uncharacterized protein {ECO:0000313|EMBL:THG23529.1};	--	GO:0016021,integral component of membrane; GO:0005886,plasma membrane; GO:0005524,ATP binding; GO:0106310,protein serine kinase activity; GO:0004674,protein serine/threonine kinase activity; GO:0042742,defense response to bacterium; GO:0006468,protein phosphorylation; GO:0000166,nucleotide binding; GO:0003674,molecular_function; GO:0005488,binding; GO:0017076,purine nucleotide binding; GO:0030554…	PF01657.20:Salt stress response/antifungal	--	--	--
LOC114266265	126.938	181.885	156.392	27.5499	17.8681	18.1828	3240	4920	3647	871	500	520	-2.87232	1.02054e-50	9.86327e-49	down	NW_021025858.1	453733	454894	-	LOC114266265	--	K14493 gibberellin receptor GID1 [EC:3.-.-.-] | (RefSeq) gibberellin receptor GID1B-like (A)	ko04075: Plant hormone signal transduction	2-hydroxyisoflavanone dehydratase-like [Camellia sinensis]	HIDM_GLYEC RecName: Full=2-hydroxyisoflavanone dehydratase; EC=3.1.1.1; EC=4.2.1.105; AltName: Full=Carboxylesterase HIDM;	A0A4S4EMF2_CAMSI RecName: Full=Abhydrolase_3 domain-containing protein {ECO:0000259|Pfam:PF07859};	Arylacetamide deacetylase	GO:0033987,2-hydroxyisoflavanone dehydratase activity; GO:0052689,carboxylic ester hydrolase activity; GO:0080030,methyl indole-3-acetate esterase activity; GO:0009813,flavonoid biosynthetic process; GO:0009717,isoflavonoid biosynthetic process; GO:0046287,isoflavonoid metabolic process; GO:0003674,molecular_function; GO:0003824,catalytic activity; GO:0016829,lyase activity; GO:0016835,carbon-oxy…	PF07859.16:alpha/beta hydrolase fold	--	--	--
LOC114261203	0.3984	0.2506	0.7849	18.2914	10.7569	12.5166	15	10	27	853	444	528	4.87983	1.09461e-50	1.05492e-48	up	NW_021025626.1	924005	925819	-	LOC114261203	--	K13691 pathogen-inducible salicylic acid glucosyltransferase [EC:2.4.1.-] | (RefSeq) UDP-glycosyltransferase 74G1-like (A)	--	7-deoxyloganetin glucosyltransferase-like [Camellia sinensis]	UGT2_GARJA RecName: Full=7-deoxyloganetin glucosyltransferase; EC=2.4.1.324; AltName: Full=Genipin glucosyltransferase; AltName: Full=UDP-glucose glucosyltransferase 2; Short=GjUGT2; AltName: Full=UDP-glycosyltransferase 85A24;	A0A4S4EU26_CAMSI RecName: Full=Glycosyltransferase {ECO:0000256|RuleBase:RU362057}; EC=2.4.1.- {ECO:0000256|RuleBase:RU362057};	UDP-glucuronosyl and UDP-glucosyl transferase	GO:0035251,UDP-glucosyltransferase activity; GO:0003674,molecular_function; GO:0003824,catalytic activity; GO:0008194,UDP-glycosyltransferase activity; GO:0016740,transferase activity; GO:0016757,glycosyltransferase activity; GO:0016758,hexosyltransferase activity; GO:0046527,glucosyltransferase activity	PF00201.21:UDP-glucoronosyl and UDP-glucosyl transferase	--	--	--
LOC114305564	29.4007	29.7151	39.1312	7.2369	6.6269	6.9741	1125	1205	1368	343	278	299	-2.23554	1.11583e-50	1.07233e-48	down	NW_021024734.1	729122	730863	-	LOC114305564	--	K13065 shikimate O-hydroxycinnamoyltransferase [EC:2.3.1.133] | (RefSeq) vinorine synthase-like (A)	ko00940: Phenylpropanoid biosynthesis; ko00941: Flavonoid biosynthesis; ko00945: Stilbenoid, diarylheptanoid and gingerol biosynthesis; ko01100: Metabolic pathways; ko01110: Biosynthesis of secondary metabolites	vinorine synthase-like [Camellia sinensis]	TAT_CATRO RecName: Full=Tabersonine-19-hydroxy-O-acetyltransferase {ECO:0000303|PubMed:31009114}; EC=2.3.1.- {ECO:0000269|PubMed:31009114};	A0A4S4E138_CAMSI SubName: Full=Uncharacterized protein {ECO:0000313|EMBL:THG09523.1};	--	GO:0005737,cytoplasm; GO:0005634,nucleus; GO:0016407,acetyltransferase activity; GO:0035835,indole alkaloid biosynthetic process; GO:0009753,response to jasmonic acid; GO:0003674,molecular_function; GO:0003824,catalytic activity; GO:0016740,transferase activity; GO:0016746,acyltransferase activity; GO:0016747,acyltransferase activity, transferring groups other than amino-acyl groups; GO:0006807,n…	PF02458.18:Transferase family	--	--	--
LOC114319899	0.6012	0.7879	0.7677	6.4583	5.9409	5.9174	36	50	42	479	390	397	3.08472	1.55688e-50	1.49197e-48	up	NW_021025210.1	187215	204201	+	LOC114319899	--	K08835 serine/threonine-protein kinase OSR1/STK39 [EC:2.7.11.1] | (RefSeq) serine/threonine-protein kinase svkA-like (A)	--	serine/threonine-protein kinase svkA-like [Camellia sinensis]	BLUS1_ARATH RecName: Full=Serine/threonine-protein kinase BLUS1; EC=2.7.11.1; AltName: Full=Protein BLUE LIGHT SIGNALING 1;	A0A4S4CY55_CAMSI RecName: Full=Protein kinase domain-containing protein {ECO:0000259|PROSITE:PS50011};	Ste20-like serine/threonine protein kinase	GO:0005829,cytosol; GO:0005524,ATP binding; GO:0046872,metal ion binding; GO:0106310,protein serine kinase activity; GO:0004674,protein serine/threonine kinase activity; GO:0006468,protein phosphorylation; GO:1902456,regulation of stomatal opening; GO:0000166,nucleotide binding; GO:0003674,molecular_function; GO:0005488,binding; GO:0017076,purine nucleotide binding; GO:0030554,adenyl nucleotide b…	PF00069.28:Protein kinase domain	--	--	--
LOC114278734	211.237	205.623	299.037	47.7401	51.5514	49.3242	7591	7831	9818	2125	2031	1986	-2.26527	1.63222e-50	1.55978e-48	down	NW_021026525.1	752218	755972	-	LOC114278734	--	K08235 xyloglucan:xyloglucosyl transferase [EC:2.4.1.207] | (RefSeq) xyloglucan endotransglucosylase/hydrolase protein A-like (A)	--	hypothetical protein TEA_014276 [Camellia sinensis var. sinensis]	XTH2_DIOKA RecName: Full=Xyloglucan endotransglucosylase protein 2 {ECO:0000305}; Short=XET protein 2 {ECO:0000305}; EC=2.4.1.207 {ECO:0000255|RuleBase:RU361120, ECO:0000269|PubMed:25849978}; AltName: Full=DkXTH2 {ECO:0000303|PubMed:23265513, ECO:0000303|PubMed:25849978}; AltName: Full=Xyloglucan endotransglucosylase/hydrolase protein 2 {ECO:0000305}; Short=XTH protein 2 {ECO:0000305}; Flags: Pre…	A0A4S4E7F0_CAMSI RecName: Full=Xyloglucan endotransglucosylase/hydrolase {ECO:0000256|RuleBase:RU361120}; EC=2.4.1.207 {ECO:0000256|RuleBase:RU361120};	--	GO:0048046,apoplast; GO:0004553,hydrolase activity, hydrolyzing O-glycosyl compounds; GO:0016762,xyloglucan:xyloglucosyl transferase activity; GO:0042546,cell wall biogenesis; GO:0071555,cell wall organization; GO:0009835,fruit ripening; GO:0010411,xyloglucan metabolic process; GO:0003674,molecular_function; GO:0003824,catalytic activity; GO:0016787,hydrolase activity; GO:0016798,hydrolase activi…	PF00722.24:Glycosyl hydrolases family 16	--	--	--
novel.3342	0.3016	0.4018	0.369	7.6201	5.5993	5.4154	17	24	19	532	346	342	4.11563	1.85981e-50	1.77229e-48	up	NW_021025046.1	1888152	1890717	-	--	--	K02519 translation initiation factor IF-2 | (RefSeq) LOW QUALITY PROTEIN: translation initiation factor IF-2, chloroplastic-like (A)	--	serine/threonine-protein phosphatase 7 long form homolog [Camellia sinensis]	PPP7L_ARATH RecName: Full=Serine/threonine-protein phosphatase 7 long form homolog; EC=3.1.3.16; AltName: Full=Protein MAIN-LIKE 3 {ECO:0000303|PubMed:24635680};	A0A4S4D5X1_CAMSI SubName: Full=Uncharacterized protein {ECO:0000313|EMBL:THF97718.1};	--	GO:0005829,cytosol; GO:0005634,nucleus; GO:0046872,metal ion binding; GO:0017018,myosin phosphatase activity; GO:0004722,protein serine/threonine phosphatase activity; GO:0003674,molecular_function; GO:0005488,binding; GO:0043167,ion binding; GO:0043169,cation binding; GO:0003824,catalytic activity; GO:0004721,phosphoprotein phosphatase activity; GO:0016787,hydrolase activity; GO:0016788,hydrolas…	PF10536.12:Plant mobile domain	--	--	--
LOC114259295	1.031	0.3584	0.1782	19.6694	17.9168	21.5023	19	7	3	449	362	444	5.21424	2.10967e-50	2.00478e-48	up	NW_021025528.1	317893	321013	-	LOC114259295	--	--	--	hypothetical protein HYC85_027249 [Camellia sinensis]	TXND9_ARATH RecName: Full=Thioredoxin domain-containing protein 9 homolog;	A0A7J7G5X1_CAMSI RecName: Full=Phosducin domain-containing protein {ECO:0000259|Pfam:PF02114};	ATP binding protein	GO:0005737,cytoplasm; GO:0000226,microtubule cytoskeleton organization; GO:0006457,protein folding; GO:0006996,organelle organization; GO:0007010,cytoskeleton organization; GO:0007017,microtubule-based process; GO:0008150,biological_process; GO:0009987,cellular process; GO:0016043,cellular component organization; GO:0071840,cellular component organization or biogenesis; GO:0005575,cellular_compon…	PF00085.23:Thioredoxin	--	--	--
LOC114267323	7.9515	7.103	9.0969	37.698	56.1835	49.2418	619	586	647	3635	4795	4295	2.56951	2.12134e-50	2.01025e-48	up	NW_021025898.1	1961537	1973049	-	LOC114267323	--	K13457 disease resistance protein RPM1 | (RefSeq) disease resistance protein RPM1-like isoform X1 (A)	ko04626: Plant-pathogen interaction	probable disease resistance protein At1g58602 [Camellia sinensis]	DRL13_ARATH RecName: Full=Putative disease resistance protein At1g59780;	A0A4S4EXW4_CAMSI SubName: Full=Uncharacterized protein {ECO:0000313|EMBL:THG21881.1};	Apoptotic ATPase	GO:0043531,ADP binding; GO:0005524,ATP binding; GO:0006952,defense response; GO:0051707,response to other organism; GO:0000166,nucleotide binding; GO:0003674,molecular_function; GO:0005488,binding; GO:0017076,purine nucleotide binding; GO:0030554,adenyl nucleotide binding; GO:0032553,ribonucleotide binding; GO:0032555,purine ribonucleotide binding; GO:0032559,adenyl ribonucleotide binding; GO:003…	PF00931.25:NB-ARC domain	--	--	--
LOC114264722	31.1049	44.1881	25.7227	270.829	225.225	232.083	1264	1903	955	13632	10034	10567	2.84351	2.20612e-50	2.08478e-48	up	NW_021025786.1	833598	835447	+	LOC114264722	--	--	--	hypothetical protein TEA_001646 [Camellia sinensis var. sinensis]	Y4744_ARATH RecName: Full=Uncharacterized protein At4g06744; Flags: Precursor;	A0A4S4EN71_CAMSI RecName: Full=LRRNT_2 domain-containing protein {ECO:0000259|Pfam:PF08263};	--	GO:0005576,extracellular region; GO:0005575,cellular_component; GO:0110165,cellular anatomical entity	PF13855.9:Leucine rich repeat	--	--	--
LOC114306468	0.0838	0.0316	0	13.6543	13.4698	13.0153	5	2	0	1009	881	870	8.40314	3.36462e-50	3.17075e-48	up	NW_021024772.1	321326	324041	-	LOC114306468	--	K13416 brassinosteroid insensitive 1-associated receptor kinase 1 [EC:2.7.10.1 2.7.11.1] | (RefSeq) BRASSINOSTEROID INSENSITIVE 1-associated receptor kinase 1-like isoform X1 (A)	ko04016: MAPK signaling pathway - plant; ko04075: Plant hormone signal transduction; ko04626: Plant-pathogen interaction	G-type lectin S-receptor-like serine/threonine-protein kinase LECRK3 [Camellia sinensis]	LERK3_ORYSJ RecName: Full=G-type lectin S-receptor-like serine/threonine-protein kinase LECRK3 {ECO:0000305}; Short=OsLecRK3 {ECO:0000303|PubMed:25485617}; EC=2.7.11.1 {ECO:0000305}; AltName: Full=OsRLCK135 {ECO:0000303|PubMed:19825577}; Flags: Precursor;	A0A4S4DVH5_CAMSI RecName: Full=Receptor-like serine/threonine-protein kinase {ECO:0000256|PIRNR:PIRNR000641}; EC=2.7.11.1 {ECO:0000256|PIRNR:PIRNR000641};	--	GO:0016021,integral component of membrane; GO:0005524,ATP binding; GO:0030246,carbohydrate binding; GO:0106310,protein serine kinase activity; GO:0004674,protein serine/threonine kinase activity; GO:0006952,defense response; GO:0006468,protein phosphorylation; GO:0000166,nucleotide binding; GO:0003674,molecular_function; GO:0005488,binding; GO:0017076,purine nucleotide binding; GO:0030554,adenyl …	PF00069.28:Protein kinase domain	--	--	--
LOC114293803	0.9347	0.9305	1.0006	5.1499	4.9283	5.1248	91	96	89	621	526	559	2.40635	3.41212e-50	3.20664e-48	up	NW_021027772.1	113781	131874	-	LOC114293803	--	K13430 serine/threonine-protein kinase PBS1 [EC:2.7.11.1] | (RefSeq) probable serine/threonine-protein kinase PBL7 isoform X1 (A)	ko04626: Plant-pathogen interaction	probable receptor-like protein kinase At1g80640 isoform X5 [Camellia sinensis]	STU_ARATH RecName: Full=Protein kinase STUNTED {ECO:0000303|PubMed:22492352}; EC=2.7.11.- {ECO:0000255|PROSITE-ProRule:PRU00159};	A0A4S4DIL0_CAMSI RecName: Full=Protein kinase domain-containing protein {ECO:0000259|PROSITE:PS50011};	Serine/threonine protein kinase	GO:0005737,cytoplasm; GO:0005886,plasma membrane; GO:0005524,ATP binding; GO:0016787,hydrolase activity; GO:0004674,protein serine/threonine kinase activity; GO:0004714,transmembrane receptor protein tyrosine kinase activity; GO:0009740,gibberellic acid mediated signaling pathway; GO:0010476,gibberellin mediated signaling pathway; GO:0051781,positive regulation of cell division; GO:0006468,protei…	PF07714.20:Protein tyrosine and serine/threonine kinase	--	--	--
LOC114284071	7.4705	8.5252	8.7242	29.7952	26.4606	32.7674	702	849	749	3468	2726	3450	1.84652	3.52353e-50	3.30221e-48	up	NW_021026914.1	110706	120989	-	LOC114284071	--	K10581 ubiquitin-conjugating enzyme E2 O [EC:2.3.2.24] | (RefSeq) probable ubiquitin-conjugating enzyme E2 24 (A)	ko04120: Ubiquitin mediated proteolysis	probable ubiquitin-conjugating enzyme E2 24 [Camellia sinensis]	UBC24_ARATH RecName: Full=Probable ubiquitin-conjugating enzyme E2 24 {ECO:0000303|PubMed:16339806}; EC=2.3.2.23 {ECO:0000305}; AltName: Full=AtPHO2 {ECO:0000303|PubMed:16679424}; AltName: Full=E2 ubiquitin-conjugating enzyme 24 {ECO:0000303|PubMed:16339806}; AltName: Full=Ubiquitin carrier protein 24 {ECO:0000303|PubMed:16339806}; AltName: Full=Ubiquitin-protein ligase 24 {ECO:0000303|PubMed:163…	A0A7J7GYA9_CAMSI RecName: Full=UBC core domain-containing protein {ECO:0000259|PROSITE:PS50127};	Ubiquitin-conjugating enzyme	GO:0005783,endoplasmic reticulum; GO:0005789,endoplasmic reticulum membrane; GO:0005794,Golgi apparatus; GO:0000139,Golgi membrane; GO:0005524,ATP binding; GO:0016874,ligase activity; GO:0061631,ubiquitin conjugating enzyme activity; GO:0016036,cellular response to phosphate starvation; GO:0055062,phosphate ion homeostasis; GO:0006817,phosphate ion transport; GO:2000185,regulation of phosphate tr…	PF00179.29:Ubiquitin-conjugating enzyme	--	--	--
novel.7481	0	0.227	0	241.257	142.898	169.075	0	4	0	4969	2605	3150	11.1523	4.55568e-50	4.25781e-48	up	NW_021025951.1	640850	641606	.	--	--	--	--	unknown protein [Camellia sinensis]	--	B5TV77_CAMSI SubName: Full=Uncharacterized protein {ECO:0000313|EMBL:ACH87182.1};	--	--	--	--	--	--
LOC114320506	1.5739	2.5436	2.3824	14.0583	13.7451	13.3596	94	161	130	1040	900	894	2.66301	5.81668e-50	5.42146e-48	up	NW_021025229.1	1964164	1967897	-	LOC114320506	--	K13416 brassinosteroid insensitive 1-associated receptor kinase 1 [EC:2.7.10.1 2.7.11.1] | (RefSeq) BRASSINOSTEROID INSENSITIVE 1-associated receptor kinase 1-like isoform X1 (A)	ko04016: MAPK signaling pathway - plant; ko04075: Plant hormone signal transduction; ko04626: Plant-pathogen interaction	G-type lectin S-receptor-like serine/threonine-protein kinase SD3-1 [Camellia sinensis]	SD31_ARATH RecName: Full=G-type lectin S-receptor-like serine/threonine-protein kinase SD3-1; EC=2.7.11.1; AltName: Full=S-domain-3 (SD3) receptor kinase 1; Short=SD3-1; Flags: Precursor;	A0A4S4DBA2_CAMSI RecName: Full=Receptor-like serine/threonine-protein kinase {ECO:0000256|PIRNR:PIRNR000641}; EC=2.7.11.1 {ECO:0000256|PIRNR:PIRNR000641};	--	GO:0016021,integral component of membrane; GO:0005886,plasma membrane; GO:0005524,ATP binding; GO:0005516,calmodulin binding; GO:0030246,carbohydrate binding; GO:0106310,protein serine kinase activity; GO:0004674,protein serine/threonine kinase activity; GO:0031625,ubiquitin protein ligase binding; GO:0006468,protein phosphorylation; GO:0048544,recognition of pollen; GO:0000166,nucleotide binding…	PF01453.27:D-mannose binding lectin	--	--	--
novel.405	0.4825	0.4878	0.5281	11.2962	9.5876	9.0429	14	15	14	406	305	294	4.32019	6.18886e-50	5.7526e-48	up	NW_021024555.1	1236000	1237320	.	--	--	K12850 pre-mRNA-splicing factor 38B | (RefSeq) pre-mRNA splicing factor SR-like 1 isoform X1 (A)	ko03040: Spliceosome	pre-mRNA splicing factor SR-like 1 isoform X2 [Camellia sinensis]	SRL1_ARATH RecName: Full=Pre-mRNA splicing factor SR-like 1 {ECO:0000303|PubMed:12047626}; Short=AtSRL1 {ECO:0000303|PubMed:12047626};	A0A4S4DS19_CAMSI RecName: Full=Pre-mRNA-splicing factor 38 {ECO:0000256|RuleBase:RU367025};	Putative RNA binding protein	GO:0071011,precatalytic spliceosome; GO:0006397,mRNA processing; GO:0010226,response to lithium ion; GO:0009651,response to salt stress; GO:0008380,RNA splicing; GO:0006139,nucleobase-containing compound metabolic process; GO:0006396,RNA processing; GO:0006725,cellular aromatic compound metabolic process; GO:0006807,nitrogen compound metabolic process; GO:0008150,biological_process; GO:0008152,me…	PF12871.10:Pre-mRNA-splicing factor 38-associated hydrophilic C-term	--	--	--
LOC114267436	20.9342	24.0889	23.5547	5.9428	4.9608	5.8374	893	1089	918	314	232	279	-2.03575	6.47196e-50	5.99935e-48	down	NW_021025899.1	2361101	2372459	-	LOC114267436	--	K05349 beta-glucosidase [EC:3.2.1.21] | (RefSeq) uncharacterized protein LOC114313136 isoform X1 (A)	ko00460: Cyanoamino acid metabolism; ko00500: Starch and sucrose metabolism; ko00999: Biosynthesis of various plant secondary metabolites; ko01100: Metabolic pathways; ko01110: Biosynthesis of secondary metabolites	GDSL esterase/lipase 1-like isoform X2 [Camellia sinensis]	GLIP_TANCI RecName: Full=GDSL lipase {ECO:0000303|PubMed:22385412, ECO:0000303|PubMed:23104830}; Short=TcGLIP {ECO:0000303|PubMed:22385412, ECO:0000303|PubMed:23104830}; EC=3.1.1.- {ECO:0000305}; AltName: Full=Pyrethrin type I synthase {ECO:0000305|PubMed:22385412}; Flags: Precursor;	A0A7J7FVJ1_CAMSI SubName: Full=Uncharacterized protein {ECO:0000313|EMBL:KAF5931688.1};	--	GO:0005615,extracellular space; GO:0016746,acyltransferase activity; GO:0016788,hydrolase activity, acting on ester bonds; GO:0016412,serine O-acyltransferase activity; GO:0008299,isoprenoid biosynthetic process; GO:0016042,lipid catabolic process; GO:0009611,response to wounding; GO:0003674,molecular_function; GO:0003824,catalytic activity; GO:0016740,transferase activity; GO:0016787,hydrolase a…	PF00657.25:GDSL-like Lipase/Acylhydrolase	--	--	--
LOC114285747	5.7737	5.2129	6.6378	32.8977	28.2267	28.4718	139	133	146	981	745	768	2.34752	7.75449e-50	7.16869e-48	up	NW_021027029.1	1316017	1323160	+	LOC114285747	--	K02899 large subunit ribosomal protein L27 | (RefSeq) uncharacterized protein LOC114285747 (A)	ko03010: Ribosome	uncharacterized protein LOC114285747 [Camellia sinensis]	RK27_SPIOL RecName: Full=50S ribosomal protein L27, chloroplastic {ECO:0000303|PubMed:10874046}; AltName: Full=CL27; AltName: Full=Chloroplastic large ribosomal subunit protein bL27c {ECO:0000303|PubMed:28007896}; Flags: Precursor;	A0A4S4DVR2_CAMSI SubName: Full=Uncharacterized protein {ECO:0000313|EMBL:THG07409.1};	Mitochondrial ribosomal protein MRP7 (L2)	GO:0009507,chloroplast; GO:0005840,ribosome; GO:0003735,structural constituent of ribosome; GO:0006412,translation; GO:0003674,molecular_function; GO:0005198,structural molecule activity; GO:0006518,peptide metabolic process; GO:0006807,nitrogen compound metabolic process; GO:0008150,biological_process; GO:0008152,metabolic process; GO:0009058,biosynthetic process; GO:0009059,macromolecule biosyn…	PF01016.22:Ribosomal L27 protein	--	--	--
LOC114319145	74.711	70.6237	73.3615	25.4286	24.979	26.2163	2780	2785	2494	1172	1019	1093	-1.51559	7.82384e-50	7.2132e-48	down	NW_021025177.1	788462	794180	+	LOC114319145	--	--	--	uncharacterized protein LOC114319145 [Camellia sinensis]	--	A0A7J7H8B3_CAMSI RecName: Full=AB hydrolase-1 domain-containing protein {ECO:0000259|Pfam:PF12697};	--	--	PF12697.10:Alpha/beta hydrolase family	--	--	--
LOC114288695	0.0975	0.069	0.08	3.6007	3.579	3.8609	8	6	6	366	322	355	5.48472	8.14303e-50	7.48718e-48	up	NW_021027265.1	24327	30989	-	LOC114288695	--	K14674 TAG lipase / steryl ester hydrolase / phospholipase A2 / LPA acyltransferase [EC:3.1.1.3 3.1.1.13 3.1.1.4 2.3.1.51] | (RefSeq) triacylglycerol lipase SDP1-like (A)	ko00100: Steroid biosynthesis; ko00561: Glycerolipid metabolism; ko00564: Glycerophospholipid metabolism; ko00565: Ether lipid metabolism; ko00590: Arachidonic acid metabolism; ko00591: Linoleic acid metabolism; ko00592: alpha-Linolenic acid metabolism; ko01100: Metabolic pathways; ko01110: Biosynthesis of secondary metabolites	triacylglycerol lipase SDP1-like [Camellia sinensis]	SDP1_ARATH RecName: Full=Triacylglycerol lipase SDP1 {ECO:0000303|PubMed:16473965}; EC=3.1.1.3 {ECO:0000269|PubMed:16473965}; AltName: Full=Protein SUGAR-DEPENDENT 1 {ECO:0000303|PubMed:16473965};	A0A4S4DSH9_CAMSI RecName: Full=PNPLA domain-containing protein {ECO:0000259|PROSITE:PS51635};	Predicted esterase of the alpha-beta hydrolase superfamily	GO:0016020,membrane; GO:0012511,monolayer-surrounded lipid storage body; GO:0005777,peroxisome; GO:0004806,triglyceride lipase activity; GO:0006071,glycerol metabolic process; GO:0019433,triglyceride catabolic process; GO:0006641,triglyceride metabolic process; GO:0003674,molecular_function; GO:0003824,catalytic activity; GO:0016298,lipase activity; GO:0016787,hydrolase activity; GO:0016788,hydro…	PF11815.11:Domain of unknown function (DUF3336)	--	--	--
LOC114287901	2.3961	3.0496	3.7814	25.8224	23.4819	23.076	43	58	62	574	462	464	2.9767	8.35923e-50	7.66526e-48	up	NW_021027189.1	492355	494175	+	LOC114287901	--	K00083 cinnamyl-alcohol dehydrogenase [EC:1.1.1.195] | (RefSeq) probable cinnamyl alcohol dehydrogenase 6 (A)	ko00940: Phenylpropanoid biosynthesis; ko01100: Metabolic pathways; ko01110: Biosynthesis of secondary metabolites	hypothetical protein TEA_006034 [Camellia sinensis var. sinensis]	CADH6_ORYSJ RecName: Full=Probable cinnamyl alcohol dehydrogenase 6 {ECO:0000305}; Short=OsCAD6 {ECO:0000303|PubMed:15452707}; EC=1.1.1.195 {ECO:0000305};	A0A4S4DSS7_CAMSI RecName: Full=ADH_N domain-containing protein {ECO:0000259|Pfam:PF08240};	Alcohol dehydrogenase, class V	GO:0045551,cinnamyl-alcohol dehydrogenase activity; GO:0016616,oxidoreductase activity, acting on the CH-OH group of donors, NAD or NADP as acceptor; GO:0052747,sinapyl alcohol dehydrogenase activity; GO:0008270,zinc ion binding; GO:0009809,lignin biosynthetic process; GO:0003674,molecular_function; GO:0003824,catalytic activity; GO:0016491,oxidoreductase activity; GO:0016614,oxidoreductase activ…	PF08240.15:Alcohol dehydrogenase GroES-like domain	--	--	--
LOC114268250	63.8973	85.2362	53.8642	6.7508	9.5407	6.393	2132	3014	1642	279	349	239	-3.1641	1.06226e-49	9.71452e-48	down	NW_021025941.1	2536420	2542771	-	LOC114268250	--	K01092 myo-inositol-1(or 4)-monophosphatase [EC:3.1.3.25] | (RefSeq) phosphatase IMPL1, chloroplastic-like isoform X1 (A)	ko00562: Inositol phosphate metabolism; ko01100: Metabolic pathways; ko01110: Biosynthesis of secondary metabolites; ko04070: Phosphatidylinositol signaling system	GDSL esterase/lipase At4g28780 [Camellia sinensis]	GDL67_ARATH RecName: Full=GDSL esterase/lipase At4g28780; EC=3.1.1.-; AltName: Full=Extracellular lipase At4g28780; Flags: Precursor;	A0A5B6YNJ7_DAVIN SubName: Full=Uncharacterized protein {ECO:0000313|EMBL:MPA33400.1};	--	GO:0005576,extracellular region; GO:0016788,hydrolase activity, acting on ester bonds; GO:0016042,lipid catabolic process; GO:0003674,molecular_function; GO:0003824,catalytic activity; GO:0016787,hydrolase activity; GO:0006629,lipid metabolic process; GO:0008150,biological_process; GO:0008152,metabolic process; GO:0009056,catabolic process; GO:0044238,primary metabolic process; GO:0071704,organic…	PF00657.25:GDSL-like Lipase/Acylhydrolase	--	--	--
LOC114309907	14.5699	12.1183	14.4932	0.2145	0.3635	0.079	329	290	299	6	9	2	-5.97732	1.2226e-49	1.11509e-47	down	NW_021024878.1	3400074	3401289	-	LOC114309907	--	K00422 polyphenol oxidase [EC:1.10.3.1] | (RefSeq) polyphenol oxidase, chloroplastic-like (A)	ko00350: Tyrosine metabolism; ko00950: Isoquinoline alkaloid biosynthesis; ko01100: Metabolic pathways; ko01110: Biosynthesis of secondary metabolites	polyphenol oxidase, chloroplastic-like [Camellia sinensis]	PPO_MALDO RecName: Full=Polyphenol oxidase, chloroplastic; Short=PPO; EC=1.10.3.1; AltName: Full=Catechol oxidase; Flags: Precursor;	A0A7D0M1V4_CAMSB SubName: Full=Polyphenol oxidase {ECO:0000313|EMBL:QDX19554.1}; EC=1.10.3.1 {ECO:0000313|EMBL:QDX19554.1};	--	GO:0009543,chloroplast thylakoid lumen; GO:0004097,catechol oxidase activity; GO:0046872,metal ion binding; GO:0046148,pigment biosynthetic process; GO:0003674,molecular_function; GO:0003824,catalytic activity; GO:0004497,monooxygenase activity; GO:0016491,oxidoreductase activity; GO:0016679,oxidoreductase activity, acting on diphenols and related substances as donors; GO:0016682,oxidoreductase a…	PF12143.11:Protein of unknown function (DUF_B2219)	--	--	--
LOC114319098	0.5584	1.1158	1.0426	11.8006	12.8531	10.9934	17	36	29	445	429	375	3.71427	1.40923e-49	1.28187e-47	up	NW_021025175.1	2197947	2200693	-	LOC114319098	--	K13510 lysophosphatidylcholine acyltransferase / lyso-PAF acetyltransferase [EC:2.3.1.23 2.3.1.67] | (RefSeq) lysophospholipid acyltransferase LPEAT2-like (A)	ko00564: Glycerophospholipid metabolism; ko00565: Ether lipid metabolism; ko01100: Metabolic pathways	lysophospholipid acyltransferase LPEAT2-like [Camellia sinensis]	LPCT2_ARATH RecName: Full=Lysophospholipid acyltransferase LPEAT2 {ECO:0000303|PubMed:19445718}; EC=2.3.1.23 {ECO:0000269|PubMed:19445718, ECO:0000269|PubMed:28408542}; EC=2.3.1.n6 {ECO:0000269|PubMed:19445718}; EC=2.3.1.n7 {ECO:0000269|PubMed:19445718, ECO:0000269|PubMed:28408542}; AltName: Full=Lysophosphatidylethanolamine acyltransferase 2 {ECO:0000303|PubMed:19445718}; Short=AtLPEAT2 {ECO:000…	A0A4S4E3U5_CAMSI RecName: Full=PlsC domain-containing protein {ECO:0000259|SMART:SM00563};	Predicted phosphate acyltransferase, contains PlsC domain	GO:0000139,Golgi membrane; GO:0016021,integral component of membrane; GO:0031902,late endosome membrane; GO:0047184,1-acylglycerophosphocholine O-acyltransferase activity; GO:0106262,1-acylglycerophosphoethanolamine O-acyltransferase activity; GO:0106263,1-acylglycerophosphoserine O-acyltransferase activity; GO:0047159,1-alkenylglycerophosphocholine O-acyltransferase activity; GO:0005509,calcium …	PF01553.24:Acyltransferase	--	--	--
LOC114286468	5.6013	5.8476	5.6091	0.0321	0.1449	0.1595	282	312	258	2	8	9	-5.69887	1.52883e-49	1.38696e-47	down	NW_021027079.1	2235368	2237659	+	LOC114286468	--	--	--	uncharacterized protein LOC114286468 [Camellia sinensis]	--	A0A4S4DUX6_CAMSI RecName: Full=DUF4220 domain-containing protein {ECO:0000259|Pfam:PF13968};	--	GO:0016021,integral component of membrane; GO:0005575,cellular_component; GO:0016020,membrane; GO:0031224,intrinsic component of membrane; GO:0110165,cellular anatomical entity	PF13968.9:Domain of unknown function (DUF4220)	--	--	--
LOC114300300	63.9159	102.81	81.9221	14.6793	13.0083	12.6664	1842	3140	2157	524	411	409	-2.62389	1.60872e-49	1.45555e-47	down	NW_021024715.1	2282236	2283547	+	LOC114300300	--	K01807 ribose 5-phosphate isomerase A [EC:5.3.1.6] | (RefSeq) probable ribose-5-phosphate isomerase 3, chloroplastic (A)	ko00030: Pentose phosphate pathway; ko00710: Carbon fixation in photosynthetic organisms; ko01100: Metabolic pathways; ko01110: Biosynthesis of secondary metabolites; ko01200: Carbon metabolism; ko01230: Biosynthesis of amino acids	probable ribose-5-phosphate isomerase 3, chloroplastic [Camellia sinensis]	RPI3_ARATH RecName: Full=Probable ribose-5-phosphate isomerase 3, chloroplastic; EC=5.3.1.6; AltName: Full=Phosphoriboisomerase 3; AltName: Full=Protein EMBRYO DEFECTIVE 3119; Flags: Precursor;	A0A4S4E4A8_CAMSI RecName: Full=Ribose-5-phosphate isomerase {ECO:0000256|ARBA:ARBA00011959}; EC=5.3.1.6 {ECO:0000256|ARBA:ARBA00011959};	Ribose 5-phosphate isomerase	GO:0009507,chloroplast; GO:0009941,chloroplast envelope; GO:0009570,chloroplast stroma; GO:0009535,chloroplast thylakoid membrane; GO:0005829,cytosol; GO:0009579,thylakoid; GO:0004751,ribose-5-phosphate isomerase activity; GO:0009052,pentose-phosphate shunt, non-oxidative branch; GO:0019253,reductive pentose-phosphate cycle; GO:0003674,molecular_function; GO:0003824,catalytic activity; GO:0016853…	PF06026.17:Ribose 5-phosphate isomerase A (phosphoriboisomerase A)	--	--	--
LOC114263817	1.2238	1.5177	1.129	8.878	7.9096	9.2217	70	92	59	629	496	591	2.73982	1.79831e-49	1.62277e-47	up	NW_021025746.1	1136330	1143914	+	LOC114263817	--	K03263 translation initiation factor 5A | (RefSeq) eukaryotic translation initiation factor 5A-4-like isoform X1 (A)	--	transcription factor bHLH49-like isoform X1 [Camellia sinensis]	BH049_ARATH RecName: Full=Transcription factor bHLH49; AltName: Full=Basic helix-loop-helix protein 49; Short=AtbHLH49; Short=bHLH 49; AltName: Full=Protein ACTIVATOR FOR CELL ELONGATION 1; AltName: Full=Transcription factor EN 82; AltName: Full=bHLH transcription factor bHLH049;	A0A7J7GER7_CAMSI RecName: Full=BHLH domain-containing protein {ECO:0000259|PROSITE:PS50888};	--	GO:0005634,nucleus; GO:0003700,DNA-binding transcription factor activity; GO:0046983,protein dimerization activity; GO:0000976,transcription cis-regulatory region binding; GO:0040008,regulation of growth; GO:0006355,regulation of DNA-templated transcription; GO:0003674,molecular_function; GO:0140110,transcription regulator activity; GO:0005488,binding; GO:0005515,protein binding; GO:0001067,trans…	PF00010.29:Helix-loop-helix DNA-binding domain	bHLH	TF	bHLH
LOC114256993	5.0476	6.3505	11.0142	86.5958	68.6188	74.8812	156	208	311	3315	2325	2593	3.36745	1.86405e-49	1.67764e-47	up	NW_021025419.1	804986	806392	+	LOC114256993	--	K23154 2-hydroxyflavanone C-glucosyltransferase [EC:2.4.1.360] | (RefSeq) UDP-glycosyltransferase 708C1-like (A)	--	UDP-glycosyltransferase 708C1-like [Camellia sinensis]	708G1_CITJP RecName: Full=UDP-glycosyltransferase 708G1 {ECO:0000303|PubMed:28370711}; EC=2.4.1.360 {ECO:0000269|PubMed:28370711}; AltName: Full=2-hydroxyflavanone C-glucosyltransferase {ECO:0000305}; AltName: Full=FcCGT {ECO:0000303|PubMed:28370711};	A0A7J7IA71_CAMSI RecName: Full=Glycosyltransferase {ECO:0000256|RuleBase:RU362057}; EC=2.4.1.- {ECO:0000256|RuleBase:RU362057};	UDP-glucuronosyl and UDP-glucosyl transferase	GO:0035251,UDP-glucosyltransferase activity; GO:0003674,molecular_function; GO:0003824,catalytic activity; GO:0008194,UDP-glycosyltransferase activity; GO:0016740,transferase activity; GO:0016757,glycosyltransferase activity; GO:0016758,hexosyltransferase activity; GO:0046527,glucosyltransferase activity	PF00201.21:UDP-glucoronosyl and UDP-glucosyl transferase	--	--	--
LOC114299608	0.0121	0.0343	0.0132	16.1539	20.9339	18.2902	1	3	1	1653	1896	1693	9.82447	2.02517e-49	1.81784e-47	up	NW_021029028.1	622930	650677	+	LOC114299608	--	K13459 disease resistance protein RPS2 | (RefSeq) probable disease resistance protein At4g27220 (A)	ko04626: Plant-pathogen interaction	disease resistance protein At4g27190-like [Camellia sinensis]	DRL27_ARATH RecName: Full=Disease resistance protein At4g27190;	A0A4S4D4L1_CAMSI RecName: Full=AAA domain-containing protein {ECO:0000259|SMART:SM00382};	Apoptotic ATPase	GO:0043531,ADP binding; GO:0005524,ATP binding; GO:0006952,defense response; GO:0000166,nucleotide binding; GO:0003674,molecular_function; GO:0005488,binding; GO:0017076,purine nucleotide binding; GO:0030554,adenyl nucleotide binding; GO:0032553,ribonucleotide binding; GO:0032555,purine ribonucleotide binding; GO:0032559,adenyl ribonucleotide binding; GO:0036094,small molecule binding; GO:0043167…	PF00931.25:NB-ARC domain	--	--	--
novel.14607	0.0669	0.0632	0.2931	67.0765	68.1506	63.6363	1	1	4	1241	1116	1065	8.93507	2.35312e-49	2.10666e-47	up	NW_021033212.1	5568	6247	.	--	--	--	--	--	--	--	--	--	--	--	--	--
LOC114258340	0.0607	0.0382	0.0443	2.245	2.3025	1.8494	9	6	6	412	374	307	5.48063	2.40915e-49	2.15116e-47	up	NW_021024496.1	1260054	1314681	-	LOC114258340	--	K17604 zinc finger SWIM domain-containing protein 3 | (RefSeq) uncharacterized protein LOC114268176 (A)	--	hypothetical protein LOK49_LG12G02469 [Camellia lanceoleosa]	DGP14_ARATH RecName: Full=Putative protease Do-like 14; EC=3.4.21.-;	A0A7J7GBK7_CAMSI SubName: Full=Uncharacterized protein {ECO:0000313|EMBL:KAF5938130.1};	--	GO:0004252,serine-type endopeptidase activity; GO:0006508,proteolysis; GO:0003674,molecular_function; GO:0003824,catalytic activity; GO:0004175,endopeptidase activity; GO:0008233,peptidase activity; GO:0008236,serine-type peptidase activity; GO:0016787,hydrolase activity; GO:0017171,serine hydrolase activity; GO:0140096,catalytic activity, acting on a protein; GO:0006807,nitrogen compound metabol…	--	--	--	--
LOC114323379	7.5369	7.5993	8.8482	0.319	0.3881	0.1356	248	265	266	13	14	5	-4.82818	4.32739e-49	3.84441e-47	down	NW_021025334.1	149301	152424	-	LOC114323379	--	K07937 ADP-ribosylation factor 1/2 | (RefSeq) ADP-ribosylation factor 1-like (A)	ko04144: Endocytosis	uncharacterized protein LOC114323379 isoform X2 [Camellia sinensis]	--	A0A4S4CYY0_CAMSI RecName: Full=Proline--tRNA ligase {ECO:0000256|ARBA:ARBA00012831}; EC=6.1.1.15 {ECO:0000256|ARBA:ARBA00012831}; AltName: Full=Prolyl-tRNA synthetase {ECO:0000256|ARBA:ARBA00029731};	--	GO:0005737,cytoplasm; GO:0005524,ATP binding; GO:0004827,proline-tRNA ligase activity; GO:0006433,prolyl-tRNA aminoacylation; GO:0000166,nucleotide binding; GO:0003674,molecular_function; GO:0005488,binding; GO:0017076,purine nucleotide binding; GO:0030554,adenyl nucleotide binding; GO:0032553,ribonucleotide binding; GO:0032555,purine ribonucleotide binding; GO:0032559,adenyl ribonucleotide bindi…	PF17731.4:Family of unknown function (DUF5570)	--	--	--
LOC114297460	0.2718	0.4702	0.2975	24.9051	14.4203	15.7271	6	11	6	681	349	389	5.71034	4.32807e-49	3.84441e-47	up	NW_021028419.1	274464	305177	+	LOC114297460	--	--	--	uncharacterized protein LOC114297460 [Camellia sinensis]	--	A0A7J7HL09_CAMSI SubName: Full=Uncharacterized protein {ECO:0000313|EMBL:KAF5952678.1};	--	--	PF14365.9:Neprosin activation peptide	--	--	--
LOC114270298	19.4627	17.8194	15.6079	2.1391	1.6259	1.9348	404	392	296	55	37	45	-3.2165	5.94749e-49	5.26911e-47	down	NW_021026057.1	417966	422489	-	LOC114270298	--	K01507 inorganic pyrophosphatase [EC:3.6.1.1] | (RefSeq) soluble inorganic pyrophosphatase 4-like (A)	ko00190: Oxidative phosphorylation	soluble inorganic pyrophosphatase 4-like [Camellia sinensis]	IPYR4_ARATH RecName: Full=Soluble inorganic pyrophosphatase 4 {ECO:0000303|PubMed:15135060}; EC=3.6.1.1 {ECO:0000269|Ref.6}; AltName: Full=Pyrophosphate phospho-hydrolase 4 {ECO:0000303|PubMed:15135060}; Short=PPase 4 {ECO:0000303|PubMed:15135060};	A0A4S4EII6_CAMSI RecName: Full=Inorganic diphosphatase {ECO:0000256|ARBA:ARBA00012146}; EC=3.6.1.1 {ECO:0000256|ARBA:ARBA00012146};	Inorganic pyrophosphatase/Nucleosome remodeling factor, subunit NURF38	GO:0005829,cytosol; GO:0005654,nucleoplasm; GO:0004427,inorganic diphosphate phosphatase activity; GO:0000287,magnesium ion binding; GO:0006796,phosphate-containing compound metabolic process; GO:0003674,molecular_function; GO:0003824,catalytic activity; GO:0016462,pyrophosphatase activity; GO:0016787,hydrolase activity; GO:0016817,hydrolase activity, acting on acid anhydrides; GO:0016818,hydrola…	PF00719.22:Inorganic pyrophosphatase	--	--	--
LOC114285352	224.183	245.729	373.451	1628.01	1543.59	1646.63	7746	8998	11789	69675	58472	63747	2.51798	6.06628e-49	5.36038e-47	up	NW_021027004.1	590586	597233	+	LOC114285352	--	K21483 salicylate 1-O-methyltransferase [EC:2.1.1.274] | (RefSeq) caffeine synthase 1 (A)	--	caffeine synthase 1 [Camellia sinensis]	TCS1_CAMSI RecName: Full=3,7-dimethylxanthine N-methyltransferase TCS1 {ECO:0000305}; Short=TCS1a {ECO:0000303|PubMed:26773541, ECO:0000303|PubMed:30303011}; EC=2.1.1.160 {ECO:0000269|PubMed:10984041, ECO:0000269|PubMed:16333668, ECO:0000269|PubMed:26773541, ECO:0000269|PubMed:30303011}; AltName: Full=Caffeine synthase 1 {ECO:0000303|PubMed:10984041};	A0A7J7I3W0_CAMSI SubName: Full=Uncharacterized protein {ECO:0000313|EMBL:KAF5959094.1};	--	GO:0046872,metal ion binding; GO:0102741,paraxanthine:S-adenosyl-L-methionine 3-N-methyltransferase activity; GO:0102740,theobromine:S-adenosyl-L-methionine 1-N-methyltransferase activity; GO:0009820,alkaloid metabolic process; GO:0032259,methylation; GO:0003674,molecular_function; GO:0005488,binding; GO:0043167,ion binding; GO:0043169,cation binding; GO:0003824,catalytic activity; GO:0008168,met…	PF03492.18:SAM dependent carboxyl methyltransferase	--	--	--
LOC114258407	28.2587	25.5964	30.7754	93.771	104.567	109.221	599	575	596	2462	2430	2594	1.86145	9.51011e-49	8.38171e-47	up	NW_021025491.1	1145197	1156826	+	LOC114258407	--	K01850 chorismate mutase [EC:5.4.99.5] | (RefSeq) chorismate mutase 2 (A)	ko00400: Phenylalanine, tyrosine and tryptophan biosynthesis; ko01100: Metabolic pathways; ko01110: Biosynthesis of secondary metabolites; ko01230: Biosynthesis of amino acids	chorismate mutase 2 [Camellia sinensis]	CM2_ARATH RecName: Full=Chorismate mutase 2 {ECO:0000303|Ref.2}; Short=AtCM2 {ECO:0000303|Ref.2}; EC=5.4.99.5 {ECO:0000269|PubMed:10564818, ECO:0000269|PubMed:25160622, ECO:0000269|PubMed:8953244}; AltName: Full=CM-2 {ECO:0000303|Ref.2};	A0A7J7GLT8_CAMSI RecName: Full=Chorismate mutase {ECO:0000256|ARBA:ARBA00012404, ECO:0000256|PIRNR:PIRNR017318}; EC=5.4.99.5 {ECO:0000256|ARBA:ARBA00012404, ECO:0000256|PIRNR:PIRNR017318};	Chorismate mutase	GO:0005737,cytoplasm; GO:0005829,cytosol; GO:0004106,chorismate mutase activity; GO:0042803,protein homodimerization activity; GO:0009073,aromatic amino acid family biosynthetic process; GO:0008652,cellular amino acid biosynthetic process; GO:0046417,chorismate metabolic process; GO:1901747,prephenate(2-) biosynthetic process; GO:0003674,molecular_function; GO:0003824,catalytic activity; GO:00168…	--	--	--	--
LOC114261138	19.0652	16.0818	15.3661	0.9328	1.0539	0.4641	330	295	243	20	20	9	-4.36652	1.08839e-48	9.56771e-47	down	NW_021024600.1	899185	906391	-	LOC114261138	--	--	--	putative ribonuclease H protein [Vitis vinifera]	--	A0A438FM03_VITVI SubName: Full=Putative ribonuclease H protein {ECO:0000313|EMBL:RVW61049.1};	--	--	PF13966.9:zinc-binding in reverse transcriptase	--	--	--
novel.10173	0.1783	0.1989	0.2307	4.6335	3.9041	4.6738	11	13	13	354	264	323	4.44379	1.27514e-48	1.11805e-46	up	NW_021026834.1	1034223	1038995	+	--	--	--	--	uncharacterized protein LOC114319440 [Camellia sinensis]	DEX1_ARATH RecName: Full=Protein DEFECTIVE IN EXINE FORMATION 1 {ECO:0000303|PubMed:11743117}; Flags: Precursor;	A0A7J7GLG6_CAMSI RecName: Full=DLH domain-containing protein {ECO:0000259|Pfam:PF01738};	--	GO:0005829,cytosol; GO:0005783,endoplasmic reticulum; GO:0000137,Golgi cis cisterna; GO:0016021,integral component of membrane; GO:0016020,membrane; GO:0005886,plasma membrane; GO:0005509,calcium ion binding; GO:0071555,cell wall organization; GO:0010584,pollen exine formation; GO:0010208,pollen wall assembly; GO:0003674,molecular_function; GO:0005488,binding; GO:0043167,ion binding; GO:0043169,c…	--	--	--	--
LOC114316727	10.8076	9.7255	9.0433	0.0674	0.0571	0.0372	518	494	396	4	3	2	-7.50888	1.3066e-48	1.14269e-46	down	NW_021025094.1	57951	74772	+	LOC114316727	--	K13429 chitin elicitor receptor kinase 1 | (RefSeq) lysM domain receptor-like kinase 3 isoform X1 (A)	ko04626: Plant-pathogen interaction	lysM domain receptor-like kinase 3 [Camellia sinensis]	LYK3_MEDTR RecName: Full=LysM domain receptor-like kinase 3 {ECO:0000303|PubMed:12947035}; Short=LysM-containing receptor-like kinase 3 {ECO:0000305}; Short=MtLYK3 {ECO:0000303|PubMed:17586690}; EC=2.7.11.1 {ECO:0000255|PROSITE-ProRule:PRU00159, ECO:0000269|PubMed:20971894}; AltName: Full=LysM receptor kinase K1B {ECO:0000305}; AltName: Full=Protein HAIR CURLING {ECO:0000303|PubMed:11290290}; Fla…	A0A7J7GXK8_CAMSI RecName: Full=Protein kinase domain-containing protein {ECO:0000259|PROSITE:PS50011};	--	GO:0016021,integral component of membrane; GO:0005886,plasma membrane; GO:0005775,vacuolar lumen; GO:0005524,ATP binding; GO:0016301,kinase activity; GO:0106310,protein serine kinase activity; GO:0004674,protein serine/threonine kinase activity; GO:0019199,transmembrane receptor protein kinase activity; GO:0045087,innate immune response; GO:0009877,nodulation; GO:0046777,protein autophosphorylati…	PF07714.20:Protein tyrosine and serine/threonine kinase	--	--	--
LOC114278430	0.0509	0.096	0.1114	11.8748	10.9094	13.0139	2	4	4	578	470	573	7.11954	1.33568e-48	1.16512e-46	up	NW_021026514.1	504867	511030	-	LOC114278430	--	K00261 glutamate dehydrogenase (NAD(P)+) [EC:1.4.1.3] | (RefSeq) glutamate dehydrogenase B-like (A)	ko00220: Arginine biosynthesis; ko00250: Alanine, aspartate and glutamate metabolism; ko00910: Nitrogen metabolism; ko01100: Metabolic pathways; ko01200: Carbon metabolism	Glutamate dehydrogenase B [Camellia lanceoleosa]	DHEB_NICPL RecName: Full=Glutamate dehydrogenase B; Short=GDH B; EC=1.4.1.3;	A0A2I0LFV4_PUNGR RecName: Full=Protein kinase domain-containing protein {ECO:0000259|PROSITE:PS50011};	Tyrosine kinase specific for activated (GTP-bound) p21cdc42Hs	GO:0004352,glutamate dehydrogenase (NAD+) activity; GO:0004354,glutamate dehydrogenase (NADP+) activity; GO:0006520,cellular amino acid metabolic process; GO:0003674,molecular_function; GO:0003824,catalytic activity; GO:0004353,glutamate dehydrogenase [NAD(P)+] activity; GO:0016491,oxidoreductase activity; GO:0016638,oxidoreductase activity, acting on the CH-NH2 group of donors; GO:0016639,oxidor…	PF02812.21:Glu/Leu/Phe/Val dehydrogenase, dimerisation domain	--	--	--
LOC114285773	8.3584	8.6351	10.1973	0.3201	0.0603	0.2949	253	277	282	12	2	10	-5.31091	1.35923e-48	1.18264e-46	down	NW_021024674.1	588071	595281	-	LOC114285773	--	--	--	uncharacterized protein LOC114285773 [Camellia sinensis]	FB42_ARATH RecName: Full=Putative F-box protein At1g47730;	A0A834GLD0_RHOSS RecName: Full=F-box domain-containing protein {ECO:0000259|PROSITE:PS50181};	--	GO:0005737,cytoplasm; GO:0005634,nucleus; GO:0005575,cellular_component; GO:0005622,intracellular anatomical structure; GO:0110165,cellular anatomical entity; GO:0043226,organelle; GO:0043227,membrane-bounded organelle; GO:0043229,intracellular organelle; GO:0043231,intracellular membrane-bounded organelle	PF12937.10:F-box-like	--	--	--
LOC114264229	8.1264	8.1997	6.8495	0.3352	0.1894	0.2118	274	293	211	14	7	8	-4.96637	1.36281e-48	1.18273e-46	down	NW_021025766.1	26930	28627	+	LOC114264229	--	K19861 benzyl alcohol O-benzoyltransferase [EC:2.3.1.196 2.3.1.232] | (RefSeq) methanol O-anthraniloyltransferase-like (A)	--	methanol O-anthraniloyltransferase-like [Camellia sinensis]	AT17_ACTDE RecName: Full=Alcohol acyltransferase 17 {ECO:0000303|PubMed:21450321}; Short=AdAT17 {ECO:0000303|PubMed:21450321}; EC=2.3.1.- {ECO:0000250|UniProtKB:A0A068BIF1};	A0A4V3WQ50_CAMSI SubName: Full=Uncharacterized protein {ECO:0000313|EMBL:THG18937.1};	--	GO:0016746,acyltransferase activity; GO:0006066,alcohol metabolic process; GO:0009836,fruit ripening, climacteric; GO:0009723,response to ethylene; GO:0003674,molecular_function; GO:0003824,catalytic activity; GO:0016740,transferase activity; GO:0008150,biological_process; GO:0008152,metabolic process; GO:0044281,small molecule metabolic process; GO:0071704,organic substance metabolic process; GO…	PF02458.18:Transferase family	--	--	--
LOC114269897	170.057	169.408	148.052	36.5188	29.4216	42.0372	5831	6156	4638	1551	1106	1615	-2.18075	1.5055e-48	1.30323e-46	down	NW_021026034.1	371680	375156	+	LOC114269897	--	K09510 DnaJ homolog subfamily B member 4 | (RefSeq) dnaJ homolog subfamily B member 13-like (A)	--	dnaJ homolog subfamily B member 13-like [Camellia sinensis]	DNJH_CUCSA RecName: Full=DnaJ protein homolog; AltName: Full=DNAJ-1; Flags: Precursor;	A0A4S4EGN5_CAMSI RecName: Full=J domain-containing protein {ECO:0000259|PROSITE:PS50076};	Molecular chaperone (DnaJ superfamily)	GO:0005886,plasma membrane; GO:0005524,ATP binding; GO:0030544,Hsp70 protein binding; GO:0046872,metal ion binding; GO:0051082,unfolded protein binding; GO:0006457,protein folding; GO:0009408,response to heat; GO:0000166,nucleotide binding; GO:0003674,molecular_function; GO:0005488,binding; GO:0017076,purine nucleotide binding; GO:0030554,adenyl nucleotide binding; GO:0032553,ribonucleotide bindi…	PF01556.21:DnaJ C terminal domain	--	--	--
LOC114290434	1.1702	0.9569	1.4516	7.2519	6.5871	7.2112	105	91	119	806	648	725	2.56077	1.66969e-48	1.4417e-46	up	NW_021024689.1	381078	443123	-	LOC114290434	--	K13430 serine/threonine-protein kinase PBS1 [EC:2.7.11.1] | (RefSeq) probable serine/threonine-protein kinase PBL7 isoform X1 (A)	ko04626: Plant-pathogen interaction	probable leucine-rich repeat receptor-like serine/threonine-protein kinase At3g14840 isoform X6 [Camellia sinensis]	Y3148_ARATH RecName: Full=Probable leucine-rich repeat receptor-like serine/threonine-protein kinase At3g14840; EC=2.7.11.1; Flags: Precursor;	A0A7J7H6K3_CAMSI RecName: Full=Protein kinase domain-containing protein {ECO:0000259|PROSITE:PS50011};	--	GO:0005829,cytosol; GO:0016021,integral component of membrane; GO:0005886,plasma membrane; GO:0009506,plasmodesma; GO:0005524,ATP binding; GO:0106310,protein serine kinase activity; GO:0004674,protein serine/threonine kinase activity; GO:0009861,jasmonic acid and ethylene-dependent systemic resistance; GO:0006468,protein phosphorylation; GO:0045088,regulation of innate immune response; GO:0000166…	PF07714.20:Protein tyrosine and serine/threonine kinase	--	--	--
LOC114301752	3.0706	2.6455	2.4842	21.2693	17.7386	18.9455	69	63	51	592	437	477	2.81566	2.24986e-48	1.93772e-46	up	NW_021030098.1	40364	41386	-	LOC114301752	--	K22312 hydroxyjasmonate sulfotransferase [EC:2.8.2.39] | (RefSeq) cytosolic sulfotransferase 15-like (A)	--	cytosolic sulfotransferase 15-like [Camellia sinensis]	SOT15_ARATH RecName: Full=Cytosolic sulfotransferase 15; Short=AtSOT15; EC=2.8.2.39 {ECO:0000269|PubMed:12637544}; AltName: Full=Sulfotransferase 2a; Short=AtST2a;	A0A4S4CVZ0_CAMSI RecName: Full=Sulfotransferase {ECO:0000256|RuleBase:RU361155}; EC=2.8.2.- {ECO:0000256|RuleBase:RU361155};	Sulfotransferase	GO:0005737,cytoplasm; GO:0102056,11-hydroxyjasmonate sulfotransferase activity; GO:0102055,12-hydroxyjasmonate sulfotransferase activity; GO:0080131,hydroxyjasmonate sulfotransferase activity; GO:0008146,sulfotransferase activity; GO:0009694,jasmonic acid metabolic process; GO:0009753,response to jasmonic acid; GO:0051923,sulfation; GO:0003674,molecular_function; GO:0003824,catalytic activity; GO…	PF00685.30:Sulfotransferase domain	--	--	--
LOC114320896	0.4599	0.6509	0.5033	38.889	39.533	39.6056	4	6	4	419	377	386	6.18155	2.32023e-48	1.99328e-46	up	NW_021025244.1	844760	845226	+	LOC114320896	--	K03966 NADH dehydrogenase (ubiquinone) 1 beta subcomplex subunit 10 | (RefSeq) NADH dehydrogenase [ubiquinone] 1 beta subcomplex subunit 10-B-like (A)	ko00190: Oxidative phosphorylation; ko01100: Metabolic pathways	NADH dehydrogenase [ubiquinone]	NDBAB_ARATH RecName: Full=NADH dehydrogenase [ubiquinone] 1 beta subcomplex subunit 10-B;	A0A7J7HZ62_CAMSI SubName: Full=Uncharacterized protein {ECO:0000313|EMBL:KAF5957775.1};	NADH-ubiquinone oxidoreductase, subunit NDUFB10/PDSW	GO:0005829,cytosol; GO:0031966,mitochondrial membrane; GO:0005747,mitochondrial respiratory chain complex I; GO:0005739,mitochondrion; GO:0045271,respiratory chain complex I; GO:0009853,photorespiration; GO:0008150,biological_process; GO:0008152,metabolic process; GO:0009987,cellular process; GO:0043094,cellular metabolic compound salvage; GO:0044237,cellular metabolic process; GO:0005575,cellula…	PF10249.12:NADH-ubiquinone oxidoreductase subunit 10	--	--	--
LOC114306681	0.0919	0.2384	0.3017	7.0653	5.9083	6.9291	4	11	12	381	282	338	4.98712	3.35689e-48	2.87661e-46	up	NW_021024782.1	785305	816192	+	LOC114306681	--	--	--	uncharacterized protein LOC114306681 [Camellia sinensis]	FK131_ARATH RecName: Full=F-box/kelch-repeat protein At5g39560;	A0A4S4DPZ1_CAMSI SubName: Full=Uncharacterized protein {ECO:0000313|EMBL:THG04286.1};	FOG: Kelch repeat	GO:0009507,chloroplast; GO:0005575,cellular_component; GO:0005622,intracellular anatomical structure; GO:0005737,cytoplasm; GO:0009536,plastid; GO:0043226,organelle; GO:0043227,membrane-bounded organelle; GO:0043229,intracellular organelle; GO:0043231,intracellular membrane-bounded organelle; GO:0110165,cellular anatomical entity	PF01344.28:Kelch motif	--	--	--
LOC114256887	38.5094	44.1432	43.3822	9.6166	6.8532	9.86	1471	1787	1514	455	287	422	-2.26171	3.55954e-48	3.0426e-46	down	NW_021025414.1	1284927	1288704	-	LOC114256887	--	K15803 (-)-germacrene D synthase [EC:4.2.3.75] | (RefSeq) (-)-germacrene D synthase-like (A)	ko00909: Sesquiterpenoid and triterpenoid biosynthesis	(-)-germacrene D synthase-like [Camellia sinensis]	TPSGD_VITVI RecName: Full=(-)-germacrene D synthase; EC=4.2.3.22; EC=4.2.3.75;	A0A7J7HXE0_CAMSI SubName: Full=Uncharacterized protein {ECO:0000313|EMBL:KAF5956786.1};	--	GO:0005737,cytoplasm; GO:0034004,germacradienol synthase activity; GO:0052577,germacrene-D synthase activity; GO:0000287,magnesium ion binding; GO:0016102,diterpenoid biosynthetic process; GO:0003674,molecular_function; GO:0003824,catalytic activity; GO:0016829,lyase activity; GO:0016835,carbon-oxygen lyase activity; GO:0016838,carbon-oxygen lyase activity, acting on phosphates; GO:0010333,terpen…	PF03936.19:Terpene synthase family, metal binding domain	--	--	--
LOC114258915	0.5201	0.9816	0.8404	8.4787	8.2689	8.7763	21	42	31	424	366	397	3.44227	4.02657e-48	3.43318e-46	up	NW_021025516.1	196875	222380	+	LOC114258915	--	K14311 nuclear pore complex protein Nup188 | (RefSeq) LOW QUALITY PROTEIN: uncharacterized protein LOC114297572 (A)	ko03013: Nucleocytoplasmic transport	uncharacterized protein LOC114258915 isoform X1 [Camellia sinensis]	HP302_ARATH RecName: Full=Chloroplastic import inner membrane translocase subunit HP30-2 {ECO:0000305}; AltName: Full=Hypothetical inner plastid envelope protein of 30 kDa 2 {ECO:0000303|PubMed:24248378}; Short=AtHP30-2 {ECO:0000303|PubMed:24248378}; Short=Hypothetical protein 30-2 {ECO:0000303|PubMed:24248378};	A0A7J7H370_CAMSI SubName: Full=Uncharacterized protein {ECO:0000313|EMBL:KAF5947007.1};	--	GO:0009507,chloroplast; GO:0009941,chloroplast envelope; GO:0009706,chloroplast inner membrane; GO:0016021,integral component of membrane; GO:0005739,mitochondrion; GO:0000325,plant-type vacuole; GO:0005886,plasma membrane; GO:0009536,plastid; GO:0042721,TIM22 mitochondrial import inner membrane insertion complex; GO:0005773,vacuole; GO:0043621,protein self-association; GO:0008320,protein transme…	--	--	--	--
novel.2907	6.6308	6.8866	5.6827	0.0958	0	0.0265	447	492	350	8	0	2	-7.23202	4.44677e-48	3.78198e-46	down	NW_021024975.1	554647	557715	.	--	--	K01810 glucose-6-phosphate isomerase [EC:5.3.1.9] | (RefSeq) glucose-6-phosphate isomerase 1, chloroplastic-like isoform X1 (A)	ko00010: Glycolysis / Gluconeogenesis; ko00030: Pentose phosphate pathway; ko00500: Starch and sucrose metabolism; ko00520: Amino sugar and nucleotide sugar metabolism; ko01100: Metabolic pathways; ko01110: Biosynthesis of secondary metabolites; ko01200: Carbon metabolism; ko01250: Biosynthesis of nucleotide sugars	hypothetical protein LOK49_LG01G03088 [Camellia lanceoleosa]	G6PIP_ARATH RecName: Full=Glucose-6-phosphate isomerase 1, chloroplastic; Short=GPI 1; EC=5.3.1.9; AltName: Full=Phosphoglucose isomerase 1; Short=PGI 1; AltName: Full=Phosphohexose isomerase; Short=PHI; Flags: Precursor;	A0A7J7HR63_CAMSI RecName: Full=Glucose-6-phosphate isomerase {ECO:0000256|ARBA:ARBA00011952, ECO:0000256|RuleBase:RU000612}; EC=5.3.1.9 {ECO:0000256|ARBA:ARBA00011952, ECO:0000256|RuleBase:RU000612};	Glucose-6-phosphate isomerase	GO:0009507,chloroplast; GO:0009941,chloroplast envelope; GO:0009570,chloroplast stroma; GO:0005829,cytosol; GO:0009536,plastid; GO:0097367,carbohydrate derivative binding; GO:0004347,glucose-6-phosphate isomerase activity; GO:0048029,monosaccharide binding; GO:0006094,gluconeogenesis; GO:0051156,glucose 6-phosphate metabolic process; GO:0006096,glycolytic process; GO:0009911,positive regulation o…	--	--	--	--
LOC114290059	0.1194	0.3218	0.4106	5.6301	5.2723	6.8785	7	20	22	409	339	452	4.39348	4.63422e-48	3.93157e-46	up	NW_021027394.1	27621	85042	+	LOC114290059	--	K20178 vacuolar protein sorting-associated protein 8 | (RefSeq) LOW QUALITY PROTEIN: vacuolar protein sorting-associated protein 8 homolog (A)	--	uncharacterized protein LOC114290059 isoform X1 [Camellia sinensis]	NLP7_ARATH RecName: Full=Protein NLP7; Short=AtNLP7; AltName: Full=NIN-like protein 7; AltName: Full=Nodule inception protein-like protein 7;	A0A7J7GLY0_CAMSI SubName: Full=Uncharacterized protein {ECO:0000313|EMBL:KAF5940891.1};	--	GO:0005634,nucleus; GO:0001046,core promoter sequence-specific DNA binding; GO:0003700,DNA-binding transcription factor activity; GO:0000976,transcription cis-regulatory region binding; GO:0042128,nitrate assimilation; GO:0010167,response to nitrate; GO:0009414,response to water deprivation; GO:0010118,stomatal movement; GO:0001067,transcription regulatory region nucleic acid binding; GO:0003674,…	--	RWP-RK	TF	RWP-RK
LOC114277993	1.8555	0.8754	1.4506	21.1324	24.7823	20.4637	28	14	20	395	410	346	3.9941	5.86114e-48	4.9601e-46	up	NW_021026474.1	139827	140513	+	LOC114277993	--	--	--	hypothetical protein HYC85_026079 [Camellia sinensis]	--	A0A7J7G2J0_CAMSI RecName: Full=F-box domain-containing protein {ECO:0000259|PROSITE:PS50181};	--	--	--	--	--	--
LOC114266321	6.4427	5.6668	6.1404	1.3361	1.1677	1.2819	619	577	539	159	123	138	-2.27111	6.60431e-48	5.57515e-46	down	NW_021025860.1	100712	107145	-	LOC114266321	--	K17824 DCN1-like protein 4/5 | (RefSeq) DCN1-like protein 4 (A)	--	Zinc finger CCCH domain-containing protein 62 [Camellia lanceoleosa]	P2C31_ARATH RecName: Full=Protein kinase and PP2C-like domain-containing protein; Includes: RecName: Full=Probable serine/threonine protein kinase At2g40860; EC=2.7.11.1; Includes: RecName: Full=Probable protein phosphatase 2C 31; Short=AtPP2C31; EC=3.1.3.16;	A0A4S4ENR0_CAMSI SubName: Full=Uncharacterized protein {ECO:0000313|EMBL:THG18338.1};	Tyrosine kinase specific for activated (GTP-bound) p21cdc42Hs	GO:0005524,ATP binding; GO:0046872,metal ion binding; GO:0017018,myosin phosphatase activity; GO:0106310,protein serine kinase activity; GO:0004674,protein serine/threonine kinase activity; GO:0004722,protein serine/threonine phosphatase activity; GO:0019852,L-ascorbic acid metabolic process; GO:0035970,peptidyl-threonine dephosphorylation; GO:0006468,protein phosphorylation; GO:0000166,nucleotid…	--	--	--	--
[truncated: 11,712 more rows]
