# Supplementary material for: Insights into the Metabolite Profiles of Two Camellia (Theaceae) Species in Yunnan Province through Metabolomic and Transcriptomic Analysis
Source: Biomolecules. 2024 Sep 3;14(9):1106. doi: 10.3390/biom14091106 (PMC11430766; doi:10.3390/biom14091106)
Supplement: Supplementary file 1 [file biomolecules-14-01106-s001.zip › Table S3 Cornetwork file of ko01230.xlsx]

## Sheet: Sheet1
geneID	KO	KEGG_map_geneID	metaID	Compounds	物质	Class I	CID	KEGG_map_metaID	coefficient	pvalue	relationType
LOC114256796	K00600	ko00260,ko00460,ko00630,ko00670,ko01100,ko01110,ko01200,ko01230,ko01240	mws0282	L-Tryptophan	L-色氨酸	Amino acids and derivatives	C00078	ko00260,ko00380,ko00400,ko00966,ko00970,ko01100,ko01110,ko01210,ko01230,ko01240	-0.876891	0.000180486	gene-meta
LOC114259399	K01663	ko00340,ko01100,ko01110,ko01230	mws0282	L-Tryptophan	L-色氨酸	Amino acids and derivatives	C00078	ko00260,ko00380,ko00400,ko00966,ko00970,ko01100,ko01110,ko01210,ko01230,ko01240	-0.855264	0.000390287	gene-meta
LOC114262904	K01079	ko00260,ko01100,ko01110,ko01200,ko01230	mws0282	L-Tryptophan	L-色氨酸	Amino acids and derivatives	C00078	ko00260,ko00380,ko00400,ko00966,ko00970,ko01100,ko01110,ko01210,ko01230,ko01240	-0.850019	0.000462026	gene-meta
LOC114264211	K01915	ko00220,ko00250,ko00630,ko00910,ko01100,ko01230	mws0282	L-Tryptophan	L-色氨酸	Amino acids and derivatives	C00078	ko00260,ko00380,ko00400,ko00966,ko00970,ko01100,ko01110,ko01210,ko01230,ko01240	-0.948772	2.54873e-06	gene-meta
LOC114265293	K00134	ko00010,ko00710,ko01100,ko01110,ko01200,ko01230	mws0282	L-Tryptophan	L-色氨酸	Amino acids and derivatives	C00078	ko00260,ko00380,ko00400,ko00966,ko00970,ko01100,ko01110,ko01210,ko01230,ko01240	-0.898749	7.05518e-05	gene-meta
LOC114267325	K00031	ko00020,ko00480,ko01100,ko01110,ko01200,ko01210,ko01230,ko04146	mws0282	L-Tryptophan	L-色氨酸	Amino acids and derivatives	C00078	ko00260,ko00380,ko00400,ko00966,ko00970,ko01100,ko01110,ko01210,ko01230,ko01240	0.833064	0.000765916	gene-meta
LOC114267596	K00640	ko00270,ko00920,ko01100,ko01110,ko01200,ko01230	mws0282	L-Tryptophan	L-色氨酸	Amino acids and derivatives	C00078	ko00260,ko00380,ko00400,ko00966,ko00970,ko01100,ko01110,ko01210,ko01230,ko01240	-0.858004	0.000356433	gene-meta
LOC114268357	K00640	ko00270,ko00920,ko01100,ko01110,ko01200,ko01230	mws0282	L-Tryptophan	L-色氨酸	Amino acids and derivatives	C00078	ko00260,ko00380,ko00400,ko00966,ko00970,ko01100,ko01110,ko01210,ko01230,ko01240	-0.834152	0.000742724	gene-meta
LOC114270648	K00789	ko00270,ko00999,ko01100,ko01110,ko01230,ko01240	mws0282	L-Tryptophan	L-色氨酸	Amino acids and derivatives	C00078	ko00260,ko00380,ko00400,ko00966,ko00970,ko01100,ko01110,ko01210,ko01230,ko01240	0.890072	0.000104838	gene-meta
LOC114276390	K00134	ko00010,ko00710,ko01100,ko01110,ko01200,ko01230	mws0282	L-Tryptophan	L-色氨酸	Amino acids and derivatives	C00078	ko00260,ko00380,ko00400,ko00966,ko00970,ko01100,ko01110,ko01210,ko01230,ko01240	-0.913767	3.24459e-05	gene-meta
LOC114276397	K00134	ko00010,ko00710,ko01100,ko01110,ko01200,ko01230	mws0282	L-Tryptophan	L-色氨酸	Amino acids and derivatives	C00078	ko00260,ko00380,ko00400,ko00966,ko00970,ko01100,ko01110,ko01210,ko01230,ko01240	-0.824986	0.000956189	gene-meta
LOC114278197	K01681	ko00020,ko00630,ko01100,ko01110,ko01200,ko01210,ko01230	mws0282	L-Tryptophan	L-色氨酸	Amino acids and derivatives	C00078	ko00260,ko00380,ko00400,ko00966,ko00970,ko01100,ko01110,ko01210,ko01230,ko01240	-0.84941	0.000470971	gene-meta
LOC114287550	K05359	ko00400,ko01100,ko01110,ko01230	mws0282	L-Tryptophan	L-色氨酸	Amino acids and derivatives	C00078	ko00260,ko00380,ko00400,ko00966,ko00970,ko01100,ko01110,ko01210,ko01230,ko01240	0.838774	0.000650141	gene-meta
LOC114289445	K01681	ko00020,ko00630,ko01100,ko01110,ko01200,ko01210,ko01230	mws0282	L-Tryptophan	L-色氨酸	Amino acids and derivatives	C00078	ko00260,ko00380,ko00400,ko00966,ko00970,ko01100,ko01110,ko01210,ko01230,ko01240	-0.931959	1.02378e-05	gene-meta
LOC114292688	K12657	ko00330,ko01100,ko01110,ko01230	mws0282	L-Tryptophan	L-色氨酸	Amino acids and derivatives	C00078	ko00260,ko00380,ko00400,ko00966,ko00970,ko01100,ko01110,ko01210,ko01230,ko01240	0.869908	0.000234931	gene-meta
LOC114292883	K01623	ko00010,ko00030,ko00051,ko00710,ko01100,ko01110,ko01200,ko01230	mws0282	L-Tryptophan	L-色氨酸	Amino acids and derivatives	C00078	ko00260,ko00380,ko00400,ko00966,ko00970,ko01100,ko01110,ko01210,ko01230,ko01240	-0.843208	0.000569986	gene-meta
LOC114293661	K15227	ko00400,ko01100,ko01110,ko01230	mws0282	L-Tryptophan	L-色氨酸	Amino acids and derivatives	C00078	ko00260,ko00380,ko00400,ko00966,ko00970,ko01100,ko01110,ko01210,ko01230,ko01240	-0.9087	4.279e-05	gene-meta
LOC114294061	K00286	ko00330,ko01100,ko01110,ko01230	mws0282	L-Tryptophan	L-色氨酸	Amino acids and derivatives	C00078	ko00260,ko00380,ko00400,ko00966,ko00970,ko01100,ko01110,ko01210,ko01230,ko01240	-0.845974	0.00052402	gene-meta
LOC114296559	K01623	ko00010,ko00030,ko00051,ko00710,ko01100,ko01110,ko01200,ko01230	mws0282	L-Tryptophan	L-色氨酸	Amino acids and derivatives	C00078	ko00260,ko00380,ko00400,ko00966,ko00970,ko01100,ko01110,ko01210,ko01230,ko01240	-0.966763	3.02077e-07	gene-meta
LOC114296598	K01738	ko00270,ko00920,ko01100,ko01110,ko01200,ko01230	mws0282	L-Tryptophan	L-色氨酸	Amino acids and derivatives	C00078	ko00260,ko00380,ko00400,ko00966,ko00970,ko01100,ko01110,ko01210,ko01230,ko01240	-0.86075	0.000324845	gene-meta
LOC114302846	K01649	ko00290,ko00620,ko01100,ko01110,ko01210,ko01230	mws0282	L-Tryptophan	L-色氨酸	Amino acids and derivatives	C00078	ko00260,ko00380,ko00400,ko00966,ko00970,ko01100,ko01110,ko01210,ko01230,ko01240	0.870644	0.000228655	gene-meta
LOC114303376	K01649	ko00290,ko00620,ko01100,ko01110,ko01210,ko01230	mws0282	L-Tryptophan	L-色氨酸	Amino acids and derivatives	C00078	ko00260,ko00380,ko00400,ko00966,ko00970,ko01100,ko01110,ko01210,ko01230,ko01240	-0.891251	9.95375e-05	gene-meta
LOC114311438	K00134	ko00010,ko00710,ko01100,ko01110,ko01200,ko01230	mws0282	L-Tryptophan	L-色氨酸	Amino acids and derivatives	C00078	ko00260,ko00380,ko00400,ko00966,ko00970,ko01100,ko01110,ko01210,ko01230,ko01240	-0.847078	0.000506488	gene-meta
LOC114315991	K01438	ko00220,ko01100,ko01110,ko01210,ko01230	mws0282	L-Tryptophan	L-色氨酸	Amino acids and derivatives	C00078	ko00260,ko00380,ko00400,ko00966,ko00970,ko01100,ko01110,ko01210,ko01230,ko01240	-0.950451	2.16384e-06	gene-meta
LOC114316725	K01623	ko00010,ko00030,ko00051,ko00710,ko01100,ko01110,ko01200,ko01230	mws0282	L-Tryptophan	L-色氨酸	Amino acids and derivatives	C00078	ko00260,ko00380,ko00400,ko00966,ko00970,ko01100,ko01110,ko01210,ko01230,ko01240	-0.96468	4.0793e-07	gene-meta
LOC114317839	K12657	ko00330,ko01100,ko01110,ko01230	mws0282	L-Tryptophan	L-色氨酸	Amino acids and derivatives	C00078	ko00260,ko00380,ko00400,ko00966,ko00970,ko01100,ko01110,ko01210,ko01230,ko01240	-0.891593	9.804e-05	gene-meta
LOC114318210	K01586	ko00300,ko00470,ko01100,ko01110,ko01230	mws0282	L-Tryptophan	L-色氨酸	Amino acids and derivatives	C00078	ko00260,ko00380,ko00400,ko00966,ko00970,ko01100,ko01110,ko01210,ko01230,ko01240	-0.860079	0.000332357	gene-meta
LOC114318573	K00052	ko00290,ko00660,ko01100,ko01110,ko01210,ko01230	mws0282	L-Tryptophan	L-色氨酸	Amino acids and derivatives	C00078	ko00260,ko00380,ko00400,ko00966,ko00970,ko01100,ko01110,ko01210,ko01230,ko01240	-0.80071	0.00175269	gene-meta
LOC114318969	K00640	ko00270,ko00920,ko01100,ko01110,ko01200,ko01230	mws0282	L-Tryptophan	L-色氨酸	Amino acids and derivatives	C00078	ko00260,ko00380,ko00400,ko00966,ko00970,ko01100,ko01110,ko01210,ko01230,ko01240	-0.875856	0.000187863	gene-meta
LOC114319591	K00600	ko00260,ko00460,ko00630,ko00670,ko01100,ko01110,ko01200,ko01230,ko01240	mws0282	L-Tryptophan	L-色氨酸	Amino acids and derivatives	C00078	ko00260,ko00380,ko00400,ko00966,ko00970,ko01100,ko01110,ko01210,ko01230,ko01240	0.817697	0.00115743	gene-meta
LOC114322130	K15849	ko00350,ko00360,ko00400,ko00950,ko00960,ko01100,ko01110,ko01230	mws0282	L-Tryptophan	L-色氨酸	Amino acids and derivatives	C00078	ko00260,ko00380,ko00400,ko00966,ko00970,ko01100,ko01110,ko01210,ko01230,ko01240	-0.816022	0.00120797	gene-meta
novel.13439	K00814	ko00220,ko00250,ko00710,ko01100,ko01200,ko01210,ko01230	mws0282	L-Tryptophan	L-色氨酸	Amino acids and derivatives	C00078	ko00260,ko00380,ko00400,ko00966,ko00970,ko01100,ko01110,ko01210,ko01230,ko01240	-0.846193	0.000520503	gene-meta
novel.13809	K00134	ko00010,ko00710,ko01100,ko01110,ko01200,ko01230	mws0282	L-Tryptophan	L-色氨酸	Amino acids and derivatives	C00078	ko00260,ko00380,ko00400,ko00966,ko00970,ko01100,ko01110,ko01210,ko01230,ko01240	-0.914828	3.05538e-05	gene-meta
novel.13999	K00600	ko00260,ko00460,ko00630,ko00670,ko01100,ko01110,ko01200,ko01230,ko01240	mws0282	L-Tryptophan	L-色氨酸	Amino acids and derivatives	C00078	ko00260,ko00380,ko00400,ko00966,ko00970,ko01100,ko01110,ko01210,ko01230,ko01240	-0.968608	2.27779e-07	gene-meta
novel.14150	K01714	ko00261,ko00300,ko01100,ko01110,ko01230	mws0282	L-Tryptophan	L-色氨酸	Amino acids and derivatives	C00078	ko00260,ko00380,ko00400,ko00966,ko00970,ko01100,ko01110,ko01210,ko01230,ko01240	-0.833165	0.000763727	gene-meta
novel.14154	K00600	ko00260,ko00460,ko00630,ko00670,ko01100,ko01110,ko01200,ko01230,ko01240	mws0282	L-Tryptophan	L-色氨酸	Amino acids and derivatives	C00078	ko00260,ko00380,ko00400,ko00966,ko00970,ko01100,ko01110,ko01210,ko01230,ko01240	-0.932327	9.97046e-06	gene-meta
novel.1862	K01623	ko00010,ko00030,ko00051,ko00710,ko01100,ko01110,ko01200,ko01230	mws0282	L-Tryptophan	L-色氨酸	Amino acids and derivatives	C00078	ko00260,ko00380,ko00400,ko00966,ko00970,ko01100,ko01110,ko01210,ko01230,ko01240	-0.94861	2.58865e-06	gene-meta
novel.2171	K00930	ko00220,ko01100,ko01110,ko01210,ko01230	mws0282	L-Tryptophan	L-色氨酸	Amino acids and derivatives	C00078	ko00260,ko00380,ko00400,ko00966,ko00970,ko01100,ko01110,ko01210,ko01230,ko01240	-0.965886	3.43589e-07	gene-meta
novel.2509	K11755	ko00340,ko01100,ko01110,ko01230	mws0282	L-Tryptophan	L-色氨酸	Amino acids and derivatives	C00078	ko00260,ko00380,ko00400,ko00966,ko00970,ko01100,ko01110,ko01210,ko01230,ko01240	-0.887495	0.000117188	gene-meta
novel.5238	K00013	ko00340,ko01100,ko01110,ko01230	mws0282	L-Tryptophan	L-色氨酸	Amino acids and derivatives	C00078	ko00260,ko00380,ko00400,ko00966,ko00970,ko01100,ko01110,ko01210,ko01230,ko01240	-0.854159	0.000404625	gene-meta
novel.6318	K01735	ko00400,ko01100,ko01110,ko01230	mws0282	L-Tryptophan	L-色氨酸	Amino acids and derivatives	C00078	ko00260,ko00380,ko00400,ko00966,ko00970,ko01100,ko01110,ko01210,ko01230,ko01240	-0.822504	0.00102141	gene-meta
novel.6433	K05359	ko00400,ko01100,ko01110,ko01230	mws0282	L-Tryptophan	L-色氨酸	Amino acids and derivatives	C00078	ko00260,ko00380,ko00400,ko00966,ko00970,ko01100,ko01110,ko01210,ko01230,ko01240	-0.878801	0.000167471	gene-meta
novel.6499	K01681	ko00020,ko00630,ko01100,ko01110,ko01200,ko01210,ko01230	mws0282	L-Tryptophan	L-色氨酸	Amino acids and derivatives	C00078	ko00260,ko00380,ko00400,ko00966,ko00970,ko01100,ko01110,ko01210,ko01230,ko01240	0.826507	0.00091783	gene-meta
novel.7343	K13832	ko00400,ko00999,ko01100,ko01110,ko01230	mws0282	L-Tryptophan	L-色氨酸	Amino acids and derivatives	C00078	ko00260,ko00380,ko00400,ko00966,ko00970,ko01100,ko01110,ko01210,ko01230,ko01240	-0.950981	2.05242e-06	gene-meta
novel.8166	K12524	ko00260,ko00261,ko00270,ko00300,ko01100,ko01110,ko01230	mws0282	L-Tryptophan	L-色氨酸	Amino acids and derivatives	C00078	ko00260,ko00380,ko00400,ko00966,ko00970,ko01100,ko01110,ko01210,ko01230,ko01240	-0.939333	5.84235e-06	gene-meta
novel.8348	K00927	ko00010,ko00710,ko01100,ko01110,ko01200,ko01230	mws0282	L-Tryptophan	L-色氨酸	Amino acids and derivatives	C00078	ko00260,ko00380,ko00400,ko00966,ko00970,ko01100,ko01110,ko01210,ko01230,ko01240	-0.843264	0.00056903	gene-meta
novel.8766	K01586	ko00300,ko00470,ko01100,ko01110,ko01230	mws0282	L-Tryptophan	L-色氨酸	Amino acids and derivatives	C00078	ko00260,ko00380,ko00400,ko00966,ko00970,ko01100,ko01110,ko01210,ko01230,ko01240	0.83877	0.000650219	gene-meta
novel.8791	K01817	ko00400,ko01100,ko01110,ko01230	mws0282	L-Tryptophan	L-色氨酸	Amino acids and derivatives	C00078	ko00260,ko00380,ko00400,ko00966,ko00970,ko01100,ko01110,ko01210,ko01230,ko01240	0.807767	0.00148228	gene-meta
novel.8849	K01681	ko00020,ko00630,ko01100,ko01110,ko01200,ko01210,ko01230	mws0282	L-Tryptophan	L-色氨酸	Amino acids and derivatives	C00078	ko00260,ko00380,ko00400,ko00966,ko00970,ko01100,ko01110,ko01210,ko01230,ko01240	-0.863372	0.000296753	gene-meta
LOC114256178	K01681	ko00020,ko00630,ko01100,ko01110,ko01200,ko01210,ko01230	pme0278	2,6-Diaminooimelic acid	2,6-二氨基庚二酸	Organic acids	C00666	ko00300,ko00470,ko01100,ko01110,ko01230	0.924377	1.71391e-05	gene-meta
LOC114257089	K01696	ko00260,ko00400,ko01100,ko01110,ko01230	pme0278	2,6-Diaminooimelic acid	2,6-二氨基庚二酸	Organic acids	C00666	ko00300,ko00470,ko01100,ko01110,ko01230	0.872449	0.000213817	gene-meta
LOC114259972	K00549	ko00270,ko00450,ko01100,ko01110,ko01230	pme0278	2,6-Diaminooimelic acid	2,6-二氨基庚二酸	Organic acids	C00666	ko00300,ko00470,ko01100,ko01110,ko01230	0.829866	0.000837357	gene-meta
LOC114260707	K00134	ko00010,ko00710,ko01100,ko01110,ko01200,ko01230	pme0278	2,6-Diaminooimelic acid	2,6-二氨基庚二酸	Organic acids	C00666	ko00300,ko00470,ko01100,ko01110,ko01230	0.84045	0.000618893	gene-meta
LOC114262417	K00800	ko00400,ko01100,ko01110,ko01230	pme0278	2,6-Diaminooimelic acid	2,6-二氨基庚二酸	Organic acids	C00666	ko00300,ko00470,ko01100,ko01110,ko01230	-0.840633	0.000615551	gene-meta
LOC114264673	K01586	ko00300,ko00470,ko01100,ko01110,ko01230	pme0278	2,6-Diaminooimelic acid	2,6-二氨基庚二酸	Organic acids	C00666	ko00300,ko00470,ko01100,ko01110,ko01230	0.928869	1.27164e-05	gene-meta
LOC114268516	K01696	ko00260,ko00400,ko01100,ko01110,ko01230	pme0278	2,6-Diaminooimelic acid	2,6-二氨基庚二酸	Organic acids	C00666	ko00300,ko00470,ko01100,ko01110,ko01230	0.845419	0.000532999	gene-meta
LOC114269760	K00817	ko00340,ko00350,ko00360,ko00400,ko00960,ko01100,ko01110,ko01230	pme0278	2,6-Diaminooimelic acid	2,6-二氨基庚二酸	Organic acids	C00666	ko00300,ko00470,ko01100,ko01110,ko01230	0.894988	8.41157e-05	gene-meta
LOC114271698	K00928	ko00260,ko00261,ko00270,ko00300,ko01100,ko01110,ko01210,ko01230	pme0278	2,6-Diaminooimelic acid	2,6-二氨基庚二酸	Organic acids	C00666	ko00300,ko00470,ko01100,ko01110,ko01230	0.916506	2.77396e-05	gene-meta
LOC114275093	K00873	ko00010,ko00620,ko01100,ko01110,ko01200,ko01230	pme0278	2,6-Diaminooimelic acid	2,6-二氨基庚二酸	Organic acids	C00666	ko00300,ko00470,ko01100,ko01110,ko01230	0.932772	9.65414e-06	gene-meta
LOC114276420	K01738	ko00270,ko00920,ko01100,ko01110,ko01200,ko01230	pme0278	2,6-Diaminooimelic acid	2,6-二氨基庚二酸	Organic acids	C00666	ko00300,ko00470,ko01100,ko01110,ko01230	0.950706	2.10953e-06	gene-meta
LOC114277173	K00600	ko00260,ko00460,ko00630,ko00670,ko01100,ko01110,ko01200,ko01230,ko01240	pme0278	2,6-Diaminooimelic acid	2,6-二氨基庚二酸	Organic acids	C00666	ko00300,ko00470,ko01100,ko01110,ko01230	0.920053	2.2464e-05	gene-meta
LOC114279412	K01834	ko00010,ko00260,ko01100,ko01110,ko01200,ko01230	pme0278	2,6-Diaminooimelic acid	2,6-二氨基庚二酸	Organic acids	C00666	ko00300,ko00470,ko01100,ko01110,ko01230	0.858869	0.000346235	gene-meta
LOC114285508	K00264	ko00250,ko00910,ko01100,ko01110,ko01230	pme0278	2,6-Diaminooimelic acid	2,6-二氨基庚二酸	Organic acids	C00666	ko00300,ko00470,ko01100,ko01110,ko01230	0.895592	8.18087e-05	gene-meta
LOC114287775	K00765	ko00340,ko01100,ko01110,ko01230	pme0278	2,6-Diaminooimelic acid	2,6-二氨基庚二酸	Organic acids	C00666	ko00300,ko00470,ko01100,ko01110,ko01230	0.841339	0.000602778	gene-meta
LOC114291075	K01850	ko00400,ko01100,ko01110,ko01230	pme0278	2,6-Diaminooimelic acid	2,6-二氨基庚二酸	Organic acids	C00666	ko00300,ko00470,ko01100,ko01110,ko01230	0.905628	5.02222e-05	gene-meta
LOC114294219	K01623	ko00010,ko00030,ko00051,ko00710,ko01100,ko01110,ko01200,ko01230	pme0278	2,6-Diaminooimelic acid	2,6-二氨基庚二酸	Organic acids	C00666	ko00300,ko00470,ko01100,ko01110,ko01230	0.939917	5.57216e-06	gene-meta
LOC114295192	K00053	ko00290,ko00770,ko01100,ko01110,ko01210,ko01230	pme0278	2,6-Diaminooimelic acid	2,6-二氨基庚二酸	Organic acids	C00666	ko00300,ko00470,ko01100,ko01110,ko01230	-0.904785	5.24292e-05	gene-meta
LOC114296448	K00826	ko00270,ko00280,ko00290,ko00770,ko00966,ko01100,ko01110,ko01210,ko01230,ko01240	pme0278	2,6-Diaminooimelic acid	2,6-二氨基庚二酸	Organic acids	C00666	ko00300,ko00470,ko01100,ko01110,ko01230	0.882507	0.000144315	gene-meta
LOC114296518	K01739	ko00270,ko00450,ko00920,ko01100,ko01110,ko01230	pme0278	2,6-Diaminooimelic acid	2,6-二氨基庚二酸	Organic acids	C00666	ko00300,ko00470,ko01100,ko01110,ko01230	0.83742	0.000676277	gene-meta
LOC114300300	K01807	ko00030,ko00710,ko01100,ko01110,ko01200,ko01230	pme0278	2,6-Diaminooimelic acid	2,6-二氨基庚二酸	Organic acids	C00666	ko00300,ko00470,ko01100,ko01110,ko01230	-0.835217	0.00072054	gene-meta
LOC114300863	K00789	ko00270,ko00999,ko01100,ko01110,ko01230,ko01240	pme0278	2,6-Diaminooimelic acid	2,6-二氨基庚二酸	Organic acids	C00666	ko00300,ko00470,ko01100,ko01110,ko01230	0.877421	0.000176798	gene-meta
LOC114302807	K01649	ko00290,ko00620,ko01100,ko01110,ko01210,ko01230	pme0278	2,6-Diaminooimelic acid	2,6-二氨基庚二酸	Organic acids	C00666	ko00300,ko00470,ko01100,ko01110,ko01230	0.889235	0.000108733	gene-meta
LOC114303384	K01738	ko00270,ko00920,ko01100,ko01110,ko01200,ko01230	pme0278	2,6-Diaminooimelic acid	2,6-二氨基庚二酸	Organic acids	C00666	ko00300,ko00470,ko01100,ko01110,ko01230	0.880723	0.000155129	gene-meta
LOC114306445	K00789	ko00270,ko00999,ko01100,ko01110,ko01230,ko01240	pme0278	2,6-Diaminooimelic acid	2,6-二氨基庚二酸	Organic acids	C00666	ko00300,ko00470,ko01100,ko01110,ko01230	0.901616	6.14183e-05	gene-meta
LOC114307565	K00789	ko00270,ko00999,ko01100,ko01110,ko01230,ko01240	pme0278	2,6-Diaminooimelic acid	2,6-二氨基庚二酸	Organic acids	C00666	ko00300,ko00470,ko01100,ko01110,ko01230	0.936774	7.15149e-06	gene-meta
LOC114308504	K00948	ko00030,ko00230,ko01100,ko01110,ko01200,ko01230	pme0278	2,6-Diaminooimelic acid	2,6-二氨基庚二酸	Organic acids	C00666	ko00300,ko00470,ko01100,ko01110,ko01230	0.914978	3.02927e-05	gene-meta
LOC114308505	K00948	ko00030,ko00230,ko01100,ko01110,ko01200,ko01230	pme0278	2,6-Diaminooimelic acid	2,6-二氨基庚二酸	Organic acids	C00666	ko00300,ko00470,ko01100,ko01110,ko01230	0.81223	0.00132863	gene-meta
LOC114309875	K00600	ko00260,ko00460,ko00630,ko00670,ko01100,ko01110,ko01200,ko01230,ko01240	pme0278	2,6-Diaminooimelic acid	2,6-二氨基庚二酸	Organic acids	C00666	ko00300,ko00470,ko01100,ko01110,ko01230	0.848954	0.000477768	gene-meta
LOC114309948	K01940	ko00220,ko00250,ko01100,ko01110,ko01230	pme0278	2,6-Diaminooimelic acid	2,6-二氨基庚二酸	Organic acids	C00666	ko00300,ko00470,ko01100,ko01110,ko01230	0.829409	0.000847976	gene-meta
LOC114311279	K01681	ko00020,ko00630,ko01100,ko01110,ko01200,ko01210,ko01230	pme0278	2,6-Diaminooimelic acid	2,6-二氨基庚二酸	Organic acids	C00666	ko00300,ko00470,ko01100,ko01110,ko01230	0.953113	1.64917e-06	gene-meta
LOC114312986	K01649	ko00290,ko00620,ko01100,ko01110,ko01210,ko01230	pme0278	2,6-Diaminooimelic acid	2,6-二氨基庚二酸	Organic acids	C00666	ko00300,ko00470,ko01100,ko01110,ko01230	0.893763	8.89474e-05	gene-meta
LOC114313917	K01803	ko00010,ko00051,ko00562,ko00710,ko01100,ko01110,ko01200,ko01230	pme0278	2,6-Diaminooimelic acid	2,6-二氨基庚二酸	Organic acids	C00666	ko00300,ko00470,ko01100,ko01110,ko01230	-0.906036	4.91804e-05	gene-meta
LOC114315679	K01623	ko00010,ko00030,ko00051,ko00710,ko01100,ko01110,ko01200,ko01230	pme0278	2,6-Diaminooimelic acid	2,6-二氨基庚二酸	Organic acids	C00666	ko00300,ko00470,ko01100,ko01110,ko01230	0.824028	0.000980965	gene-meta
LOC114316332	K00766	ko00400,ko01100,ko01110,ko01230	pme0278	2,6-Diaminooimelic acid	2,6-二氨基庚二酸	Organic acids	C00666	ko00300,ko00470,ko01100,ko01110,ko01230	0.865805	0.000272421	gene-meta
LOC114321965	K01953	ko00250,ko01100,ko01110,ko01230	pme0278	2,6-Diaminooimelic acid	2,6-二氨基庚二酸	Organic acids	C00666	ko00300,ko00470,ko01100,ko01110,ko01230	0.935069	8.14581e-06	gene-meta
novel.11680	K00927	ko00010,ko00710,ko01100,ko01110,ko01200,ko01230	pme0278	2,6-Diaminooimelic acid	2,6-二氨基庚二酸	Organic acids	C00666	ko00300,ko00470,ko01100,ko01110,ko01230	0.801587	0.00171716	gene-meta
novel.12222	K01652	ko00290,ko00650,ko00660,ko00770,ko01100,ko01110,ko01210,ko01230	pme0278	2,6-Diaminooimelic acid	2,6-二氨基庚二酸	Organic acids	C00666	ko00300,ko00470,ko01100,ko01110,ko01230	0.887545	0.000116941	gene-meta
novel.12669	K00615	ko00030,ko00710,ko01100,ko01110,ko01200,ko01230	pme0278	2,6-Diaminooimelic acid	2,6-二氨基庚二酸	Organic acids	C00666	ko00300,ko00470,ko01100,ko01110,ko01230	0.859989	0.000333372	gene-meta
novel.14497	K01803	ko00010,ko00051,ko00562,ko00710,ko01100,ko01110,ko01200,ko01230	pme0278	2,6-Diaminooimelic acid	2,6-二氨基庚二酸	Organic acids	C00666	ko00300,ko00470,ko01100,ko01110,ko01230	0.906064	4.91106e-05	gene-meta
novel.1528	K00600	ko00260,ko00460,ko00630,ko00670,ko01100,ko01110,ko01200,ko01230,ko01240	pme0278	2,6-Diaminooimelic acid	2,6-二氨基庚二酸	Organic acids	C00666	ko00300,ko00470,ko01100,ko01110,ko01230	0.866438	0.000266356	gene-meta
novel.2243	K14455	ko00220,ko00250,ko00270,ko00330,ko00350,ko00360,ko00400,ko00710,ko00950,ko00960,ko01100,ko01110,ko01200,ko01210,ko01230	pme0278	2,6-Diaminooimelic acid	2,6-二氨基庚二酸	Organic acids	C00666	ko00300,ko00470,ko01100,ko01110,ko01230	0.920562	2.17778e-05	gene-meta
novel.4976	K00789	ko00270,ko00999,ko01100,ko01110,ko01230,ko01240	pme0278	2,6-Diaminooimelic acid	2,6-二氨基庚二酸	Organic acids	C00666	ko00300,ko00470,ko01100,ko01110,ko01230	0.910718	3.83987e-05	gene-meta
novel.5183	K00549	ko00270,ko00450,ko01100,ko01110,ko01230	pme0278	2,6-Diaminooimelic acid	2,6-二氨基庚二酸	Organic acids	C00666	ko00300,ko00470,ko01100,ko01110,ko01230	0.800124	0.00177673	gene-meta
novel.5374	K01803	ko00010,ko00051,ko00562,ko00710,ko01100,ko01110,ko01200,ko01230	pme0278	2,6-Diaminooimelic acid	2,6-二氨基庚二酸	Organic acids	C00666	ko00300,ko00470,ko01100,ko01110,ko01230	-0.908589	4.30439e-05	gene-meta
novel.6540	K00600	ko00260,ko00460,ko00630,ko00670,ko01100,ko01110,ko01200,ko01230,ko01240	pme0278	2,6-Diaminooimelic acid	2,6-二氨基庚二酸	Organic acids	C00666	ko00300,ko00470,ko01100,ko01110,ko01230	0.858218	0.000353894	gene-meta
novel.8434	K01807	ko00030,ko00710,ko01100,ko01110,ko01200,ko01230	pme0278	2,6-Diaminooimelic acid	2,6-二氨基庚二酸	Organic acids	C00666	ko00300,ko00470,ko01100,ko01110,ko01230	0.873059	0.000208972	gene-meta
novel.8841	K00789	ko00270,ko00999,ko01100,ko01110,ko01230,ko01240	pme0278	2,6-Diaminooimelic acid	2,6-二氨基庚二酸	Organic acids	C00666	ko00300,ko00470,ko01100,ko01110,ko01230	0.917031	2.69035e-05	gene-meta
LOC114256178	K01681	ko00020,ko00630,ko01100,ko01110,ko01200,ko01210,ko01230	Lmbn001609	2-Acetyl-2-Hydroxybutanoic Acid	2-乙酰-2-羟基丁酸	Organic acids	C06006	ko00290,ko01100,ko01110,ko01210,ko01230	0.932117	1.01224e-05	gene-meta
LOC114257873	K00600	ko00260,ko00460,ko00630,ko00670,ko01100,ko01110,ko01200,ko01230,ko01240	Lmbn001609	2-Acetyl-2-Hydroxybutanoic Acid	2-乙酰-2-羟基丁酸	Organic acids	C06006	ko00290,ko01100,ko01110,ko01210,ko01230	0.844766	0.000543725	gene-meta
LOC114258407	K01850	ko00400,ko01100,ko01110,ko01230	Lmbn001609	2-Acetyl-2-Hydroxybutanoic Acid	2-乙酰-2-羟基丁酸	Organic acids	C06006	ko00290,ko01100,ko01110,ko01210,ko01230	0.874727	0.00019617	gene-meta
LOC114259972	K00549	ko00270,ko00450,ko01100,ko01110,ko01230	Lmbn001609	2-Acetyl-2-Hydroxybutanoic Acid	2-乙酰-2-羟基丁酸	Organic acids	C06006	ko00290,ko01100,ko01110,ko01210,ko01230	0.884189	0.000134673	gene-meta
LOC114260707	K00134	ko00010,ko00710,ko01100,ko01110,ko01200,ko01230	Lmbn001609	2-Acetyl-2-Hydroxybutanoic Acid	2-乙酰-2-羟基丁酸	Organic acids	C06006	ko00290,ko01100,ko01110,ko01210,ko01230	0.929072	1.25402e-05	gene-meta
LOC114260873	K00826	ko00270,ko00280,ko00290,ko00770,ko00966,ko01100,ko01110,ko01210,ko01230,ko01240	Lmbn001609	2-Acetyl-2-Hydroxybutanoic Acid	2-乙酰-2-羟基丁酸	Organic acids	C06006	ko00290,ko01100,ko01110,ko01210,ko01230	0.842648	0.000579662	gene-meta
LOC114263982	K05359	ko00400,ko01100,ko01110,ko01230	Lmbn001609	2-Acetyl-2-Hydroxybutanoic Acid	2-乙酰-2-羟基丁酸	Organic acids	C06006	ko00290,ko01100,ko01110,ko01210,ko01230	0.946057	3.28468e-06	gene-meta
LOC114264673	K01586	ko00300,ko00470,ko01100,ko01110,ko01230	Lmbn001609	2-Acetyl-2-Hydroxybutanoic Acid	2-乙酰-2-羟基丁酸	Organic acids	C06006	ko00290,ko01100,ko01110,ko01210,ko01230	0.930439	1.14037e-05	gene-meta
LOC114265310	K01738	ko00270,ko00920,ko01100,ko01110,ko01200,ko01230	Lmbn001609	2-Acetyl-2-Hydroxybutanoic Acid	2-乙酰-2-羟基丁酸	Organic acids	C06006	ko00290,ko01100,ko01110,ko01210,ko01230	0.852267	0.000430121	gene-meta
LOC114265851	K01807	ko00030,ko00710,ko01100,ko01110,ko01200,ko01230	Lmbn001609	2-Acetyl-2-Hydroxybutanoic Acid	2-乙酰-2-羟基丁酸	Organic acids	C06006	ko00290,ko01100,ko01110,ko01210,ko01230	-0.824415	0.000970909	gene-meta
LOC114269760	K00817	ko00340,ko00350,ko00360,ko00400,ko00960,ko01100,ko01110,ko01230	Lmbn001609	2-Acetyl-2-Hydroxybutanoic Acid	2-乙酰-2-羟基丁酸	Organic acids	C06006	ko00290,ko01100,ko01110,ko01210,ko01230	0.853772	0.000409746	gene-meta
LOC114270587	K14682	ko00220,ko01100,ko01110,ko01210,ko01230	Lmbn001609	2-Acetyl-2-Hydroxybutanoic Acid	2-乙酰-2-羟基丁酸	Organic acids	C06006	ko00290,ko01100,ko01110,ko01210,ko01230	0.810524	0.00138582	gene-meta
LOC114271698	K00928	ko00260,ko00261,ko00270,ko00300,ko01100,ko01110,ko01210,ko01230	Lmbn001609	2-Acetyl-2-Hydroxybutanoic Acid	2-乙酰-2-羟基丁酸	Organic acids	C06006	ko00290,ko01100,ko01110,ko01210,ko01230	0.930526	1.13346e-05	gene-meta
LOC114273989	K01620	ko00260,ko01100,ko01110,ko01230	Lmbn001609	2-Acetyl-2-Hydroxybutanoic Acid	2-乙酰-2-羟基丁酸	Organic acids	C06006	ko00290,ko01100,ko01110,ko01210,ko01230	0.805193	0.00157688	gene-meta
LOC114275093	K00873	ko00010,ko00620,ko01100,ko01110,ko01200,ko01230	Lmbn001609	2-Acetyl-2-Hydroxybutanoic Acid	2-乙酰-2-羟基丁酸	Organic acids	C06006	ko00290,ko01100,ko01110,ko01210,ko01230	0.885174	0.000129265	gene-meta
LOC114276420	K01738	ko00270,ko00920,ko01100,ko01110,ko01200,ko01230	Lmbn001609	2-Acetyl-2-Hydroxybutanoic Acid	2-乙酰-2-羟基丁酸	Organic acids	C06006	ko00290,ko01100,ko01110,ko01210,ko01230	0.924261	1.72675e-05	gene-meta
LOC114277169	K00600	ko00260,ko00460,ko00630,ko00670,ko01100,ko01110,ko01200,ko01230,ko01240	Lmbn001609	2-Acetyl-2-Hydroxybutanoic Acid	2-乙酰-2-羟基丁酸	Organic acids	C06006	ko00290,ko01100,ko01110,ko01210,ko01230	-0.839181	0.000642443	gene-meta
LOC114279412	K01834	ko00010,ko00260,ko01100,ko01110,ko01200,ko01230	Lmbn001609	2-Acetyl-2-Hydroxybutanoic Acid	2-乙酰-2-羟基丁酸	Organic acids	C06006	ko00290,ko01100,ko01110,ko01210,ko01230	0.929378	1.22778e-05	gene-meta
LOC114279530	K00873	ko00010,ko00620,ko01100,ko01110,ko01200,ko01230	Lmbn001609	2-Acetyl-2-Hydroxybutanoic Acid	2-乙酰-2-羟基丁酸	Organic acids	C06006	ko00290,ko01100,ko01110,ko01210,ko01230	-0.918421	2.47831e-05	gene-meta
LOC114284345	K01647	ko00020,ko00630,ko01100,ko01110,ko01200,ko01210,ko01230	Lmbn001609	2-Acetyl-2-Hydroxybutanoic Acid	2-乙酰-2-羟基丁酸	Organic acids	C06006	ko00290,ko01100,ko01110,ko01210,ko01230	-0.824689	0.000963825	gene-meta
LOC114285508	K00264	ko00250,ko00910,ko01100,ko01110,ko01230	Lmbn001609	2-Acetyl-2-Hydroxybutanoic Acid	2-乙酰-2-羟基丁酸	Organic acids	C06006	ko00290,ko01100,ko01110,ko01210,ko01230	0.803975	0.00162323	gene-meta
LOC114287775	K00765	ko00340,ko01100,ko01110,ko01230	Lmbn001609	2-Acetyl-2-Hydroxybutanoic Acid	2-乙酰-2-羟基丁酸	Organic acids	C06006	ko00290,ko01100,ko01110,ko01210,ko01230	0.921422	2.06547e-05	gene-meta
LOC114291075	K01850	ko00400,ko01100,ko01110,ko01230	Lmbn001609	2-Acetyl-2-Hydroxybutanoic Acid	2-乙酰-2-羟基丁酸	Organic acids	C06006	ko00290,ko01100,ko01110,ko01210,ko01230	0.926036	1.53829e-05	gene-meta
LOC114293819	K00145	ko00220,ko01100,ko01110,ko01210,ko01230	Lmbn001609	2-Acetyl-2-Hydroxybutanoic Acid	2-乙酰-2-羟基丁酸	Organic acids	C06006	ko00290,ko01100,ko01110,ko01210,ko01230	-0.887405	0.000117639	gene-meta
LOC114294219	K01623	ko00010,ko00030,ko00051,ko00710,ko01100,ko01110,ko01200,ko01230	Lmbn001609	2-Acetyl-2-Hydroxybutanoic Acid	2-乙酰-2-羟基丁酸	Organic acids	C06006	ko00290,ko01100,ko01110,ko01210,ko01230	0.885804	0.000125892	gene-meta
LOC114296518	K01739	ko00270,ko00450,ko00920,ko01100,ko01110,ko01230	Lmbn001609	2-Acetyl-2-Hydroxybutanoic Acid	2-乙酰-2-羟基丁酸	Organic acids	C06006	ko00290,ko01100,ko01110,ko01210,ko01230	0.88927	0.000108567	gene-meta
LOC114298860	K00030	ko00020,ko01100,ko01110,ko01200,ko01210,ko01230	Lmbn001609	2-Acetyl-2-Hydroxybutanoic Acid	2-乙酰-2-羟基丁酸	Organic acids	C06006	ko00290,ko01100,ko01110,ko01210,ko01230	0.866923	0.000261776	gene-meta
LOC114300863	K00789	ko00270,ko00999,ko01100,ko01110,ko01230,ko01240	Lmbn001609	2-Acetyl-2-Hydroxybutanoic Acid	2-乙酰-2-羟基丁酸	Organic acids	C06006	ko00290,ko01100,ko01110,ko01210,ko01230	0.92526	1.6186e-05	gene-meta
LOC114302807	K01649	ko00290,ko00620,ko01100,ko01110,ko01210,ko01230	Lmbn001609	2-Acetyl-2-Hydroxybutanoic Acid	2-乙酰-2-羟基丁酸	Organic acids	C06006	ko00290,ko01100,ko01110,ko01210,ko01230	0.93067	1.122e-05	gene-meta
LOC114303310	K01850	ko00400,ko01100,ko01110,ko01230	Lmbn001609	2-Acetyl-2-Hydroxybutanoic Acid	2-乙酰-2-羟基丁酸	Organic acids	C06006	ko00290,ko01100,ko01110,ko01210,ko01230	0.898754	7.05369e-05	gene-meta
LOC114303384	K01738	ko00270,ko00920,ko01100,ko01110,ko01200,ko01230	Lmbn001609	2-Acetyl-2-Hydroxybutanoic Acid	2-乙酰-2-羟基丁酸	Organic acids	C06006	ko00290,ko01100,ko01110,ko01210,ko01230	0.856411	0.000375823	gene-meta
LOC114306445	K00789	ko00270,ko00999,ko01100,ko01110,ko01230,ko01240	Lmbn001609	2-Acetyl-2-Hydroxybutanoic Acid	2-乙酰-2-羟基丁酸	Organic acids	C06006	ko00290,ko01100,ko01110,ko01210,ko01230	0.842634	0.000579906	gene-meta
LOC114307565	K00789	ko00270,ko00999,ko01100,ko01110,ko01230,ko01240	Lmbn001609	2-Acetyl-2-Hydroxybutanoic Acid	2-乙酰-2-羟基丁酸	Organic acids	C06006	ko00290,ko01100,ko01110,ko01210,ko01230	0.848285	0.000487861	gene-meta
LOC114308504	K00948	ko00030,ko00230,ko01100,ko01110,ko01200,ko01230	Lmbn001609	2-Acetyl-2-Hydroxybutanoic Acid	2-乙酰-2-羟基丁酸	Organic acids	C06006	ko00290,ko01100,ko01110,ko01210,ko01230	0.873116	0.000208526	gene-meta
LOC114309875	K00600	ko00260,ko00460,ko00630,ko00670,ko01100,ko01110,ko01200,ko01230,ko01240	Lmbn001609	2-Acetyl-2-Hydroxybutanoic Acid	2-乙酰-2-羟基丁酸	Organic acids	C06006	ko00290,ko01100,ko01110,ko01210,ko01230	0.919102	2.37937e-05	gene-meta
LOC114309948	K01940	ko00220,ko00250,ko01100,ko01110,ko01230	Lmbn001609	2-Acetyl-2-Hydroxybutanoic Acid	2-乙酰-2-羟基丁酸	Organic acids	C06006	ko00290,ko01100,ko01110,ko01210,ko01230	0.90207	6.00614e-05	gene-meta
LOC114311279	K01681	ko00020,ko00630,ko01100,ko01110,ko01200,ko01210,ko01230	Lmbn001609	2-Acetyl-2-Hydroxybutanoic Acid	2-乙酰-2-羟基丁酸	Organic acids	C06006	ko00290,ko01100,ko01110,ko01210,ko01230	0.925733	1.56927e-05	gene-meta
LOC114312986	K01649	ko00290,ko00620,ko01100,ko01110,ko01210,ko01230	Lmbn001609	2-Acetyl-2-Hydroxybutanoic Acid	2-乙酰-2-羟基丁酸	Organic acids	C06006	ko00290,ko01100,ko01110,ko01210,ko01230	0.924199	1.73365e-05	gene-meta
LOC114313917	K01803	ko00010,ko00051,ko00562,ko00710,ko01100,ko01110,ko01200,ko01230	Lmbn001609	2-Acetyl-2-Hydroxybutanoic Acid	2-乙酰-2-羟基丁酸	Organic acids	C06006	ko00290,ko01100,ko01110,ko01210,ko01230	-0.826817	0.000910163	gene-meta
LOC114321965	K01953	ko00250,ko01100,ko01110,ko01230	Lmbn001609	2-Acetyl-2-Hydroxybutanoic Acid	2-乙酰-2-羟基丁酸	Organic acids	C06006	ko00290,ko01100,ko01110,ko01210,ko01230	0.850617	0.000453369	gene-meta
novel.11680	K00927	ko00010,ko00710,ko01100,ko01110,ko01200,ko01230	Lmbn001609	2-Acetyl-2-Hydroxybutanoic Acid	2-乙酰-2-羟基丁酸	Organic acids	C06006	ko00290,ko01100,ko01110,ko01210,ko01230	0.892983	9.21378e-05	gene-meta
novel.12060	K00765	ko00340,ko01100,ko01110,ko01230	Lmbn001609	2-Acetyl-2-Hydroxybutanoic Acid	2-乙酰-2-羟基丁酸	Organic acids	C06006	ko00290,ko01100,ko01110,ko01210,ko01230	0.826	0.000930491	gene-meta
novel.12222	K01652	ko00290,ko00650,ko00660,ko00770,ko01100,ko01110,ko01210,ko01230	Lmbn001609	2-Acetyl-2-Hydroxybutanoic Acid	2-乙酰-2-羟基丁酸	Organic acids	C06006	ko00290,ko01100,ko01110,ko01210,ko01230	0.830693	0.000818413	gene-meta
novel.12669	K00615	ko00030,ko00710,ko01100,ko01110,ko01200,ko01230	Lmbn001609	2-Acetyl-2-Hydroxybutanoic Acid	2-乙酰-2-羟基丁酸	Organic acids	C06006	ko00290,ko01100,ko01110,ko01210,ko01230	0.841714	0.000596089	gene-meta
novel.14497	K01803	ko00010,ko00051,ko00562,ko00710,ko01100,ko01110,ko01200,ko01230	Lmbn001609	2-Acetyl-2-Hydroxybutanoic Acid	2-乙酰-2-羟基丁酸	Organic acids	C06006	ko00290,ko01100,ko01110,ko01210,ko01230	0.919819	2.27858e-05	gene-meta
novel.1528	K00600	ko00260,ko00460,ko00630,ko00670,ko01100,ko01110,ko01200,ko01230,ko01240	Lmbn001609	2-Acetyl-2-Hydroxybutanoic Acid	2-乙酰-2-羟基丁酸	Organic acids	C06006	ko00290,ko01100,ko01110,ko01210,ko01230	0.962117	5.76536e-07	gene-meta
novel.2243	K14455	ko00220,ko00250,ko00270,ko00330,ko00350,ko00360,ko00400,ko00710,ko00950,ko00960,ko01100,ko01110,ko01200,ko01210,ko01230	Lmbn001609	2-Acetyl-2-Hydroxybutanoic Acid	2-乙酰-2-羟基丁酸	Organic acids	C06006	ko00290,ko01100,ko01110,ko01210,ko01230	0.960822	6.80632e-07	gene-meta
novel.4976	K00789	ko00270,ko00999,ko01100,ko01110,ko01230,ko01240	Lmbn001609	2-Acetyl-2-Hydroxybutanoic Acid	2-乙酰-2-羟基丁酸	Organic acids	C06006	ko00290,ko01100,ko01110,ko01210,ko01230	0.821106	0.00105961	gene-meta
novel.5183	K00549	ko00270,ko00450,ko01100,ko01110,ko01230	Lmbn001609	2-Acetyl-2-Hydroxybutanoic Acid	2-乙酰-2-羟基丁酸	Organic acids	C06006	ko00290,ko01100,ko01110,ko01210,ko01230	0.811737	0.00134496	gene-meta
novel.5374	K01803	ko00010,ko00051,ko00562,ko00710,ko01100,ko01110,ko01200,ko01230	Lmbn001609	2-Acetyl-2-Hydroxybutanoic Acid	2-乙酰-2-羟基丁酸	Organic acids	C06006	ko00290,ko01100,ko01110,ko01210,ko01230	-0.891472	9.857e-05	gene-meta
novel.6540	K00600	ko00260,ko00460,ko00630,ko00670,ko01100,ko01110,ko01200,ko01230,ko01240	Lmbn001609	2-Acetyl-2-Hydroxybutanoic Acid	2-乙酰-2-羟基丁酸	Organic acids	C06006	ko00290,ko01100,ko01110,ko01210,ko01230	0.846482	0.000515899	gene-meta
novel.8434	K01807	ko00030,ko00710,ko01100,ko01110,ko01200,ko01230	Lmbn001609	2-Acetyl-2-Hydroxybutanoic Acid	2-乙酰-2-羟基丁酸	Organic acids	C06006	ko00290,ko01100,ko01110,ko01210,ko01230	0.909275	4.15019e-05	gene-meta
LOC114256178	K01681	ko00020,ko00630,ko01100,ko01110,ko01200,ko01210,ko01230	mws0154	Shikimic acid	莽草酸	Organic acids	C00493	ko00400,ko00999,ko01100,ko01110,ko01230,ko01240	-0.98691	2.96141e-09	gene-meta
LOC114257089	K01696	ko00260,ko00400,ko01100,ko01110,ko01230	mws0154	Shikimic acid	莽草酸	Organic acids	C00493	ko00400,ko00999,ko01100,ko01110,ko01230,ko01240	-0.900937	6.3493e-05	gene-meta
LOC114257873	K00600	ko00260,ko00460,ko00630,ko00670,ko01100,ko01110,ko01200,ko01230,ko01240	mws0154	Shikimic acid	莽草酸	Organic acids	C00493	ko00400,ko00999,ko01100,ko01110,ko01230,ko01240	-0.814781	0.00124649	gene-meta
LOC114258407	K01850	ko00400,ko01100,ko01110,ko01230	mws0154	Shikimic acid	莽草酸	Organic acids	C00493	ko00400,ko00999,ko01100,ko01110,ko01230,ko01240	-0.859074	0.00034386	gene-meta
LOC114259972	K00549	ko00270,ko00450,ko01100,ko01110,ko01230	mws0154	Shikimic acid	莽草酸	Organic acids	C00493	ko00400,ko00999,ko01100,ko01110,ko01230,ko01240	-0.866313	0.000267538	gene-meta
LOC114260707	K00134	ko00010,ko00710,ko01100,ko01110,ko01200,ko01230	mws0154	Shikimic acid	莽草酸	Organic acids	C00493	ko00400,ko00999,ko01100,ko01110,ko01230,ko01240	-0.91207	3.56622e-05	gene-meta
LOC114260873	K00826	ko00270,ko00280,ko00290,ko00770,ko00966,ko01100,ko01110,ko01210,ko01230,ko01240	mws0154	Shikimic acid	莽草酸	Organic acids	C00493	ko00400,ko00999,ko01100,ko01110,ko01230,ko01240	-0.856313	0.000377047	gene-meta
LOC114262417	K00800	ko00400,ko01100,ko01110,ko01230	mws0154	Shikimic acid	莽草酸	Organic acids	C00493	ko00400,ko00999,ko01100,ko01110,ko01230,ko01240	0.800134	0.00177633	gene-meta
LOC114263982	K05359	ko00400,ko01100,ko01110,ko01230	mws0154	Shikimic acid	莽草酸	Organic acids	C00493	ko00400,ko00999,ko01100,ko01110,ko01230,ko01240	-0.924611	1.6882e-05	gene-meta
LOC114264673	K01586	ko00300,ko00470,ko01100,ko01110,ko01230	mws0154	Shikimic acid	莽草酸	Organic acids	C00493	ko00400,ko00999,ko01100,ko01110,ko01230,ko01240	-0.955177	1.3214e-06	gene-meta
LOC114265310	K01738	ko00270,ko00920,ko01100,ko01110,ko01200,ko01230	mws0154	Shikimic acid	莽草酸	Organic acids	C00493	ko00400,ko00999,ko01100,ko01110,ko01230,ko01240	-0.824665	0.000964447	gene-meta
LOC114266044	K00927	ko00010,ko00710,ko01100,ko01110,ko01200,ko01230	mws0154	Shikimic acid	莽草酸	Organic acids	C00493	ko00400,ko00999,ko01100,ko01110,ko01230,ko01240	0.821937	0.00103677	gene-meta
LOC114268516	K01696	ko00260,ko00400,ko01100,ko01110,ko01230	mws0154	Shikimic acid	莽草酸	Organic acids	C00493	ko00400,ko00999,ko01100,ko01110,ko01230,ko01240	-0.888939	0.000110135	gene-meta
LOC114269760	K00817	ko00340,ko00350,ko00360,ko00400,ko00960,ko01100,ko01110,ko01230	mws0154	Shikimic acid	莽草酸	Organic acids	C00493	ko00400,ko00999,ko01100,ko01110,ko01230,ko01240	-0.88692	0.000120096	gene-meta
LOC114270587	K14682	ko00220,ko01100,ko01110,ko01210,ko01230	mws0154	Shikimic acid	莽草酸	Organic acids	C00493	ko00400,ko00999,ko01100,ko01110,ko01230,ko01240	-0.835769	0.000709238	gene-meta
LOC114271698	K00928	ko00260,ko00261,ko00270,ko00300,ko01100,ko01110,ko01210,ko01230	mws0154	Shikimic acid	莽草酸	Organic acids	C00493	ko00400,ko00999,ko01100,ko01110,ko01230,ko01240	-0.942202	4.60795e-06	gene-meta
LOC114273296	K00611	ko00220,ko01100,ko01110,ko01230	mws0154	Shikimic acid	莽草酸	Organic acids	C00493	ko00400,ko00999,ko01100,ko01110,ko01230,ko01240	0.868021	0.000251638	gene-meta
LOC114273989	K01620	ko00260,ko01100,ko01110,ko01230	mws0154	Shikimic acid	莽草酸	Organic acids	C00493	ko00400,ko00999,ko01100,ko01110,ko01230,ko01240	-0.838338	0.000658473	gene-meta
LOC114275093	K00873	ko00010,ko00620,ko01100,ko01110,ko01200,ko01230	mws0154	Shikimic acid	莽草酸	Organic acids	C00493	ko00400,ko00999,ko01100,ko01110,ko01230,ko01240	-0.957576	1.0077e-06	gene-meta
LOC114276420	K01738	ko00270,ko00920,ko01100,ko01110,ko01200,ko01230	mws0154	Shikimic acid	莽草酸	Organic acids	C00493	ko00400,ko00999,ko01100,ko01110,ko01230,ko01240	-0.962508	5.47778e-07	gene-meta
LOC114277169	K00600	ko00260,ko00460,ko00630,ko00670,ko01100,ko01110,ko01200,ko01230,ko01240	mws0154	Shikimic acid	莽草酸	Organic acids	C00493	ko00400,ko00999,ko01100,ko01110,ko01230,ko01240	0.818638	0.00112976	gene-meta
LOC114277173	K00600	ko00260,ko00460,ko00630,ko00670,ko01100,ko01110,ko01200,ko01230,ko01240	mws0154	Shikimic acid	莽草酸	Organic acids	C00493	ko00400,ko00999,ko01100,ko01110,ko01230,ko01240	-0.925006	1.64553e-05	gene-meta
LOC114279412	K01834	ko00010,ko00260,ko01100,ko01110,ko01200,ko01230	mws0154	Shikimic acid	莽草酸	Organic acids	C00493	ko00400,ko00999,ko01100,ko01110,ko01230,ko01240	-0.937085	6.98124e-06	gene-meta
LOC114279530	K00873	ko00010,ko00620,ko01100,ko01110,ko01200,ko01230	mws0154	Shikimic acid	莽草酸	Organic acids	C00493	ko00400,ko00999,ko01100,ko01110,ko01230,ko01240	0.84449	0.000548309	gene-meta
LOC114284345	K01647	ko00020,ko00630,ko01100,ko01110,ko01200,ko01210,ko01230	mws0154	Shikimic acid	莽草酸	Organic acids	C00493	ko00400,ko00999,ko01100,ko01110,ko01230,ko01240	0.861675	0.00031471	gene-meta
LOC114285508	K00264	ko00250,ko00910,ko01100,ko01110,ko01230	mws0154	Shikimic acid	莽草酸	Organic acids	C00493	ko00400,ko00999,ko01100,ko01110,ko01230,ko01240	-0.856114	0.000379531	gene-meta
LOC114287775	K00765	ko00340,ko01100,ko01110,ko01230	mws0154	Shikimic acid	莽草酸	Organic acids	C00493	ko00400,ko00999,ko01100,ko01110,ko01230,ko01240	-0.892598	9.37431e-05	gene-meta
LOC114291075	K01850	ko00400,ko01100,ko01110,ko01230	mws0154	Shikimic acid	莽草酸	Organic acids	C00493	ko00400,ko00999,ko01100,ko01110,ko01230,ko01240	-0.975936	6.10367e-08	gene-meta
LOC114293819	K00145	ko00220,ko01100,ko01110,ko01210,ko01230	mws0154	Shikimic acid	莽草酸	Organic acids	C00493	ko00400,ko00999,ko01100,ko01110,ko01230,ko01240	0.844318	0.000551192	gene-meta
LOC114294219	K01623	ko00010,ko00030,ko00051,ko00710,ko01100,ko01110,ko01200,ko01230	mws0154	Shikimic acid	莽草酸	Organic acids	C00493	ko00400,ko00999,ko01100,ko01110,ko01230,ko01240	-0.92762	1.38427e-05	gene-meta
LOC114296448	K00826	ko00270,ko00280,ko00290,ko00770,ko00966,ko01100,ko01110,ko01210,ko01230,ko01240	mws0154	Shikimic acid	莽草酸	Organic acids	C00493	ko00400,ko00999,ko01100,ko01110,ko01230,ko01240	-0.873089	0.000208739	gene-meta
LOC114296518	K01739	ko00270,ko00450,ko00920,ko01100,ko01110,ko01230	mws0154	Shikimic acid	莽草酸	Organic acids	C00493	ko00400,ko00999,ko01100,ko01110,ko01230,ko01240	-0.888349	0.000112976	gene-meta
LOC114298860	K00030	ko00020,ko01100,ko01110,ko01200,ko01210,ko01230	mws0154	Shikimic acid	莽草酸	Organic acids	C00493	ko00400,ko00999,ko01100,ko01110,ko01230,ko01240	-0.866533	0.000265447	gene-meta
LOC114300863	K00789	ko00270,ko00999,ko01100,ko01110,ko01230,ko01240	mws0154	Shikimic acid	莽草酸	Organic acids	C00493	ko00400,ko00999,ko01100,ko01110,ko01230,ko01240	-0.92951	1.21663e-05	gene-meta
LOC114302807	K01649	ko00290,ko00620,ko01100,ko01110,ko01210,ko01230	mws0154	Shikimic acid	莽草酸	Organic acids	C00493	ko00400,ko00999,ko01100,ko01110,ko01230,ko01240	-0.926727	1.46957e-05	gene-meta
LOC114303310	K01850	ko00400,ko01100,ko01110,ko01230	mws0154	Shikimic acid	莽草酸	Organic acids	C00493	ko00400,ko00999,ko01100,ko01110,ko01230,ko01240	-0.833055	0.000766113	gene-meta
LOC114303384	K01738	ko00270,ko00920,ko01100,ko01110,ko01200,ko01230	mws0154	Shikimic acid	莽草酸	Organic acids	C00493	ko00400,ko00999,ko01100,ko01110,ko01230,ko01240	-0.848262	0.000488206	gene-meta
LOC114306445	K00789	ko00270,ko00999,ko01100,ko01110,ko01230,ko01240	mws0154	Shikimic acid	莽草酸	Organic acids	C00493	ko00400,ko00999,ko01100,ko01110,ko01230,ko01240	-0.900375	6.52488e-05	gene-meta
LOC114307565	K00789	ko00270,ko00999,ko01100,ko01110,ko01230,ko01240	mws0154	Shikimic acid	莽草酸	Organic acids	C00493	ko00400,ko00999,ko01100,ko01110,ko01230,ko01240	-0.948015	2.73932e-06	gene-meta
LOC114308504	K00948	ko00030,ko00230,ko01100,ko01110,ko01200,ko01230	mws0154	Shikimic acid	莽草酸	Organic acids	C00493	ko00400,ko00999,ko01100,ko01110,ko01230,ko01240	-0.953562	1.57295e-06	gene-meta
LOC114308505	K00948	ko00030,ko00230,ko01100,ko01110,ko01200,ko01230	mws0154	Shikimic acid	莽草酸	Organic acids	C00493	ko00400,ko00999,ko01100,ko01110,ko01230,ko01240	-0.90609	4.90442e-05	gene-meta
LOC114309875	K00600	ko00260,ko00460,ko00630,ko00670,ko01100,ko01110,ko01200,ko01230,ko01240	mws0154	Shikimic acid	莽草酸	Organic acids	C00493	ko00400,ko00999,ko01100,ko01110,ko01230,ko01240	-0.919824	2.27796e-05	gene-meta
LOC114309948	K01940	ko00220,ko00250,ko01100,ko01110,ko01230	mws0154	Shikimic acid	莽草酸	Organic acids	C00493	ko00400,ko00999,ko01100,ko01110,ko01230,ko01240	-0.966047	3.35647e-07	gene-meta
LOC114311279	K01681	ko00020,ko00630,ko01100,ko01110,ko01200,ko01210,ko01230	mws0154	Shikimic acid	莽草酸	Organic acids	C00493	ko00400,ko00999,ko01100,ko01110,ko01230,ko01240	-0.965887	3.43547e-07	gene-meta
LOC114312986	K01649	ko00290,ko00620,ko01100,ko01110,ko01210,ko01230	mws0154	Shikimic acid	莽草酸	Organic acids	C00493	ko00400,ko00999,ko01100,ko01110,ko01230,ko01240	-0.923329	1.83269e-05	gene-meta
LOC114313917	K01803	ko00010,ko00051,ko00562,ko00710,ko01100,ko01110,ko01200,ko01230	mws0154	Shikimic acid	莽草酸	Organic acids	C00493	ko00400,ko00999,ko01100,ko01110,ko01230,ko01240	0.90679	4.73003e-05	gene-meta
LOC114315679	K01623	ko00010,ko00030,ko00051,ko00710,ko01100,ko01110,ko01200,ko01230	mws0154	Shikimic acid	莽草酸	Organic acids	C00493	ko00400,ko00999,ko01100,ko01110,ko01230,ko01240	-0.808996	0.00143865	gene-meta
LOC114316332	K00766	ko00400,ko01100,ko01110,ko01230	mws0154	Shikimic acid	莽草酸	Organic acids	C00493	ko00400,ko00999,ko01100,ko01110,ko01230,ko01240	-0.871908	0.000218185	gene-meta
LOC114317503	K05359	ko00400,ko01100,ko01110,ko01230	mws0154	Shikimic acid	莽草酸	Organic acids	C00493	ko00400,ko00999,ko01100,ko01110,ko01230,ko01240	-0.843753	0.0005607	gene-meta
LOC114321965	K01953	ko00250,ko01100,ko01110,ko01230	mws0154	Shikimic acid	莽草酸	Organic acids	C00493	ko00400,ko00999,ko01100,ko01110,ko01230,ko01240	-0.931475	1.05982e-05	gene-meta
novel.11680	K00927	ko00010,ko00710,ko01100,ko01110,ko01200,ko01230	mws0154	Shikimic acid	莽草酸	Organic acids	C00493	ko00400,ko00999,ko01100,ko01110,ko01230,ko01240	-0.878533	0.00016925	gene-meta
novel.12060	K00765	ko00340,ko01100,ko01110,ko01230	mws0154	Shikimic acid	莽草酸	Organic acids	C00493	ko00400,ko00999,ko01100,ko01110,ko01230,ko01240	-0.802502	0.00168069	gene-meta
novel.12222	K01652	ko00290,ko00650,ko00660,ko00770,ko01100,ko01110,ko01210,ko01230	mws0154	Shikimic acid	莽草酸	Organic acids	C00493	ko00400,ko00999,ko01100,ko01110,ko01230,ko01240	-0.899774	6.71709e-05	gene-meta
novel.12669	K00615	ko00030,ko00710,ko01100,ko01110,ko01200,ko01230	mws0154	Shikimic acid	莽草酸	Organic acids	C00493	ko00400,ko00999,ko01100,ko01110,ko01230,ko01240	-0.871095	0.000224872	gene-meta
novel.14497	K01803	ko00010,ko00051,ko00562,ko00710,ko01100,ko01110,ko01200,ko01230	mws0154	Shikimic acid	莽草酸	Organic acids	C00493	ko00400,ko00999,ko01100,ko01110,ko01230,ko01240	-0.971633	1.3793e-07	gene-meta
novel.1528	K00600	ko00260,ko00460,ko00630,ko00670,ko01100,ko01110,ko01200,ko01230,ko01240	mws0154	Shikimic acid	莽草酸	Organic acids	C00493	ko00400,ko00999,ko01100,ko01110,ko01230,ko01240	-0.945113	3.57639e-06	gene-meta
novel.2243	K14455	ko00220,ko00250,ko00270,ko00330,ko00350,ko00360,ko00400,ko00710,ko00950,ko00960,ko01100,ko01110,ko01200,ko01210,ko01230	mws0154	Shikimic acid	莽草酸	Organic acids	C00493	ko00400,ko00999,ko01100,ko01110,ko01230,ko01240	-0.982781	1.1582e-08	gene-meta
novel.4976	K00789	ko00270,ko00999,ko01100,ko01110,ko01230,ko01240	mws0154	Shikimic acid	莽草酸	Organic acids	C00493	ko00400,ko00999,ko01100,ko01110,ko01230,ko01240	-0.904203	5.39991e-05	gene-meta
novel.5374	K01803	ko00010,ko00051,ko00562,ko00710,ko01100,ko01110,ko01200,ko01230	mws0154	Shikimic acid	莽草酸	Organic acids	C00493	ko00400,ko00999,ko01100,ko01110,ko01230,ko01240	0.904823	5.233e-05	gene-meta
novel.6540	K00600	ko00260,ko00460,ko00630,ko00670,ko01100,ko01110,ko01200,ko01230,ko01240	mws0154	Shikimic acid	莽草酸	Organic acids	C00493	ko00400,ko00999,ko01100,ko01110,ko01230,ko01240	-0.897874	7.35435e-05	gene-meta
novel.8434	K01807	ko00030,ko00710,ko01100,ko01110,ko01200,ko01230	mws0154	Shikimic acid	莽草酸	Organic acids	C00493	ko00400,ko00999,ko01100,ko01110,ko01230,ko01240	-0.898543	7.12469e-05	gene-meta
novel.8841	K00789	ko00270,ko00999,ko01100,ko01110,ko01230,ko01240	mws0154	Shikimic acid	莽草酸	Organic acids	C00493	ko00400,ko00999,ko01100,ko01110,ko01230,ko01240	-0.867857	0.000253132	gene-meta
LOC114256178	K01681	ko00020,ko00630,ko01100,ko01110,ko01200,ko01210,ko01230	Zmgn000447	3-Phospho-D-glyceric acid	3-磷酸-D-甘油酸	Others	C00197	ko00010,ko00030,ko00260,ko00270,ko00561,ko00630,ko00710,ko01100,ko01110,ko01200,ko01230,ko01240	0.845332	0.000534429	gene-meta
LOC114257873	K00600	ko00260,ko00460,ko00630,ko00670,ko01100,ko01110,ko01200,ko01230,ko01240	Zmgn000447	3-Phospho-D-glyceric acid	3-磷酸-D-甘油酸	Others	C00197	ko00010,ko00030,ko00260,ko00270,ko00561,ko00630,ko00710,ko01100,ko01110,ko01200,ko01230,ko01240	0.890996	0.000100667	gene-meta
LOC114258407	K01850	ko00400,ko01100,ko01110,ko01230	Zmgn000447	3-Phospho-D-glyceric acid	3-磷酸-D-甘油酸	Others	C00197	ko00010,ko00030,ko00260,ko00270,ko00561,ko00630,ko00710,ko01100,ko01110,ko01200,ko01230,ko01240	0.900764	6.40292e-05	gene-meta
LOC114259972	K00549	ko00270,ko00450,ko01100,ko01110,ko01230	Zmgn000447	3-Phospho-D-glyceric acid	3-磷酸-D-甘油酸	Others	C00197	ko00010,ko00030,ko00260,ko00270,ko00561,ko00630,ko00710,ko01100,ko01110,ko01200,ko01230,ko01240	0.895762	8.11717e-05	gene-meta
LOC114260707	K00134	ko00010,ko00710,ko01100,ko01110,ko01200,ko01230	Zmgn000447	3-Phospho-D-glyceric acid	3-磷酸-D-甘油酸	Others	C00197	ko00010,ko00030,ko00260,ko00270,ko00561,ko00630,ko00710,ko01100,ko01110,ko01200,ko01230,ko01240	0.968725	2.23583e-07	gene-meta
LOC114260873	K00826	ko00270,ko00280,ko00290,ko00770,ko00966,ko01100,ko01110,ko01210,ko01230,ko01240	Zmgn000447	3-Phospho-D-glyceric acid	3-磷酸-D-甘油酸	Others	C00197	ko00010,ko00030,ko00260,ko00270,ko00561,ko00630,ko00710,ko01100,ko01110,ko01200,ko01230,ko01240	0.869555	0.000237986	gene-meta
LOC114263982	K05359	ko00400,ko01100,ko01110,ko01230	Zmgn000447	3-Phospho-D-glyceric acid	3-磷酸-D-甘油酸	Others	C00197	ko00010,ko00030,ko00260,ko00270,ko00561,ko00630,ko00710,ko01100,ko01110,ko01200,ko01230,ko01240	0.925882	1.55396e-05	gene-meta
LOC114264673	K01586	ko00300,ko00470,ko01100,ko01110,ko01230	Zmgn000447	3-Phospho-D-glyceric acid	3-磷酸-D-甘油酸	Others	C00197	ko00010,ko00030,ko00260,ko00270,ko00561,ko00630,ko00710,ko01100,ko01110,ko01200,ko01230,ko01240	0.867896	0.000252771	gene-meta
LOC114265310	K01738	ko00270,ko00920,ko01100,ko01110,ko01200,ko01230	Zmgn000447	3-Phospho-D-glyceric acid	3-磷酸-D-甘油酸	Others	C00197	ko00010,ko00030,ko00260,ko00270,ko00561,ko00630,ko00710,ko01100,ko01110,ko01200,ko01230,ko01240	0.930217	1.15825e-05	gene-meta
LOC114265851	K01807	ko00030,ko00710,ko01100,ko01110,ko01200,ko01230	Zmgn000447	3-Phospho-D-glyceric acid	3-磷酸-D-甘油酸	Others	C00197	ko00010,ko00030,ko00260,ko00270,ko00561,ko00630,ko00710,ko01100,ko01110,ko01200,ko01230,ko01240	-0.959508	8.00907e-07	gene-meta
LOC114267503	K00640	ko00270,ko00920,ko01100,ko01110,ko01200,ko01230	Zmgn000447	3-Phospho-D-glyceric acid	3-磷酸-D-甘油酸	Others	C00197	ko00010,ko00030,ko00260,ko00270,ko00561,ko00630,ko00710,ko01100,ko01110,ko01200,ko01230,ko01240	0.870119	0.00023312	gene-meta
LOC114271698	K00928	ko00260,ko00261,ko00270,ko00300,ko01100,ko01110,ko01210,ko01230	Zmgn000447	3-Phospho-D-glyceric acid	3-磷酸-D-甘油酸	Others	C00197	ko00010,ko00030,ko00260,ko00270,ko00561,ko00630,ko00710,ko01100,ko01110,ko01200,ko01230,ko01240	0.905914	4.94906e-05	gene-meta
LOC114276420	K01738	ko00270,ko00920,ko01100,ko01110,ko01200,ko01230	Zmgn000447	3-Phospho-D-glyceric acid	3-磷酸-D-甘油酸	Others	C00197	ko00010,ko00030,ko00260,ko00270,ko00561,ko00630,ko00710,ko01100,ko01110,ko01200,ko01230,ko01240	0.86165	0.000314983	gene-meta
LOC114279412	K01834	ko00010,ko00260,ko01100,ko01110,ko01200,ko01230	Zmgn000447	3-Phospho-D-glyceric acid	3-磷酸-D-甘油酸	Others	C00197	ko00010,ko00030,ko00260,ko00270,ko00561,ko00630,ko00710,ko01100,ko01110,ko01200,ko01230,ko01240	0.939083	5.96111e-06	gene-meta
LOC114279530	K00873	ko00010,ko00620,ko01100,ko01110,ko01200,ko01230	Zmgn000447	3-Phospho-D-glyceric acid	3-磷酸-D-甘油酸	Others	C00197	ko00010,ko00030,ko00260,ko00270,ko00561,ko00630,ko00710,ko01100,ko01110,ko01200,ko01230,ko01240	-0.912257	3.52954e-05	gene-meta
LOC114281509	K13034	ko00270,ko00460,ko00920,ko01100,ko01110,ko01200,ko01230	Zmgn000447	3-Phospho-D-glyceric acid	3-磷酸-D-甘油酸	Others	C00197	ko00010,ko00030,ko00260,ko00270,ko00561,ko00630,ko00710,ko01100,ko01110,ko01200,ko01230,ko01240	-0.939248	5.88262e-06	gene-meta
LOC114284345	K01647	ko00020,ko00630,ko01100,ko01110,ko01200,ko01210,ko01230	Zmgn000447	3-Phospho-D-glyceric acid	3-磷酸-D-甘油酸	Others	C00197	ko00010,ko00030,ko00260,ko00270,ko00561,ko00630,ko00710,ko01100,ko01110,ko01200,ko01230,ko01240	-0.878043	0.000172547	gene-meta
LOC114285039	K05359	ko00400,ko01100,ko01110,ko01230	Zmgn000447	3-Phospho-D-glyceric acid	3-磷酸-D-甘油酸	Others	C00197	ko00010,ko00030,ko00260,ko00270,ko00561,ko00630,ko00710,ko01100,ko01110,ko01200,ko01230,ko01240	-0.800771	0.00175017	gene-meta
LOC114287775	K00765	ko00340,ko01100,ko01110,ko01230	Zmgn000447	3-Phospho-D-glyceric acid	3-磷酸-D-甘油酸	Others	C00197	ko00010,ko00030,ko00260,ko00270,ko00561,ko00630,ko00710,ko01100,ko01110,ko01200,ko01230,ko01240	0.924556	1.69421e-05	gene-meta
LOC114289145	K00928	ko00260,ko00261,ko00270,ko00300,ko01100,ko01110,ko01210,ko01230	Zmgn000447	3-Phospho-D-glyceric acid	3-磷酸-D-甘油酸	Others	C00197	ko00010,ko00030,ko00260,ko00270,ko00561,ko00630,ko00710,ko01100,ko01110,ko01200,ko01230,ko01240	-0.835086	0.000723229	gene-meta
LOC114291075	K01850	ko00400,ko01100,ko01110,ko01230	Zmgn000447	3-Phospho-D-glyceric acid	3-磷酸-D-甘油酸	Others	C00197	ko00010,ko00030,ko00260,ko00270,ko00561,ko00630,ko00710,ko01100,ko01110,ko01200,ko01230,ko01240	0.867062	0.000260472	gene-meta
LOC114293819	K00145	ko00220,ko01100,ko01110,ko01210,ko01230	Zmgn000447	3-Phospho-D-glyceric acid	3-磷酸-D-甘油酸	Others	C00197	ko00010,ko00030,ko00260,ko00270,ko00561,ko00630,ko00710,ko01100,ko01110,ko01200,ko01230,ko01240	-0.967472	2.71546e-07	gene-meta
LOC114296518	K01739	ko00270,ko00450,ko00920,ko01100,ko01110,ko01230	Zmgn000447	3-Phospho-D-glyceric acid	3-磷酸-D-甘油酸	Others	C00197	ko00010,ko00030,ko00260,ko00270,ko00561,ko00630,ko00710,ko01100,ko01110,ko01200,ko01230,ko01240	0.901009	6.32686e-05	gene-meta
LOC114296666	K00640	ko00270,ko00920,ko01100,ko01110,ko01200,ko01230	Zmgn000447	3-Phospho-D-glyceric acid	3-磷酸-D-甘油酸	Others	C00197	ko00010,ko00030,ko00260,ko00270,ko00561,ko00630,ko00710,ko01100,ko01110,ko01200,ko01230,ko01240	0.963876	4.55918e-07	gene-meta
LOC114298860	K00030	ko00020,ko01100,ko01110,ko01200,ko01210,ko01230	Zmgn000447	3-Phospho-D-glyceric acid	3-磷酸-D-甘油酸	Others	C00197	ko00010,ko00030,ko00260,ko00270,ko00561,ko00630,ko00710,ko01100,ko01110,ko01200,ko01230,ko01240	0.928586	1.29649e-05	gene-meta
LOC114300863	K00789	ko00270,ko00999,ko01100,ko01110,ko01230,ko01240	Zmgn000447	3-Phospho-D-glyceric acid	3-磷酸-D-甘油酸	Others	C00197	ko00010,ko00030,ko00260,ko00270,ko00561,ko00630,ko00710,ko01100,ko01110,ko01200,ko01230,ko01240	0.910756	3.832e-05	gene-meta
LOC114302807	K01649	ko00290,ko00620,ko01100,ko01110,ko01210,ko01230	Zmgn000447	3-Phospho-D-glyceric acid	3-磷酸-D-甘油酸	Others	C00197	ko00010,ko00030,ko00260,ko00270,ko00561,ko00630,ko00710,ko01100,ko01110,ko01200,ko01230,ko01240	0.851485	0.000441018	gene-meta
LOC114303310	K01850	ko00400,ko01100,ko01110,ko01230	Zmgn000447	3-Phospho-D-glyceric acid	3-磷酸-D-甘油酸	Others	C00197	ko00010,ko00030,ko00260,ko00270,ko00561,ko00630,ko00710,ko01100,ko01110,ko01200,ko01230,ko01240	0.978529	3.46624e-08	gene-meta
LOC114303384	K01738	ko00270,ko00920,ko01100,ko01110,ko01200,ko01230	Zmgn000447	3-Phospho-D-glyceric acid	3-磷酸-D-甘油酸	Others	C00197	ko00010,ko00030,ko00260,ko00270,ko00561,ko00630,ko00710,ko01100,ko01110,ko01200,ko01230,ko01240	0.837626	0.000672252	gene-meta
LOC114303825	K01803	ko00010,ko00051,ko00562,ko00710,ko01100,ko01110,ko01200,ko01230	Zmgn000447	3-Phospho-D-glyceric acid	3-磷酸-D-甘油酸	Others	C00197	ko00010,ko00030,ko00260,ko00270,ko00561,ko00630,ko00710,ko01100,ko01110,ko01200,ko01230,ko01240	-0.879188	0.000164927	gene-meta
LOC114307828	K06001	ko00260,ko00400,ko01100,ko01110,ko01230	Zmgn000447	3-Phospho-D-glyceric acid	3-磷酸-D-甘油酸	Others	C00197	ko00010,ko00030,ko00260,ko00270,ko00561,ko00630,ko00710,ko01100,ko01110,ko01200,ko01230,ko01240	0.861829	0.000313042	gene-meta
LOC114309875	K00600	ko00260,ko00460,ko00630,ko00670,ko01100,ko01110,ko01200,ko01230,ko01240	Zmgn000447	3-Phospho-D-glyceric acid	3-磷酸-D-甘油酸	Others	C00197	ko00010,ko00030,ko00260,ko00270,ko00561,ko00630,ko00710,ko01100,ko01110,ko01200,ko01230,ko01240	0.948782	2.54629e-06	gene-meta
LOC114309948	K01940	ko00220,ko00250,ko01100,ko01110,ko01230	Zmgn000447	3-Phospho-D-glyceric acid	3-磷酸-D-甘油酸	Others	C00197	ko00010,ko00030,ko00260,ko00270,ko00561,ko00630,ko00710,ko01100,ko01110,ko01200,ko01230,ko01240	0.825174	0.000951372	gene-meta
LOC114309955	K01738	ko00270,ko00920,ko01100,ko01110,ko01200,ko01230	Zmgn000447	3-Phospho-D-glyceric acid	3-磷酸-D-甘油酸	Others	C00197	ko00010,ko00030,ko00260,ko00270,ko00561,ko00630,ko00710,ko01100,ko01110,ko01200,ko01230,ko01240	-0.822322	0.00102632	gene-meta
LOC114311279	K01681	ko00020,ko00630,ko01100,ko01110,ko01200,ko01210,ko01230	Zmgn000447	3-Phospho-D-glyceric acid	3-磷酸-D-甘油酸	Others	C00197	ko00010,ko00030,ko00260,ko00270,ko00561,ko00630,ko00710,ko01100,ko01110,ko01200,ko01230,ko01240	0.845586	0.000530285	gene-meta
LOC114311654	K01738	ko00270,ko00920,ko01100,ko01110,ko01200,ko01230	Zmgn000447	3-Phospho-D-glyceric acid	3-磷酸-D-甘油酸	Others	C00197	ko00010,ko00030,ko00260,ko00270,ko00561,ko00630,ko00710,ko01100,ko01110,ko01200,ko01230,ko01240	0.812014	0.00133577	gene-meta
LOC114312986	K01649	ko00290,ko00620,ko01100,ko01110,ko01210,ko01230	Zmgn000447	3-Phospho-D-glyceric acid	3-磷酸-D-甘油酸	Others	C00197	ko00010,ko00030,ko00260,ko00270,ko00561,ko00630,ko00710,ko01100,ko01110,ko01200,ko01230,ko01240	0.933771	8.97299e-06	gene-meta
LOC114313713	K05359	ko00400,ko01100,ko01110,ko01230	Zmgn000447	3-Phospho-D-glyceric acid	3-磷酸-D-甘油酸	Others	C00197	ko00010,ko00030,ko00260,ko00270,ko00561,ko00630,ko00710,ko01100,ko01110,ko01200,ko01230,ko01240	0.840984	0.000609176	gene-meta
LOC114320235	K00600	ko00260,ko00460,ko00630,ko00670,ko01100,ko01110,ko01200,ko01230,ko01240	Zmgn000447	3-Phospho-D-glyceric acid	3-磷酸-D-甘油酸	Others	C00197	ko00010,ko00030,ko00260,ko00270,ko00561,ko00630,ko00710,ko01100,ko01110,ko01200,ko01230,ko01240	0.842469	0.000582791	gene-meta
novel.10598	K01738	ko00270,ko00920,ko01100,ko01110,ko01200,ko01230	Zmgn000447	3-Phospho-D-glyceric acid	3-磷酸-D-甘油酸	Others	C00197	ko00010,ko00030,ko00260,ko00270,ko00561,ko00630,ko00710,ko01100,ko01110,ko01200,ko01230,ko01240	0.864404	0.000286232	gene-meta
novel.10728	K01850	ko00400,ko01100,ko01110,ko01230	Zmgn000447	3-Phospho-D-glyceric acid	3-磷酸-D-甘油酸	Others	C00197	ko00010,ko00030,ko00260,ko00270,ko00561,ko00630,ko00710,ko01100,ko01110,ko01200,ko01230,ko01240	0.898942	6.99065e-05	gene-meta
novel.1158	K01783	ko00030,ko00040,ko00710,ko01100,ko01110,ko01200,ko01230	Zmgn000447	3-Phospho-D-glyceric acid	3-磷酸-D-甘油酸	Others	C00197	ko00010,ko00030,ko00260,ko00270,ko00561,ko00630,ko00710,ko01100,ko01110,ko01200,ko01230,ko01240	-0.807461	0.00149328	gene-meta
novel.11680	K00927	ko00010,ko00710,ko01100,ko01110,ko01200,ko01230	Zmgn000447	3-Phospho-D-glyceric acid	3-磷酸-D-甘油酸	Others	C00197	ko00010,ko00030,ko00260,ko00270,ko00561,ko00630,ko00710,ko01100,ko01110,ko01200,ko01230,ko01240	0.909174	4.17252e-05	gene-meta
novel.12060	K00765	ko00340,ko01100,ko01110,ko01230	Zmgn000447	3-Phospho-D-glyceric acid	3-磷酸-D-甘油酸	Others	C00197	ko00010,ko00030,ko00260,ko00270,ko00561,ko00630,ko00710,ko01100,ko01110,ko01200,ko01230,ko01240	0.93639	7.3667e-06	gene-meta
novel.12128	K01850	ko00400,ko01100,ko01110,ko01230	Zmgn000447	3-Phospho-D-glyceric acid	3-磷酸-D-甘油酸	Others	C00197	ko00010,ko00030,ko00260,ko00270,ko00561,ko00630,ko00710,ko01100,ko01110,ko01200,ko01230,ko01240	0.869105	0.000241931	gene-meta
novel.13666	K00600	ko00260,ko00460,ko00630,ko00670,ko01100,ko01110,ko01200,ko01230,ko01240	Zmgn000447	3-Phospho-D-glyceric acid	3-磷酸-D-甘油酸	Others	C00197	ko00010,ko00030,ko00260,ko00270,ko00561,ko00630,ko00710,ko01100,ko01110,ko01200,ko01230,ko01240	-0.923827	1.77541e-05	gene-meta
novel.14497	K01803	ko00010,ko00051,ko00562,ko00710,ko01100,ko01110,ko01200,ko01230	Zmgn000447	3-Phospho-D-glyceric acid	3-磷酸-D-甘油酸	Others	C00197	ko00010,ko00030,ko00260,ko00270,ko00561,ko00630,ko00710,ko01100,ko01110,ko01200,ko01230,ko01240	0.857169	0.000366504	gene-meta
novel.1528	K00600	ko00260,ko00460,ko00630,ko00670,ko01100,ko01110,ko01200,ko01230,ko01240	Zmgn000447	3-Phospho-D-glyceric acid	3-磷酸-D-甘油酸	Others	C00197	ko00010,ko00030,ko00260,ko00270,ko00561,ko00630,ko00710,ko01100,ko01110,ko01200,ko01230,ko01240	0.935196	8.06826e-06	gene-meta
novel.2243	K14455	ko00220,ko00250,ko00270,ko00330,ko00350,ko00360,ko00400,ko00710,ko00950,ko00960,ko01100,ko01110,ko01200,ko01210,ko01230	Zmgn000447	3-Phospho-D-glyceric acid	3-磷酸-D-甘油酸	Others	C00197	ko00010,ko00030,ko00260,ko00270,ko00561,ko00630,ko00710,ko01100,ko01110,ko01200,ko01230,ko01240	0.859097	0.00034359	gene-meta
novel.5183	K00549	ko00270,ko00450,ko01100,ko01110,ko01230	Zmgn000447	3-Phospho-D-glyceric acid	3-磷酸-D-甘油酸	Others	C00197	ko00010,ko00030,ko00260,ko00270,ko00561,ko00630,ko00710,ko01100,ko01110,ko01200,ko01230,ko01240	0.873463	0.000205817	gene-meta
novel.6467	K13832	ko00400,ko00999,ko01100,ko01110,ko01230	Zmgn000447	3-Phospho-D-glyceric acid	3-磷酸-D-甘油酸	Others	C00197	ko00010,ko00030,ko00260,ko00270,ko00561,ko00630,ko00710,ko01100,ko01110,ko01200,ko01230,ko01240	-0.872245	0.000215451	gene-meta
novel.6540	K00600	ko00260,ko00460,ko00630,ko00670,ko01100,ko01110,ko01200,ko01230,ko01240	Zmgn000447	3-Phospho-D-glyceric acid	3-磷酸-D-甘油酸	Others	C00197	ko00010,ko00030,ko00260,ko00270,ko00561,ko00630,ko00710,ko01100,ko01110,ko01200,ko01230,ko01240	0.822923	0.00101018	gene-meta
novel.7744	K00789	ko00270,ko00999,ko01100,ko01110,ko01230,ko01240	Zmgn000447	3-Phospho-D-glyceric acid	3-磷酸-D-甘油酸	Others	C00197	ko00010,ko00030,ko00260,ko00270,ko00561,ko00630,ko00710,ko01100,ko01110,ko01200,ko01230,ko01240	-0.858399	0.000351752	gene-meta
novel.800	K00600	ko00260,ko00460,ko00630,ko00670,ko01100,ko01110,ko01200,ko01230,ko01240	Zmgn000447	3-Phospho-D-glyceric acid	3-磷酸-D-甘油酸	Others	C00197	ko00010,ko00030,ko00260,ko00270,ko00561,ko00630,ko00710,ko01100,ko01110,ko01200,ko01230,ko01240	-0.884235	0.000134416	gene-meta
novel.8434	K01807	ko00030,ko00710,ko01100,ko01110,ko01200,ko01230	Zmgn000447	3-Phospho-D-glyceric acid	3-磷酸-D-甘油酸	Others	C00197	ko00010,ko00030,ko00260,ko00270,ko00561,ko00630,ko00710,ko01100,ko01110,ko01200,ko01230,ko01240	0.930183	1.16105e-05	gene-meta
LOC114256178	K01681	ko00020,ko00630,ko01100,ko01110,ko01200,ko01210,ko01230	mws1346	DL-2-Aminoadipic acid	DL-2-氨基己二酸	Alkaloids	C00956	ko00300,ko00310,ko01100,ko01110,ko01210,ko01230	0.807466	0.00149312	gene-meta
LOC114256926	K00615	ko00030,ko00710,ko01100,ko01110,ko01200,ko01230	mws1346	DL-2-Aminoadipic acid	DL-2-氨基己二酸	Alkaloids	C00956	ko00300,ko00310,ko01100,ko01110,ko01210,ko01230	0.811013	0.00136925	gene-meta
LOC114257873	K00600	ko00260,ko00460,ko00630,ko00670,ko01100,ko01110,ko01200,ko01230,ko01240	mws1346	DL-2-Aminoadipic acid	DL-2-氨基己二酸	Alkaloids	C00956	ko00300,ko00310,ko01100,ko01110,ko01210,ko01230	0.894768	8.49688e-05	gene-meta
LOC114258407	K01850	ko00400,ko01100,ko01110,ko01230	mws1346	DL-2-Aminoadipic acid	DL-2-氨基己二酸	Alkaloids	C00956	ko00300,ko00310,ko01100,ko01110,ko01210,ko01230	0.898376	7.18165e-05	gene-meta
LOC114259343	K00134	ko00010,ko00710,ko01100,ko01110,ko01200,ko01230	mws1346	DL-2-Aminoadipic acid	DL-2-氨基己二酸	Alkaloids	C00956	ko00300,ko00310,ko01100,ko01110,ko01210,ko01230	-0.836392	0.000696666	gene-meta
LOC114259972	K00549	ko00270,ko00450,ko01100,ko01110,ko01230	mws1346	DL-2-Aminoadipic acid	DL-2-氨基己二酸	Alkaloids	C00956	ko00300,ko00310,ko01100,ko01110,ko01210,ko01230	0.928833	1.27478e-05	gene-meta
LOC114260375	K12657	ko00330,ko01100,ko01110,ko01230	mws1346	DL-2-Aminoadipic acid	DL-2-氨基己二酸	Alkaloids	C00956	ko00300,ko00310,ko01100,ko01110,ko01210,ko01230	0.810989	0.00137004	gene-meta
LOC114261201	K01623	ko00010,ko00030,ko00051,ko00710,ko01100,ko01110,ko01200,ko01230	mws1346	DL-2-Aminoadipic acid	DL-2-氨基己二酸	Alkaloids	C00956	ko00300,ko00310,ko01100,ko01110,ko01210,ko01230	0.91006	3.97905e-05	gene-meta
LOC114262417	K00800	ko00400,ko01100,ko01110,ko01230	mws1346	DL-2-Aminoadipic acid	DL-2-氨基己二酸	Alkaloids	C00956	ko00300,ko00310,ko01100,ko01110,ko01210,ko01230	-0.88122	0.000152052	gene-meta
LOC114263982	K05359	ko00400,ko01100,ko01110,ko01230	mws1346	DL-2-Aminoadipic acid	DL-2-氨基己二酸	Alkaloids	C00956	ko00300,ko00310,ko01100,ko01110,ko01210,ko01230	0.870738	0.000227865	gene-meta
LOC114264673	K01586	ko00300,ko00470,ko01100,ko01110,ko01230	mws1346	DL-2-Aminoadipic acid	DL-2-氨基己二酸	Alkaloids	C00956	ko00300,ko00310,ko01100,ko01110,ko01210,ko01230	0.822783	0.00101391	gene-meta
LOC114265977	K00286	ko00330,ko01100,ko01110,ko01230	mws1346	DL-2-Aminoadipic acid	DL-2-氨基己二酸	Alkaloids	C00956	ko00300,ko00310,ko01100,ko01110,ko01210,ko01230	0.903718	5.53329e-05	gene-meta
LOC114266044	K00927	ko00010,ko00710,ko01100,ko01110,ko01200,ko01230	mws1346	DL-2-Aminoadipic acid	DL-2-氨基己二酸	Alkaloids	C00956	ko00300,ko00310,ko01100,ko01110,ko01210,ko01230	-0.982281	1.33525e-08	gene-meta
LOC114268471	K00850	ko00010,ko00030,ko00051,ko00052,ko01100,ko01110,ko01200,ko01230,ko03018	mws1346	DL-2-Aminoadipic acid	DL-2-氨基己二酸	Alkaloids	C00956	ko00300,ko00310,ko01100,ko01110,ko01210,ko01230	-0.859522	0.000338689	gene-meta
LOC114270587	K14682	ko00220,ko01100,ko01110,ko01210,ko01230	mws1346	DL-2-Aminoadipic acid	DL-2-氨基己二酸	Alkaloids	C00956	ko00300,ko00310,ko01100,ko01110,ko01210,ko01230	0.970096	1.79113e-07	gene-meta
LOC114273296	K00611	ko00220,ko01100,ko01110,ko01230	mws1346	DL-2-Aminoadipic acid	DL-2-氨基己二酸	Alkaloids	C00956	ko00300,ko00310,ko01100,ko01110,ko01210,ko01230	-0.895501	8.21531e-05	gene-meta
LOC114273989	K01620	ko00260,ko01100,ko01110,ko01230	mws1346	DL-2-Aminoadipic acid	DL-2-氨基己二酸	Alkaloids	C00956	ko00300,ko00310,ko01100,ko01110,ko01210,ko01230	0.914136	3.17773e-05	gene-meta
LOC114276397	K00134	ko00010,ko00710,ko01100,ko01110,ko01200,ko01230	mws1346	DL-2-Aminoadipic acid	DL-2-氨基己二酸	Alkaloids	C00956	ko00300,ko00310,ko01100,ko01110,ko01210,ko01230	-0.863021	0.000300406	gene-meta
LOC114276420	K01738	ko00270,ko00920,ko01100,ko01110,ko01200,ko01230	mws1346	DL-2-Aminoadipic acid	DL-2-氨基己二酸	Alkaloids	C00956	ko00300,ko00310,ko01100,ko01110,ko01210,ko01230	0.800027	0.00178072	gene-meta
LOC114276814	K00134	ko00010,ko00710,ko01100,ko01110,ko01200,ko01230	mws1346	DL-2-Aminoadipic acid	DL-2-氨基己二酸	Alkaloids	C00956	ko00300,ko00310,ko01100,ko01110,ko01210,ko01230	-0.865853	0.000271957	gene-meta
LOC114277169	K00600	ko00260,ko00460,ko00630,ko00670,ko01100,ko01110,ko01200,ko01230,ko01240	mws1346	DL-2-Aminoadipic acid	DL-2-氨基己二酸	Alkaloids	C00956	ko00300,ko00310,ko01100,ko01110,ko01210,ko01230	-0.959958	7.57912e-07	gene-meta
LOC114277173	K00600	ko00260,ko00460,ko00630,ko00670,ko01100,ko01110,ko01200,ko01230,ko01240	mws1346	DL-2-Aminoadipic acid	DL-2-氨基己二酸	Alkaloids	C00956	ko00300,ko00310,ko01100,ko01110,ko01210,ko01230	0.87452	0.000197726	gene-meta
LOC114279412	K01834	ko00010,ko00260,ko01100,ko01110,ko01200,ko01230	mws1346	DL-2-Aminoadipic acid	DL-2-氨基己二酸	Alkaloids	C00956	ko00300,ko00310,ko01100,ko01110,ko01210,ko01230	0.852288	0.000429832	gene-meta
LOC114281781	K00058	ko00260,ko00270,ko01100,ko01110,ko01200,ko01230	mws1346	DL-2-Aminoadipic acid	DL-2-氨基己二酸	Alkaloids	C00956	ko00300,ko00310,ko01100,ko01110,ko01210,ko01230	0.811699	0.00134624	gene-meta
LOC114284345	K01647	ko00020,ko00630,ko01100,ko01110,ko01200,ko01210,ko01230	mws1346	DL-2-Aminoadipic acid	DL-2-氨基己二酸	Alkaloids	C00956	ko00300,ko00310,ko01100,ko01110,ko01210,ko01230	-0.910665	3.85094e-05	gene-meta
LOC114285508	K00264	ko00250,ko00910,ko01100,ko01110,ko01230	mws1346	DL-2-Aminoadipic acid	DL-2-氨基己二酸	Alkaloids	C00956	ko00300,ko00310,ko01100,ko01110,ko01210,ko01230	0.818289	0.00113995	gene-meta
LOC114286132	K00600	ko00260,ko00460,ko00630,ko00670,ko01100,ko01110,ko01200,ko01230,ko01240	mws1346	DL-2-Aminoadipic acid	DL-2-氨基己二酸	Alkaloids	C00956	ko00300,ko00310,ko01100,ko01110,ko01210,ko01230	0.82159	0.00104628	gene-meta
LOC114287029	K00600	ko00260,ko00460,ko00630,ko00670,ko01100,ko01110,ko01200,ko01230,ko01240	mws1346	DL-2-Aminoadipic acid	DL-2-氨基己二酸	Alkaloids	C00956	ko00300,ko00310,ko01100,ko01110,ko01210,ko01230	0.869557	0.000237968	gene-meta
LOC114287775	K00765	ko00340,ko01100,ko01110,ko01230	mws1346	DL-2-Aminoadipic acid	DL-2-氨基己二酸	Alkaloids	C00956	ko00300,ko00310,ko01100,ko01110,ko01210,ko01230	0.875101	0.000193384	gene-meta
LOC114290250	K01915	ko00220,ko00250,ko00630,ko00910,ko01100,ko01230	mws1346	DL-2-Aminoadipic acid	DL-2-氨基己二酸	Alkaloids	C00956	ko00300,ko00310,ko01100,ko01110,ko01210,ko01230	0.833115	0.000764811	gene-meta
LOC114292026	K01817	ko00400,ko01100,ko01110,ko01230	mws1346	DL-2-Aminoadipic acid	DL-2-氨基己二酸	Alkaloids	C00956	ko00300,ko00310,ko01100,ko01110,ko01210,ko01230	0.920712	2.15788e-05	gene-meta
LOC114292261	K00134	ko00010,ko00710,ko01100,ko01110,ko01200,ko01230	mws1346	DL-2-Aminoadipic acid	DL-2-氨基己二酸	Alkaloids	C00956	ko00300,ko00310,ko01100,ko01110,ko01210,ko01230	-0.822859	0.00101186	gene-meta
LOC114292883	K01623	ko00010,ko00030,ko00051,ko00710,ko01100,ko01110,ko01200,ko01230	mws1346	DL-2-Aminoadipic acid	DL-2-氨基己二酸	Alkaloids	C00956	ko00300,ko00310,ko01100,ko01110,ko01210,ko01230	-0.838005	0.00066489	gene-meta
LOC114296518	K01739	ko00270,ko00450,ko00920,ko01100,ko01110,ko01230	mws1346	DL-2-Aminoadipic acid	DL-2-氨基己二酸	Alkaloids	C00956	ko00300,ko00310,ko01100,ko01110,ko01210,ko01230	0.859164	0.000342812	gene-meta
LOC114298487	K00600	ko00260,ko00460,ko00630,ko00670,ko01100,ko01110,ko01200,ko01230,ko01240	mws1346	DL-2-Aminoadipic acid	DL-2-氨基己二酸	Alkaloids	C00956	ko00300,ko00310,ko01100,ko01110,ko01210,ko01230	-0.855711	0.000384607	gene-meta
LOC114302807	K01649	ko00290,ko00620,ko01100,ko01110,ko01210,ko01230	mws1346	DL-2-Aminoadipic acid	DL-2-氨基己二酸	Alkaloids	C00956	ko00300,ko00310,ko01100,ko01110,ko01210,ko01230	0.949387	2.4019e-06	gene-meta
LOC114303384	K01738	ko00270,ko00920,ko01100,ko01110,ko01200,ko01230	mws1346	DL-2-Aminoadipic acid	DL-2-氨基己二酸	Alkaloids	C00956	ko00300,ko00310,ko01100,ko01110,ko01210,ko01230	0.818907	0.00112195	gene-meta
LOC114303825	K01803	ko00010,ko00051,ko00562,ko00710,ko01100,ko01110,ko01200,ko01230	mws1346	DL-2-Aminoadipic acid	DL-2-氨基己二酸	Alkaloids	C00956	ko00300,ko00310,ko01100,ko01110,ko01210,ko01230	-0.85546	0.000387791	gene-meta
LOC114304260	K01803	ko00010,ko00051,ko00562,ko00710,ko01100,ko01110,ko01200,ko01230	mws1346	DL-2-Aminoadipic acid	DL-2-氨基己二酸	Alkaloids	C00956	ko00300,ko00310,ko01100,ko01110,ko01210,ko01230	-0.896925	7.68977e-05	gene-meta
LOC114304692	K01647	ko00020,ko00630,ko01100,ko01110,ko01200,ko01210,ko01230	mws1346	DL-2-Aminoadipic acid	DL-2-氨基己二酸	Alkaloids	C00956	ko00300,ko00310,ko01100,ko01110,ko01210,ko01230	0.876586	0.000182635	gene-meta
LOC114307565	K00789	ko00270,ko00999,ko01100,ko01110,ko01230,ko01240	mws1346	DL-2-Aminoadipic acid	DL-2-氨基己二酸	Alkaloids	C00956	ko00300,ko00310,ko01100,ko01110,ko01210,ko01230	0.865969	0.000270836	gene-meta
LOC114307828	K06001	ko00260,ko00400,ko01100,ko01110,ko01230	mws1346	DL-2-Aminoadipic acid	DL-2-氨基己二酸	Alkaloids	C00956	ko00300,ko00310,ko01100,ko01110,ko01210,ko01230	0.856012	0.000380812	gene-meta
LOC114308505	K00948	ko00030,ko00230,ko01100,ko01110,ko01200,ko01230	mws1346	DL-2-Aminoadipic acid	DL-2-氨基己二酸	Alkaloids	C00956	ko00300,ko00310,ko01100,ko01110,ko01210,ko01230	0.803019	0.00166037	gene-meta
LOC114308911	K00789	ko00270,ko00999,ko01100,ko01110,ko01230,ko01240	mws1346	DL-2-Aminoadipic acid	DL-2-氨基己二酸	Alkaloids	C00956	ko00300,ko00310,ko01100,ko01110,ko01210,ko01230	-0.853218	0.000417161	gene-meta
LOC114309948	K01940	ko00220,ko00250,ko01100,ko01110,ko01230	mws1346	DL-2-Aminoadipic acid	DL-2-氨基己二酸	Alkaloids	C00956	ko00300,ko00310,ko01100,ko01110,ko01210,ko01230	0.89012	0.000104617	gene-meta
LOC114311067	K12657	ko00330,ko01100,ko01110,ko01230	mws1346	DL-2-Aminoadipic acid	DL-2-氨基己二酸	Alkaloids	C00956	ko00300,ko00310,ko01100,ko01110,ko01210,ko01230	0.824788	0.00096126	gene-meta
LOC114312986	K01649	ko00290,ko00620,ko01100,ko01110,ko01210,ko01230	mws1346	DL-2-Aminoadipic acid	DL-2-氨基己二酸	Alkaloids	C00956	ko00300,ko00310,ko01100,ko01110,ko01210,ko01230	0.806045	0.00154506	gene-meta
LOC114313917	K01803	ko00010,ko00051,ko00562,ko00710,ko01100,ko01110,ko01200,ko01230	mws1346	DL-2-Aminoadipic acid	DL-2-氨基己二酸	Alkaloids	C00956	ko00300,ko00310,ko01100,ko01110,ko01210,ko01230	-0.890106	0.000104684	gene-meta
LOC114315679	K01623	ko00010,ko00030,ko00051,ko00710,ko01100,ko01110,ko01200,ko01230	mws1346	DL-2-Aminoadipic acid	DL-2-氨基己二酸	Alkaloids	C00956	ko00300,ko00310,ko01100,ko01110,ko01210,ko01230	0.89878	7.04478e-05	gene-meta
LOC114316332	K00766	ko00400,ko01100,ko01110,ko01230	mws1346	DL-2-Aminoadipic acid	DL-2-氨基己二酸	Alkaloids	C00956	ko00300,ko00310,ko01100,ko01110,ko01210,ko01230	0.94997	2.26903e-06	gene-meta
LOC114317503	K05359	ko00400,ko01100,ko01110,ko01230	mws1346	DL-2-Aminoadipic acid	DL-2-氨基己二酸	Alkaloids	C00956	ko00300,ko00310,ko01100,ko01110,ko01210,ko01230	0.956342	1.1607e-06	gene-meta
LOC114318573	K00052	ko00290,ko00660,ko01100,ko01110,ko01210,ko01230	mws1346	DL-2-Aminoadipic acid	DL-2-氨基己二酸	Alkaloids	C00956	ko00300,ko00310,ko01100,ko01110,ko01210,ko01230	-0.819648	0.00110063	gene-meta
LOC114319591	K00600	ko00260,ko00460,ko00630,ko00670,ko01100,ko01110,ko01200,ko01230,ko01240	mws1346	DL-2-Aminoadipic acid	DL-2-氨基己二酸	Alkaloids	C00956	ko00300,ko00310,ko01100,ko01110,ko01210,ko01230	0.910509	3.88373e-05	gene-meta
LOC114320250	K00891	ko00400,ko01100,ko01110,ko01230	mws1346	DL-2-Aminoadipic acid	DL-2-氨基己二酸	Alkaloids	C00956	ko00300,ko00310,ko01100,ko01110,ko01210,ko01230	0.927222	1.42174e-05	gene-meta
LOC114321727	K01696	ko00260,ko00400,ko01100,ko01110,ko01230	mws1346	DL-2-Aminoadipic acid	DL-2-氨基己二酸	Alkaloids	C00956	ko00300,ko00310,ko01100,ko01110,ko01210,ko01230	0.821097	0.00105987	gene-meta
LOC114323756	K05359	ko00400,ko01100,ko01110,ko01230	mws1346	DL-2-Aminoadipic acid	DL-2-氨基己二酸	Alkaloids	C00956	ko00300,ko00310,ko01100,ko01110,ko01210,ko01230	0.92014	2.2346e-05	gene-meta
novel.11680	K00927	ko00010,ko00710,ko01100,ko01110,ko01200,ko01230	mws1346	DL-2-Aminoadipic acid	DL-2-氨基己二酸	Alkaloids	C00956	ko00300,ko00310,ko01100,ko01110,ko01210,ko01230	0.896606	7.8052e-05	gene-meta
novel.11766	K01620	ko00260,ko01100,ko01110,ko01230	mws1346	DL-2-Aminoadipic acid	DL-2-氨基己二酸	Alkaloids	C00956	ko00300,ko00310,ko01100,ko01110,ko01210,ko01230	-0.825765	0.000936392	gene-meta
novel.12222	K01652	ko00290,ko00650,ko00660,ko00770,ko01100,ko01110,ko01210,ko01230	mws1346	DL-2-Aminoadipic acid	DL-2-氨基己二酸	Alkaloids	C00956	ko00300,ko00310,ko01100,ko01110,ko01210,ko01230	0.91634	2.801e-05	gene-meta
novel.12669	K00615	ko00030,ko00710,ko01100,ko01110,ko01200,ko01230	mws1346	DL-2-Aminoadipic acid	DL-2-氨基己二酸	Alkaloids	C00956	ko00300,ko00310,ko01100,ko01110,ko01210,ko01230	0.895747	8.12266e-05	gene-meta
novel.13439	K00814	ko00220,ko00250,ko00710,ko01100,ko01200,ko01210,ko01230	mws1346	DL-2-Aminoadipic acid	DL-2-氨基己二酸	Alkaloids	C00956	ko00300,ko00310,ko01100,ko01110,ko01210,ko01230	-0.807401	0.00149544	gene-meta
novel.14497	K01803	ko00010,ko00051,ko00562,ko00710,ko01100,ko01110,ko01200,ko01230	mws1346	DL-2-Aminoadipic acid	DL-2-氨基己二酸	Alkaloids	C00956	ko00300,ko00310,ko01100,ko01110,ko01210,ko01230	0.909374	4.12821e-05	gene-meta
novel.1528	K00600	ko00260,ko00460,ko00630,ko00670,ko01100,ko01110,ko01200,ko01230,ko01240	mws1346	DL-2-Aminoadipic acid	DL-2-氨基己二酸	Alkaloids	C00956	ko00300,ko00310,ko01100,ko01110,ko01210,ko01230	0.861442	0.000317244	gene-meta
novel.2243	K14455	ko00220,ko00250,ko00270,ko00330,ko00350,ko00360,ko00400,ko00710,ko00950,ko00960,ko01100,ko01110,ko01200,ko01210,ko01230	mws1346	DL-2-Aminoadipic acid	DL-2-氨基己二酸	Alkaloids	C00956	ko00300,ko00310,ko01100,ko01110,ko01210,ko01230	0.872573	0.000212822	gene-meta
novel.6540	K00600	ko00260,ko00460,ko00630,ko00670,ko01100,ko01110,ko01200,ko01230,ko01240	mws1346	DL-2-Aminoadipic acid	DL-2-氨基己二酸	Alkaloids	C00956	ko00300,ko00310,ko01100,ko01110,ko01210,ko01230	0.829113	0.000854911	gene-meta
novel.800	K00600	ko00260,ko00460,ko00630,ko00670,ko01100,ko01110,ko01200,ko01230,ko01240	mws1346	DL-2-Aminoadipic acid	DL-2-氨基己二酸	Alkaloids	C00956	ko00300,ko00310,ko01100,ko01110,ko01210,ko01230	-0.801913	0.0017041	gene-meta
novel.8348	K00927	ko00010,ko00710,ko01100,ko01110,ko01200,ko01230	mws1346	DL-2-Aminoadipic acid	DL-2-氨基己二酸	Alkaloids	C00956	ko00300,ko00310,ko01100,ko01110,ko01210,ko01230	-0.894551	8.58149e-05	gene-meta
novel.8849	K01681	ko00020,ko00630,ko01100,ko01110,ko01200,ko01210,ko01230	mws1346	DL-2-Aminoadipic acid	DL-2-氨基己二酸	Alkaloids	C00956	ko00300,ko00310,ko01100,ko01110,ko01210,ko01230	-0.892438	9.44174e-05	gene-meta
LOC114256178	K01681	ko00020,ko00630,ko01100,ko01110,ko01200,ko01210,ko01230	pme0014	L-Glutamic acid	L-谷氨酸	Amino acids and derivatives	C00025	ko00220,ko00250,ko00330,ko00340,ko00430,ko00470,ko00480,ko00630,ko00650,ko00660,ko00860,ko00910,ko00970,ko01100,ko01110,ko01200,ko01210,ko01230,ko01240,ko02010	0.864686	0.000283409	gene-meta
LOC114257873	K00600	ko00260,ko00460,ko00630,ko00670,ko01100,ko01110,ko01200,ko01230,ko01240	pme0014	L-Glutamic acid	L-谷氨酸	Amino acids and derivatives	C00025	ko00220,ko00250,ko00330,ko00340,ko00430,ko00470,ko00480,ko00630,ko00650,ko00660,ko00860,ko00910,ko00970,ko01100,ko01110,ko01200,ko01210,ko01230,ko01240,ko02010	0.981847	1.506e-08	gene-meta
LOC114258407	K01850	ko00400,ko01100,ko01110,ko01230	pme0014	L-Glutamic acid	L-谷氨酸	Amino acids and derivatives	C00025	ko00220,ko00250,ko00330,ko00340,ko00430,ko00470,ko00480,ko00630,ko00650,ko00660,ko00860,ko00910,ko00970,ko01100,ko01110,ko01200,ko01210,ko01230,ko01240,ko02010	0.958573	8.96287e-07	gene-meta
LOC114259399	K01663	ko00340,ko01100,ko01110,ko01230	pme0014	L-Glutamic acid	L-谷氨酸	Amino acids and derivatives	C00025	ko00220,ko00250,ko00330,ko00340,ko00430,ko00470,ko00480,ko00630,ko00650,ko00660,ko00860,ko00910,ko00970,ko01100,ko01110,ko01200,ko01210,ko01230,ko01240,ko02010	-0.836091	0.00070271	gene-meta
LOC114259972	K00549	ko00270,ko00450,ko01100,ko01110,ko01230	pme0014	L-Glutamic acid	L-谷氨酸	Amino acids and derivatives	C00025	ko00220,ko00250,ko00330,ko00340,ko00430,ko00470,ko00480,ko00630,ko00650,ko00660,ko00860,ko00910,ko00970,ko01100,ko01110,ko01200,ko01210,ko01230,ko01240,ko02010	0.972143	1.2608e-07	gene-meta
LOC114260707	K00134	ko00010,ko00710,ko01100,ko01110,ko01200,ko01230	pme0014	L-Glutamic acid	L-谷氨酸	Amino acids and derivatives	C00025	ko00220,ko00250,ko00330,ko00340,ko00430,ko00470,ko00480,ko00630,ko00650,ko00660,ko00860,ko00910,ko00970,ko01100,ko01110,ko01200,ko01210,ko01230,ko01240,ko02010	0.947958	2.75398e-06	gene-meta
LOC114260873	K00826	ko00270,ko00280,ko00290,ko00770,ko00966,ko01100,ko01110,ko01210,ko01230,ko01240	pme0014	L-Glutamic acid	L-谷氨酸	Amino acids and derivatives	C00025	ko00220,ko00250,ko00330,ko00340,ko00430,ko00470,ko00480,ko00630,ko00650,ko00660,ko00860,ko00910,ko00970,ko01100,ko01110,ko01200,ko01210,ko01230,ko01240,ko02010	0.902557	5.86325e-05	gene-meta
LOC114263982	K05359	ko00400,ko01100,ko01110,ko01230	pme0014	L-Glutamic acid	L-谷氨酸	Amino acids and derivatives	C00025	ko00220,ko00250,ko00330,ko00340,ko00430,ko00470,ko00480,ko00630,ko00650,ko00660,ko00860,ko00910,ko00970,ko01100,ko01110,ko01200,ko01210,ko01230,ko01240,ko02010	0.925961	1.54593e-05	gene-meta
LOC114264673	K01586	ko00300,ko00470,ko01100,ko01110,ko01230	pme0014	L-Glutamic acid	L-谷氨酸	Amino acids and derivatives	C00025	ko00220,ko00250,ko00330,ko00340,ko00430,ko00470,ko00480,ko00630,ko00650,ko00660,ko00860,ko00910,ko00970,ko01100,ko01110,ko01200,ko01210,ko01230,ko01240,ko02010	0.899345	6.85721e-05	gene-meta
LOC114265293	K00134	ko00010,ko00710,ko01100,ko01110,ko01200,ko01230	pme0014	L-Glutamic acid	L-谷氨酸	Amino acids and derivatives	C00025	ko00220,ko00250,ko00330,ko00340,ko00430,ko00470,ko00480,ko00630,ko00650,ko00660,ko00860,ko00910,ko00970,ko01100,ko01110,ko01200,ko01210,ko01230,ko01240,ko02010	-0.808622	0.00145183	gene-meta
LOC114265310	K01738	ko00270,ko00920,ko01100,ko01110,ko01200,ko01230	pme0014	L-Glutamic acid	L-谷氨酸	Amino acids and derivatives	C00025	ko00220,ko00250,ko00330,ko00340,ko00430,ko00470,ko00480,ko00630,ko00650,ko00660,ko00860,ko00910,ko00970,ko01100,ko01110,ko01200,ko01210,ko01230,ko01240,ko02010	0.857921	0.000357424	gene-meta
LOC114265851	K01807	ko00030,ko00710,ko01100,ko01110,ko01200,ko01230	pme0014	L-Glutamic acid	L-谷氨酸	Amino acids and derivatives	C00025	ko00220,ko00250,ko00330,ko00340,ko00430,ko00470,ko00480,ko00630,ko00650,ko00660,ko00860,ko00910,ko00970,ko01100,ko01110,ko01200,ko01210,ko01230,ko01240,ko02010	-0.918942	2.40238e-05	gene-meta
LOC114266044	K00927	ko00010,ko00710,ko01100,ko01110,ko01200,ko01230	pme0014	L-Glutamic acid	L-谷氨酸	Amino acids and derivatives	C00025	ko00220,ko00250,ko00330,ko00340,ko00430,ko00470,ko00480,ko00630,ko00650,ko00660,ko00860,ko00910,ko00970,ko01100,ko01110,ko01200,ko01210,ko01230,ko01240,ko02010	-0.843536	0.000564387	gene-meta
LOC114269760	K00817	ko00340,ko00350,ko00360,ko00400,ko00960,ko01100,ko01110,ko01230	pme0014	L-Glutamic acid	L-谷氨酸	Amino acids and derivatives	C00025	ko00220,ko00250,ko00330,ko00340,ko00430,ko00470,ko00480,ko00630,ko00650,ko00660,ko00860,ko00910,ko00970,ko01100,ko01110,ko01200,ko01210,ko01230,ko01240,ko02010	0.802461	0.00168232	gene-meta
LOC114270587	K14682	ko00220,ko01100,ko01110,ko01210,ko01230	pme0014	L-Glutamic acid	L-谷氨酸	Amino acids and derivatives	C00025	ko00220,ko00250,ko00330,ko00340,ko00430,ko00470,ko00480,ko00630,ko00650,ko00660,ko00860,ko00910,ko00970,ko01100,ko01110,ko01200,ko01210,ko01230,ko01240,ko02010	0.92327	1.83956e-05	gene-meta
LOC114270648	K00789	ko00270,ko00999,ko01100,ko01110,ko01230,ko01240	pme0014	L-Glutamic acid	L-谷氨酸	Amino acids and derivatives	C00025	ko00220,ko00250,ko00330,ko00340,ko00430,ko00470,ko00480,ko00630,ko00650,ko00660,ko00860,ko00910,ko00970,ko01100,ko01110,ko01200,ko01210,ko01230,ko01240,ko02010	0.819675	0.00109987	gene-meta
LOC114271698	K00928	ko00260,ko00261,ko00270,ko00300,ko01100,ko01110,ko01210,ko01230	pme0014	L-Glutamic acid	L-谷氨酸	Amino acids and derivatives	C00025	ko00220,ko00250,ko00330,ko00340,ko00430,ko00470,ko00480,ko00630,ko00650,ko00660,ko00860,ko00910,ko00970,ko01100,ko01110,ko01200,ko01210,ko01230,ko01240,ko02010	0.874623	0.000196952	gene-meta
LOC114273989	K01620	ko00260,ko01100,ko01110,ko01230	pme0014	L-Glutamic acid	L-谷氨酸	Amino acids and derivatives	C00025	ko00220,ko00250,ko00330,ko00340,ko00430,ko00470,ko00480,ko00630,ko00650,ko00660,ko00860,ko00910,ko00970,ko01100,ko01110,ko01200,ko01210,ko01230,ko01240,ko02010	0.883236	0.000140074	gene-meta
LOC114276420	K01738	ko00270,ko00920,ko01100,ko01110,ko01200,ko01230	pme0014	L-Glutamic acid	L-谷氨酸	Amino acids and derivatives	C00025	ko00220,ko00250,ko00330,ko00340,ko00430,ko00470,ko00480,ko00630,ko00650,ko00660,ko00860,ko00910,ko00970,ko01100,ko01110,ko01200,ko01210,ko01230,ko01240,ko02010	0.877697	0.000174902	gene-meta
LOC114277169	K00600	ko00260,ko00460,ko00630,ko00670,ko01100,ko01110,ko01200,ko01230,ko01240	pme0014	L-Glutamic acid	L-谷氨酸	Amino acids and derivatives	C00025	ko00220,ko00250,ko00330,ko00340,ko00430,ko00470,ko00480,ko00630,ko00650,ko00660,ko00860,ko00910,ko00970,ko01100,ko01110,ko01200,ko01210,ko01230,ko01240,ko02010	-0.866556	0.000265231	gene-meta
LOC114279412	K01834	ko00010,ko00260,ko01100,ko01110,ko01200,ko01230	pme0014	L-Glutamic acid	L-谷氨酸	Amino acids and derivatives	C00025	ko00220,ko00250,ko00330,ko00340,ko00430,ko00470,ko00480,ko00630,ko00650,ko00660,ko00860,ko00910,ko00970,ko01100,ko01110,ko01200,ko01210,ko01230,ko01240,ko02010	0.953583	1.56938e-06	gene-meta
LOC114279530	K00873	ko00010,ko00620,ko01100,ko01110,ko01200,ko01230	pme0014	L-Glutamic acid	L-谷氨酸	Amino acids and derivatives	C00025	ko00220,ko00250,ko00330,ko00340,ko00430,ko00470,ko00480,ko00630,ko00650,ko00660,ko00860,ko00910,ko00970,ko01100,ko01110,ko01200,ko01210,ko01230,ko01240,ko02010	-0.878937	0.00016657	gene-meta
LOC114281509	K13034	ko00270,ko00460,ko00920,ko01100,ko01110,ko01200,ko01230	pme0014	L-Glutamic acid	L-谷氨酸	Amino acids and derivatives	C00025	ko00220,ko00250,ko00330,ko00340,ko00430,ko00470,ko00480,ko00630,ko00650,ko00660,ko00860,ko00910,ko00970,ko01100,ko01110,ko01200,ko01210,ko01230,ko01240,ko02010	-0.844702	0.000544798	gene-meta
LOC114284345	K01647	ko00020,ko00630,ko01100,ko01110,ko01200,ko01210,ko01230	pme0014	L-Glutamic acid	L-谷氨酸	Amino acids and derivatives	C00025	ko00220,ko00250,ko00330,ko00340,ko00430,ko00470,ko00480,ko00630,ko00650,ko00660,ko00860,ko00910,ko00970,ko01100,ko01110,ko01200,ko01210,ko01230,ko01240,ko02010	-0.939711	5.66611e-06	gene-meta
LOC114286132	K00600	ko00260,ko00460,ko00630,ko00670,ko01100,ko01110,ko01200,ko01230,ko01240	pme0014	L-Glutamic acid	L-谷氨酸	Amino acids and derivatives	C00025	ko00220,ko00250,ko00330,ko00340,ko00430,ko00470,ko00480,ko00630,ko00650,ko00660,ko00860,ko00910,ko00970,ko01100,ko01110,ko01200,ko01210,ko01230,ko01240,ko02010	0.907468	4.56586e-05	gene-meta
LOC114287775	K00765	ko00340,ko01100,ko01110,ko01230	pme0014	L-Glutamic acid	L-谷氨酸	Amino acids and derivatives	C00025	ko00220,ko00250,ko00330,ko00340,ko00430,ko00470,ko00480,ko00630,ko00650,ko00660,ko00860,ko00910,ko00970,ko01100,ko01110,ko01200,ko01210,ko01230,ko01240,ko02010	0.952255	1.80306e-06	gene-meta
LOC114289145	K00928	ko00260,ko00261,ko00270,ko00300,ko01100,ko01110,ko01210,ko01230	pme0014	L-Glutamic acid	L-谷氨酸	Amino acids and derivatives	C00025	ko00220,ko00250,ko00330,ko00340,ko00430,ko00470,ko00480,ko00630,ko00650,ko00660,ko00860,ko00910,ko00970,ko01100,ko01110,ko01200,ko01210,ko01230,ko01240,ko02010	-0.841338	0.000602808	gene-meta
LOC114290250	K01915	ko00220,ko00250,ko00630,ko00910,ko01100,ko01230	pme0014	L-Glutamic acid	L-谷氨酸	Amino acids and derivatives	C00025	ko00220,ko00250,ko00330,ko00340,ko00430,ko00470,ko00480,ko00630,ko00650,ko00660,ko00860,ko00910,ko00970,ko01100,ko01110,ko01200,ko01210,ko01230,ko01240,ko02010	0.811095	0.00136647	gene-meta
LOC114291075	K01850	ko00400,ko01100,ko01110,ko01230	pme0014	L-Glutamic acid	L-谷氨酸	Amino acids and derivatives	C00025	ko00220,ko00250,ko00330,ko00340,ko00430,ko00470,ko00480,ko00630,ko00650,ko00660,ko00860,ko00910,ko00970,ko01100,ko01110,ko01200,ko01210,ko01230,ko01240,ko02010	0.863213	0.000298409	gene-meta
LOC114292026	K01817	ko00400,ko01100,ko01110,ko01230	pme0014	L-Glutamic acid	L-谷氨酸	Amino acids and derivatives	C00025	ko00220,ko00250,ko00330,ko00340,ko00430,ko00470,ko00480,ko00630,ko00650,ko00660,ko00860,ko00910,ko00970,ko01100,ko01110,ko01200,ko01210,ko01230,ko01240,ko02010	0.836381	0.000696889	gene-meta
LOC114292883	K01623	ko00010,ko00030,ko00051,ko00710,ko01100,ko01110,ko01200,ko01230	pme0014	L-Glutamic acid	L-谷氨酸	Amino acids and derivatives	C00025	ko00220,ko00250,ko00330,ko00340,ko00430,ko00470,ko00480,ko00630,ko00650,ko00660,ko00860,ko00910,ko00970,ko01100,ko01110,ko01200,ko01210,ko01230,ko01240,ko02010	-0.811656	0.00134766	gene-meta
LOC114293819	K00145	ko00220,ko01100,ko01110,ko01210,ko01230	pme0014	L-Glutamic acid	L-谷氨酸	Amino acids and derivatives	C00025	ko00220,ko00250,ko00330,ko00340,ko00430,ko00470,ko00480,ko00630,ko00650,ko00660,ko00860,ko00910,ko00970,ko01100,ko01110,ko01200,ko01210,ko01230,ko01240,ko02010	-0.91022	3.94494e-05	gene-meta
LOC114296518	K01739	ko00270,ko00450,ko00920,ko01100,ko01110,ko01230	pme0014	L-Glutamic acid	L-谷氨酸	Amino acids and derivatives	C00025	ko00220,ko00250,ko00330,ko00340,ko00430,ko00470,ko00480,ko00630,ko00650,ko00660,ko00860,ko00910,ko00970,ko01100,ko01110,ko01200,ko01210,ko01230,ko01240,ko02010	0.979607	2.6843e-08	gene-meta
LOC114296666	K00640	ko00270,ko00920,ko01100,ko01110,ko01200,ko01230	pme0014	L-Glutamic acid	L-谷氨酸	Amino acids and derivatives	C00025	ko00220,ko00250,ko00330,ko00340,ko00430,ko00470,ko00480,ko00630,ko00650,ko00660,ko00860,ko00910,ko00970,ko01100,ko01110,ko01200,ko01210,ko01230,ko01240,ko02010	0.885246	0.000128875	gene-meta
LOC114298487	K00600	ko00260,ko00460,ko00630,ko00670,ko01100,ko01110,ko01200,ko01230,ko01240	pme0014	L-Glutamic acid	L-谷氨酸	Amino acids and derivatives	C00025	ko00220,ko00250,ko00330,ko00340,ko00430,ko00470,ko00480,ko00630,ko00650,ko00660,ko00860,ko00910,ko00970,ko01100,ko01110,ko01200,ko01210,ko01230,ko01240,ko02010	-0.858476	0.000350838	gene-meta
LOC114298860	K00030	ko00020,ko01100,ko01110,ko01200,ko01210,ko01230	pme0014	L-Glutamic acid	L-谷氨酸	Amino acids and derivatives	C00025	ko00220,ko00250,ko00330,ko00340,ko00430,ko00470,ko00480,ko00630,ko00650,ko00660,ko00860,ko00910,ko00970,ko01100,ko01110,ko01200,ko01210,ko01230,ko01240,ko02010	0.926712	1.47105e-05	gene-meta
LOC114300863	K00789	ko00270,ko00999,ko01100,ko01110,ko01230,ko01240	pme0014	L-Glutamic acid	L-谷氨酸	Amino acids and derivatives	C00025	ko00220,ko00250,ko00330,ko00340,ko00430,ko00470,ko00480,ko00630,ko00650,ko00660,ko00860,ko00910,ko00970,ko01100,ko01110,ko01200,ko01210,ko01230,ko01240,ko02010	0.907012	4.6758e-05	gene-meta
LOC114302807	K01649	ko00290,ko00620,ko01100,ko01110,ko01210,ko01230	pme0014	L-Glutamic acid	L-谷氨酸	Amino acids and derivatives	C00025	ko00220,ko00250,ko00330,ko00340,ko00430,ko00470,ko00480,ko00630,ko00650,ko00660,ko00860,ko00910,ko00970,ko01100,ko01110,ko01200,ko01210,ko01230,ko01240,ko02010	0.948895	2.5188e-06	gene-meta
LOC114303310	K01850	ko00400,ko01100,ko01110,ko01230	pme0014	L-Glutamic acid	L-谷氨酸	Amino acids and derivatives	C00025	ko00220,ko00250,ko00330,ko00340,ko00430,ko00470,ko00480,ko00630,ko00650,ko00660,ko00860,ko00910,ko00970,ko01100,ko01110,ko01200,ko01210,ko01230,ko01240,ko02010	0.909717	4.05309e-05	gene-meta
LOC114303384	K01738	ko00270,ko00920,ko01100,ko01110,ko01200,ko01230	pme0014	L-Glutamic acid	L-谷氨酸	Amino acids and derivatives	C00025	ko00220,ko00250,ko00330,ko00340,ko00430,ko00470,ko00480,ko00630,ko00650,ko00660,ko00860,ko00910,ko00970,ko01100,ko01110,ko01200,ko01210,ko01230,ko01240,ko02010	0.853276	0.000416375	gene-meta
LOC114303825	K01803	ko00010,ko00051,ko00562,ko00710,ko01100,ko01110,ko01200,ko01230	pme0014	L-Glutamic acid	L-谷氨酸	Amino acids and derivatives	C00025	ko00220,ko00250,ko00330,ko00340,ko00430,ko00470,ko00480,ko00630,ko00650,ko00660,ko00860,ko00910,ko00970,ko01100,ko01110,ko01200,ko01210,ko01230,ko01240,ko02010	-0.90665	4.7646e-05	gene-meta
LOC114306445	K00789	ko00270,ko00999,ko01100,ko01110,ko01230,ko01240	pme0014	L-Glutamic acid	L-谷氨酸	Amino acids and derivatives	C00025	ko00220,ko00250,ko00330,ko00340,ko00430,ko00470,ko00480,ko00630,ko00650,ko00660,ko00860,ko00910,ko00970,ko01100,ko01110,ko01200,ko01210,ko01230,ko01240,ko02010	0.834176	0.000742216	gene-meta
LOC114307565	K00789	ko00270,ko00999,ko01100,ko01110,ko01230,ko01240	pme0014	L-Glutamic acid	L-谷氨酸	Amino acids and derivatives	C00025	ko00220,ko00250,ko00330,ko00340,ko00430,ko00470,ko00480,ko00630,ko00650,ko00660,ko00860,ko00910,ko00970,ko01100,ko01110,ko01200,ko01210,ko01230,ko01240,ko02010	0.835435	0.000716054	gene-meta
LOC114307828	K06001	ko00260,ko00400,ko01100,ko01110,ko01230	pme0014	L-Glutamic acid	L-谷氨酸	Amino acids and derivatives	C00025	ko00220,ko00250,ko00330,ko00340,ko00430,ko00470,ko00480,ko00630,ko00650,ko00660,ko00860,ko00910,ko00970,ko01100,ko01110,ko01200,ko01210,ko01230,ko01240,ko02010	0.947441	2.89107e-06	gene-meta
LOC114308504	K00948	ko00030,ko00230,ko01100,ko01110,ko01200,ko01230	pme0014	L-Glutamic acid	L-谷氨酸	Amino acids and derivatives	C00025	ko00220,ko00250,ko00330,ko00340,ko00430,ko00470,ko00480,ko00630,ko00650,ko00660,ko00860,ko00910,ko00970,ko01100,ko01110,ko01200,ko01210,ko01230,ko01240,ko02010	0.822388	0.00102454	gene-meta
LOC114309875	K00600	ko00260,ko00460,ko00630,ko00670,ko01100,ko01110,ko01200,ko01230,ko01240	pme0014	L-Glutamic acid	L-谷氨酸	Amino acids and derivatives	C00025	ko00220,ko00250,ko00330,ko00340,ko00430,ko00470,ko00480,ko00630,ko00650,ko00660,ko00860,ko00910,ko00970,ko01100,ko01110,ko01200,ko01210,ko01230,ko01240,ko02010	0.93025	1.15562e-05	gene-meta
LOC114309948	K01940	ko00220,ko00250,ko01100,ko01110,ko01230	pme0014	L-Glutamic acid	L-谷氨酸	Amino acids and derivatives	C00025	ko00220,ko00250,ko00330,ko00340,ko00430,ko00470,ko00480,ko00630,ko00650,ko00660,ko00860,ko00910,ko00970,ko01100,ko01110,ko01200,ko01210,ko01230,ko01240,ko02010	0.882318	0.000145432	gene-meta
LOC114309955	K01738	ko00270,ko00920,ko01100,ko01110,ko01200,ko01230	pme0014	L-Glutamic acid	L-谷氨酸	Amino acids and derivatives	C00025	ko00220,ko00250,ko00330,ko00340,ko00430,ko00470,ko00480,ko00630,ko00650,ko00660,ko00860,ko00910,ko00970,ko01100,ko01110,ko01200,ko01210,ko01230,ko01240,ko02010	-0.876963	0.000179978	gene-meta
LOC114311279	K01681	ko00020,ko00630,ko01100,ko01110,ko01200,ko01210,ko01230	pme0014	L-Glutamic acid	L-谷氨酸	Amino acids and derivatives	C00025	ko00220,ko00250,ko00330,ko00340,ko00430,ko00470,ko00480,ko00630,ko00650,ko00660,ko00860,ko00910,ko00970,ko01100,ko01110,ko01200,ko01210,ko01230,ko01240,ko02010	0.856511	0.000374581	gene-meta
LOC114311654	K01738	ko00270,ko00920,ko01100,ko01110,ko01200,ko01230	pme0014	L-Glutamic acid	L-谷氨酸	Amino acids and derivatives	C00025	ko00220,ko00250,ko00330,ko00340,ko00430,ko00470,ko00480,ko00630,ko00650,ko00660,ko00860,ko00910,ko00970,ko01100,ko01110,ko01200,ko01210,ko01230,ko01240,ko02010	0.859491	0.00033905	gene-meta
LOC114312986	K01649	ko00290,ko00620,ko01100,ko01110,ko01210,ko01230	pme0014	L-Glutamic acid	L-谷氨酸	Amino acids and derivatives	C00025	ko00220,ko00250,ko00330,ko00340,ko00430,ko00470,ko00480,ko00630,ko00650,ko00660,ko00860,ko00910,ko00970,ko01100,ko01110,ko01200,ko01210,ko01230,ko01240,ko02010	0.912693	3.44533e-05	gene-meta
LOC114313713	K05359	ko00400,ko01100,ko01110,ko01230	pme0014	L-Glutamic acid	L-谷氨酸	Amino acids and derivatives	C00025	ko00220,ko00250,ko00330,ko00340,ko00430,ko00470,ko00480,ko00630,ko00650,ko00660,ko00860,ko00910,ko00970,ko01100,ko01110,ko01200,ko01210,ko01230,ko01240,ko02010	0.827904	0.000883684	gene-meta
LOC114313917	K01803	ko00010,ko00051,ko00562,ko00710,ko01100,ko01110,ko01200,ko01230	pme0014	L-Glutamic acid	L-谷氨酸	Amino acids and derivatives	C00025	ko00220,ko00250,ko00330,ko00340,ko00430,ko00470,ko00480,ko00630,ko00650,ko00660,ko00860,ko00910,ko00970,ko01100,ko01110,ko01200,ko01210,ko01230,ko01240,ko02010	-0.84078	0.00061287	gene-meta
LOC114317503	K05359	ko00400,ko01100,ko01110,ko01230	pme0014	L-Glutamic acid	L-谷氨酸	Amino acids and derivatives	C00025	ko00220,ko00250,ko00330,ko00340,ko00430,ko00470,ko00480,ko00630,ko00650,ko00660,ko00860,ko00910,ko00970,ko01100,ko01110,ko01200,ko01210,ko01230,ko01240,ko02010	0.868177	0.00025022	gene-meta
LOC114318573	K00052	ko00290,ko00660,ko01100,ko01110,ko01210,ko01230	pme0014	L-Glutamic acid	L-谷氨酸	Amino acids and derivatives	C00025	ko00220,ko00250,ko00330,ko00340,ko00430,ko00470,ko00480,ko00630,ko00650,ko00660,ko00860,ko00910,ko00970,ko01100,ko01110,ko01200,ko01210,ko01230,ko01240,ko02010	-0.857872	0.000358019	gene-meta
LOC114319591	K00600	ko00260,ko00460,ko00630,ko00670,ko01100,ko01110,ko01200,ko01230,ko01240	pme0014	L-Glutamic acid	L-谷氨酸	Amino acids and derivatives	C00025	ko00220,ko00250,ko00330,ko00340,ko00430,ko00470,ko00480,ko00630,ko00650,ko00660,ko00860,ko00910,ko00970,ko01100,ko01110,ko01200,ko01210,ko01230,ko01240,ko02010	0.898224	7.23335e-05	gene-meta
LOC114320235	K00600	ko00260,ko00460,ko00630,ko00670,ko01100,ko01110,ko01200,ko01230,ko01240	pme0014	L-Glutamic acid	L-谷氨酸	Amino acids and derivatives	C00025	ko00220,ko00250,ko00330,ko00340,ko00430,ko00470,ko00480,ko00630,ko00650,ko00660,ko00860,ko00910,ko00970,ko01100,ko01110,ko01200,ko01210,ko01230,ko01240,ko02010	0.905974	4.9338e-05	gene-meta
LOC114321120	K00052	ko00290,ko00660,ko01100,ko01110,ko01210,ko01230	pme0014	L-Glutamic acid	L-谷氨酸	Amino acids and derivatives	C00025	ko00220,ko00250,ko00330,ko00340,ko00430,ko00470,ko00480,ko00630,ko00650,ko00660,ko00860,ko00910,ko00970,ko01100,ko01110,ko01200,ko01210,ko01230,ko01240,ko02010	-0.823132	0.00100458	gene-meta
novel.10598	K01738	ko00270,ko00920,ko01100,ko01110,ko01200,ko01230	pme0014	L-Glutamic acid	L-谷氨酸	Amino acids and derivatives	C00025	ko00220,ko00250,ko00330,ko00340,ko00430,ko00470,ko00480,ko00630,ko00650,ko00660,ko00860,ko00910,ko00970,ko01100,ko01110,ko01200,ko01210,ko01230,ko01240,ko02010	0.843142	0.000571134	gene-meta
novel.10728	K01850	ko00400,ko01100,ko01110,ko01230	pme0014	L-Glutamic acid	L-谷氨酸	Amino acids and derivatives	C00025	ko00220,ko00250,ko00330,ko00340,ko00430,ko00470,ko00480,ko00630,ko00650,ko00660,ko00860,ko00910,ko00970,ko01100,ko01110,ko01200,ko01210,ko01230,ko01240,ko02010	0.829055	0.000856264	gene-meta
novel.1158	K01783	ko00030,ko00040,ko00710,ko01100,ko01110,ko01200,ko01230	pme0014	L-Glutamic acid	L-谷氨酸	Amino acids and derivatives	C00025	ko00220,ko00250,ko00330,ko00340,ko00430,ko00470,ko00480,ko00630,ko00650,ko00660,ko00860,ko00910,ko00970,ko01100,ko01110,ko01200,ko01210,ko01230,ko01240,ko02010	-0.821541	0.00104761	gene-meta
novel.11680	K00927	ko00010,ko00710,ko01100,ko01110,ko01200,ko01230	pme0014	L-Glutamic acid	L-谷氨酸	Amino acids and derivatives	C00025	ko00220,ko00250,ko00330,ko00340,ko00430,ko00470,ko00480,ko00630,ko00650,ko00660,ko00860,ko00910,ko00970,ko01100,ko01110,ko01200,ko01210,ko01230,ko01240,ko02010	0.967775	2.59251e-07	gene-meta
novel.12060	K00765	ko00340,ko01100,ko01110,ko01230	pme0014	L-Glutamic acid	L-谷氨酸	Amino acids and derivatives	C00025	ko00220,ko00250,ko00330,ko00340,ko00430,ko00470,ko00480,ko00630,ko00650,ko00660,ko00860,ko00910,ko00970,ko01100,ko01110,ko01200,ko01210,ko01230,ko01240,ko02010	0.91176	3.62756e-05	gene-meta
novel.12222	K01652	ko00290,ko00650,ko00660,ko00770,ko01100,ko01110,ko01210,ko01230	pme0014	L-Glutamic acid	L-谷氨酸	Amino acids and derivatives	C00025	ko00220,ko00250,ko00330,ko00340,ko00430,ko00470,ko00480,ko00630,ko00650,ko00660,ko00860,ko00910,ko00970,ko01100,ko01110,ko01200,ko01210,ko01230,ko01240,ko02010	0.875039	0.000193851	gene-meta
novel.12669	K00615	ko00030,ko00710,ko01100,ko01110,ko01200,ko01230	pme0014	L-Glutamic acid	L-谷氨酸	Amino acids and derivatives	C00025	ko00220,ko00250,ko00330,ko00340,ko00430,ko00470,ko00480,ko00630,ko00650,ko00660,ko00860,ko00910,ko00970,ko01100,ko01110,ko01200,ko01210,ko01230,ko01240,ko02010	0.847444	0.000500782	gene-meta
novel.13666	K00600	ko00260,ko00460,ko00630,ko00670,ko01100,ko01110,ko01200,ko01230,ko01240	pme0014	L-Glutamic acid	L-谷氨酸	Amino acids and derivatives	C00025	ko00220,ko00250,ko00330,ko00340,ko00430,ko00470,ko00480,ko00630,ko00650,ko00660,ko00860,ko00910,ko00970,ko01100,ko01110,ko01200,ko01210,ko01230,ko01240,ko02010	-0.809861	0.00140856	gene-meta
novel.14497	K01803	ko00010,ko00051,ko00562,ko00710,ko01100,ko01110,ko01200,ko01230	pme0014	L-Glutamic acid	L-谷氨酸	Amino acids and derivatives	C00025	ko00220,ko00250,ko00330,ko00340,ko00430,ko00470,ko00480,ko00630,ko00650,ko00660,ko00860,ko00910,ko00970,ko01100,ko01110,ko01200,ko01210,ko01230,ko01240,ko02010	0.942266	4.58316e-06	gene-meta
novel.1528	K00600	ko00260,ko00460,ko00630,ko00670,ko01100,ko01110,ko01200,ko01230,ko01240	pme0014	L-Glutamic acid	L-谷氨酸	Amino acids and derivatives	C00025	ko00220,ko00250,ko00330,ko00340,ko00430,ko00470,ko00480,ko00630,ko00650,ko00660,ko00860,ko00910,ko00970,ko01100,ko01110,ko01200,ko01210,ko01230,ko01240,ko02010	0.957691	9.94405e-07	gene-meta
novel.2243	K14455	ko00220,ko00250,ko00270,ko00330,ko00350,ko00360,ko00400,ko00710,ko00950,ko00960,ko01100,ko01110,ko01200,ko01210,ko01230	pme0014	L-Glutamic acid	L-谷氨酸	Amino acids and derivatives	C00025	ko00220,ko00250,ko00330,ko00340,ko00430,ko00470,ko00480,ko00630,ko00650,ko00660,ko00860,ko00910,ko00970,ko01100,ko01110,ko01200,ko01210,ko01230,ko01240,ko02010	0.903969	5.46397e-05	gene-meta
novel.4976	K00789	ko00270,ko00999,ko01100,ko01110,ko01230,ko01240	pme0014	L-Glutamic acid	L-谷氨酸	Amino acids and derivatives	C00025	ko00220,ko00250,ko00330,ko00340,ko00430,ko00470,ko00480,ko00630,ko00650,ko00660,ko00860,ko00910,ko00970,ko01100,ko01110,ko01200,ko01210,ko01230,ko01240,ko02010	0.808212	0.00146639	gene-meta
novel.5183	K00549	ko00270,ko00450,ko01100,ko01110,ko01230	pme0014	L-Glutamic acid	L-谷氨酸	Amino acids and derivatives	C00025	ko00220,ko00250,ko00330,ko00340,ko00430,ko00470,ko00480,ko00630,ko00650,ko00660,ko00860,ko00910,ko00970,ko01100,ko01110,ko01200,ko01210,ko01230,ko01240,ko02010	0.846886	0.000509514	gene-meta
novel.6540	K00600	ko00260,ko00460,ko00630,ko00670,ko01100,ko01110,ko01200,ko01230,ko01240	pme0014	L-Glutamic acid	L-谷氨酸	Amino acids and derivatives	C00025	ko00220,ko00250,ko00330,ko00340,ko00430,ko00470,ko00480,ko00630,ko00650,ko00660,ko00860,ko00910,ko00970,ko01100,ko01110,ko01200,ko01210,ko01230,ko01240,ko02010	0.912961	3.39435e-05	gene-meta
novel.7744	K00789	ko00270,ko00999,ko01100,ko01110,ko01230,ko01240	pme0014	L-Glutamic acid	L-谷氨酸	Amino acids and derivatives	C00025	ko00220,ko00250,ko00330,ko00340,ko00430,ko00470,ko00480,ko00630,ko00650,ko00660,ko00860,ko00910,ko00970,ko01100,ko01110,ko01200,ko01210,ko01230,ko01240,ko02010	-0.900182	6.58633e-05	gene-meta
novel.800	K00600	ko00260,ko00460,ko00630,ko00670,ko01100,ko01110,ko01200,ko01230,ko01240	pme0014	L-Glutamic acid	L-谷氨酸	Amino acids and derivatives	C00025	ko00220,ko00250,ko00330,ko00340,ko00430,ko00470,ko00480,ko00630,ko00650,ko00660,ko00860,ko00910,ko00970,ko01100,ko01110,ko01200,ko01210,ko01230,ko01240,ko02010	-0.925975	1.5445e-05	gene-meta
novel.8348	K00927	ko00010,ko00710,ko01100,ko01110,ko01200,ko01230	pme0014	L-Glutamic acid	L-谷氨酸	Amino acids and derivatives	C00025	ko00220,ko00250,ko00330,ko00340,ko00430,ko00470,ko00480,ko00630,ko00650,ko00660,ko00860,ko00910,ko00970,ko01100,ko01110,ko01200,ko01210,ko01230,ko01240,ko02010	-0.817405	0.00116613	gene-meta
novel.8434	K01807	ko00030,ko00710,ko01100,ko01110,ko01200,ko01230	pme0014	L-Glutamic acid	L-谷氨酸	Amino acids and derivatives	C00025	ko00220,ko00250,ko00330,ko00340,ko00430,ko00470,ko00480,ko00630,ko00650,ko00660,ko00860,ko00910,ko00970,ko01100,ko01110,ko01200,ko01210,ko01230,ko01240,ko02010	0.911084	3.76426e-05	gene-meta
novel.8849	K01681	ko00020,ko00630,ko01100,ko01110,ko01200,ko01210,ko01230	pme0014	L-Glutamic acid	L-谷氨酸	Amino acids and derivatives	C00025	ko00220,ko00250,ko00330,ko00340,ko00430,ko00470,ko00480,ko00630,ko00650,ko00660,ko00860,ko00910,ko00970,ko01100,ko01110,ko01200,ko01210,ko01230,ko01240,ko02010	-0.810537	0.00138539	gene-meta
LOC114323756	K05359	ko00400,ko01100,ko01110,ko01230	mws0001	L-Asparagine	L-天冬酰胺	Amino acids and derivatives	C00152	ko00250,ko00460,ko00970,ko01100,ko01110,ko01230	0.835091	0.000723131	gene-meta
novel.8791	K01817	ko00400,ko01100,ko01110,ko01230	mws0001	L-Asparagine	L-天冬酰胺	Amino acids and derivatives	C00152	ko00250,ko00460,ko00970,ko01100,ko01110,ko01230	0.856744	0.000371711	gene-meta
LOC114257873	K00600	ko00260,ko00460,ko00630,ko00670,ko01100,ko01110,ko01200,ko01230,ko01240	pme2380	α-Ketoglutaric acid	α-酮戊二酸	Organic acids	C00026	ko00020,ko00040,ko00053,ko00220,ko00250,ko00300,ko00310,ko00340,ko00430,ko00470,ko00630,ko00650,ko00660,ko01100,ko01110,ko01200,ko01210,ko01230,ko01240	-0.849354	0.000471799	gene-meta
LOC114258407	K01850	ko00400,ko01100,ko01110,ko01230	pme2380	α-Ketoglutaric acid	α-酮戊二酸	Organic acids	C00026	ko00020,ko00040,ko00053,ko00220,ko00250,ko00300,ko00310,ko00340,ko00430,ko00470,ko00630,ko00650,ko00660,ko01100,ko01110,ko01200,ko01210,ko01230,ko01240	-0.834995	0.000725108	gene-meta
LOC114259343	K00134	ko00010,ko00710,ko01100,ko01110,ko01200,ko01230	pme2380	α-Ketoglutaric acid	α-酮戊二酸	Organic acids	C00026	ko00020,ko00040,ko00053,ko00220,ko00250,ko00300,ko00310,ko00340,ko00430,ko00470,ko00630,ko00650,ko00660,ko01100,ko01110,ko01200,ko01210,ko01230,ko01240	0.815956	0.00120999	gene-meta
LOC114259972	K00549	ko00270,ko00450,ko01100,ko01110,ko01230	pme2380	α-Ketoglutaric acid	α-酮戊二酸	Organic acids	C00026	ko00020,ko00040,ko00053,ko00220,ko00250,ko00300,ko00310,ko00340,ko00430,ko00470,ko00630,ko00650,ko00660,ko01100,ko01110,ko01200,ko01210,ko01230,ko01240	-0.874737	0.000196101	gene-meta
LOC114260707	K00134	ko00010,ko00710,ko01100,ko01110,ko01200,ko01230	pme2380	α-Ketoglutaric acid	α-酮戊二酸	Organic acids	C00026	ko00020,ko00040,ko00053,ko00220,ko00250,ko00300,ko00310,ko00340,ko00430,ko00470,ko00630,ko00650,ko00660,ko01100,ko01110,ko01200,ko01210,ko01230,ko01240	-0.828289	0.000874445	gene-meta
LOC114263982	K05359	ko00400,ko01100,ko01110,ko01230	pme2380	α-Ketoglutaric acid	α-酮戊二酸	Organic acids	C00026	ko00020,ko00040,ko00053,ko00220,ko00250,ko00300,ko00310,ko00340,ko00430,ko00470,ko00630,ko00650,ko00660,ko01100,ko01110,ko01200,ko01210,ko01230,ko01240	-0.816611	0.00118998	gene-meta
LOC114264630	K13832	ko00400,ko00999,ko01100,ko01110,ko01230	pme2380	α-Ketoglutaric acid	α-酮戊二酸	Organic acids	C00026	ko00020,ko00040,ko00053,ko00220,ko00250,ko00300,ko00310,ko00340,ko00430,ko00470,ko00630,ko00650,ko00660,ko01100,ko01110,ko01200,ko01210,ko01230,ko01240	0.859167	0.000342776	gene-meta
LOC114264673	K01586	ko00300,ko00470,ko01100,ko01110,ko01230	pme2380	α-Ketoglutaric acid	α-酮戊二酸	Organic acids	C00026	ko00020,ko00040,ko00053,ko00220,ko00250,ko00300,ko00310,ko00340,ko00430,ko00470,ko00630,ko00650,ko00660,ko01100,ko01110,ko01200,ko01210,ko01230,ko01240	-0.801806	0.00170839	gene-meta
LOC114270587	K14682	ko00220,ko01100,ko01110,ko01210,ko01230	pme2380	α-Ketoglutaric acid	α-酮戊二酸	Organic acids	C00026	ko00020,ko00040,ko00053,ko00220,ko00250,ko00300,ko00310,ko00340,ko00430,ko00470,ko00630,ko00650,ko00660,ko01100,ko01110,ko01200,ko01210,ko01230,ko01240	-0.834259	0.000740464	gene-meta
LOC114276814	K00134	ko00010,ko00710,ko01100,ko01110,ko01200,ko01230	pme2380	α-Ketoglutaric acid	α-酮戊二酸	Organic acids	C00026	ko00020,ko00040,ko00053,ko00220,ko00250,ko00300,ko00310,ko00340,ko00430,ko00470,ko00630,ko00650,ko00660,ko01100,ko01110,ko01200,ko01210,ko01230,ko01240	0.807852	0.00147924	gene-meta
LOC114279412	K01834	ko00010,ko00260,ko01100,ko01110,ko01200,ko01230	pme2380	α-Ketoglutaric acid	α-酮戊二酸	Organic acids	C00026	ko00020,ko00040,ko00053,ko00220,ko00250,ko00300,ko00310,ko00340,ko00430,ko00470,ko00630,ko00650,ko00660,ko01100,ko01110,ko01200,ko01210,ko01230,ko01240	-0.828949	0.000858777	gene-meta
LOC114284345	K01647	ko00020,ko00630,ko01100,ko01110,ko01200,ko01210,ko01230	pme2380	α-Ketoglutaric acid	α-酮戊二酸	Organic acids	C00026	ko00020,ko00040,ko00053,ko00220,ko00250,ko00300,ko00310,ko00340,ko00430,ko00470,ko00630,ko00650,ko00660,ko01100,ko01110,ko01200,ko01210,ko01230,ko01240	0.844122	0.000554475	gene-meta
LOC114286132	K00600	ko00260,ko00460,ko00630,ko00670,ko01100,ko01110,ko01200,ko01230,ko01240	pme2380	α-Ketoglutaric acid	α-酮戊二酸	Organic acids	C00026	ko00020,ko00040,ko00053,ko00220,ko00250,ko00300,ko00310,ko00340,ko00430,ko00470,ko00630,ko00650,ko00660,ko01100,ko01110,ko01200,ko01210,ko01230,ko01240	-0.894292	8.68345e-05	gene-meta
LOC114287775	K00765	ko00340,ko01100,ko01110,ko01230	pme2380	α-Ketoglutaric acid	α-酮戊二酸	Organic acids	C00026	ko00020,ko00040,ko00053,ko00220,ko00250,ko00300,ko00310,ko00340,ko00430,ko00470,ko00630,ko00650,ko00660,ko01100,ko01110,ko01200,ko01210,ko01230,ko01240	-0.839536	0.000635784	gene-meta
LOC114289145	K00928	ko00260,ko00261,ko00270,ko00300,ko01100,ko01110,ko01210,ko01230	pme2380	α-Ketoglutaric acid	α-酮戊二酸	Organic acids	C00026	ko00020,ko00040,ko00053,ko00220,ko00250,ko00300,ko00310,ko00340,ko00430,ko00470,ko00630,ko00650,ko00660,ko01100,ko01110,ko01200,ko01210,ko01230,ko01240	0.826315	0.000922608	gene-meta
LOC114296518	K01739	ko00270,ko00450,ko00920,ko01100,ko01110,ko01230	pme2380	α-Ketoglutaric acid	α-酮戊二酸	Organic acids	C00026	ko00020,ko00040,ko00053,ko00220,ko00250,ko00300,ko00310,ko00340,ko00430,ko00470,ko00630,ko00650,ko00660,ko01100,ko01110,ko01200,ko01210,ko01230,ko01240	-0.870384	0.000230853	gene-meta
LOC114298487	K00600	ko00260,ko00460,ko00630,ko00670,ko01100,ko01110,ko01200,ko01230,ko01240	pme2380	α-Ketoglutaric acid	α-酮戊二酸	Organic acids	C00026	ko00020,ko00040,ko00053,ko00220,ko00250,ko00300,ko00310,ko00340,ko00430,ko00470,ko00630,ko00650,ko00660,ko01100,ko01110,ko01200,ko01210,ko01230,ko01240	0.847358	0.000502121	gene-meta
LOC114298860	K00030	ko00020,ko01100,ko01110,ko01200,ko01210,ko01230	pme2380	α-Ketoglutaric acid	α-酮戊二酸	Organic acids	C00026	ko00020,ko00040,ko00053,ko00220,ko00250,ko00300,ko00310,ko00340,ko00430,ko00470,ko00630,ko00650,ko00660,ko01100,ko01110,ko01200,ko01210,ko01230,ko01240	-0.802675	0.00167389	gene-meta
LOC114302807	K01649	ko00290,ko00620,ko01100,ko01110,ko01210,ko01230	pme2380	α-Ketoglutaric acid	α-酮戊二酸	Organic acids	C00026	ko00020,ko00040,ko00053,ko00220,ko00250,ko00300,ko00310,ko00340,ko00430,ko00470,ko00630,ko00650,ko00660,ko01100,ko01110,ko01200,ko01210,ko01230,ko01240	-0.81884	0.00112389	gene-meta
LOC114303149	K05359	ko00400,ko01100,ko01110,ko01230	pme2380	α-Ketoglutaric acid	α-酮戊二酸	Organic acids	C00026	ko00020,ko00040,ko00053,ko00220,ko00250,ko00300,ko00310,ko00340,ko00430,ko00470,ko00630,ko00650,ko00660,ko01100,ko01110,ko01200,ko01210,ko01230,ko01240	0.837349	0.000677668	gene-meta
LOC114303310	K01850	ko00400,ko01100,ko01110,ko01230	pme2380	α-Ketoglutaric acid	α-酮戊二酸	Organic acids	C00026	ko00020,ko00040,ko00053,ko00220,ko00250,ko00300,ko00310,ko00340,ko00430,ko00470,ko00630,ko00650,ko00660,ko01100,ko01110,ko01200,ko01210,ko01230,ko01240	-0.805708	0.00155761	gene-meta
LOC114303384	K01738	ko00270,ko00920,ko01100,ko01110,ko01200,ko01230	pme2380	α-Ketoglutaric acid	α-酮戊二酸	Organic acids	C00026	ko00020,ko00040,ko00053,ko00220,ko00250,ko00300,ko00310,ko00340,ko00430,ko00470,ko00630,ko00650,ko00660,ko01100,ko01110,ko01200,ko01210,ko01230,ko01240	-0.811228	0.00136201	gene-meta
LOC114307828	K06001	ko00260,ko00400,ko01100,ko01110,ko01230	pme2380	α-Ketoglutaric acid	α-酮戊二酸	Organic acids	C00026	ko00020,ko00040,ko00053,ko00220,ko00250,ko00300,ko00310,ko00340,ko00430,ko00470,ko00630,ko00650,ko00660,ko01100,ko01110,ko01200,ko01210,ko01230,ko01240	-0.822988	0.00100842	gene-meta
LOC114309875	K00600	ko00260,ko00460,ko00630,ko00670,ko01100,ko01110,ko01200,ko01230,ko01240	pme2380	α-Ketoglutaric acid	α-酮戊二酸	Organic acids	C00026	ko00020,ko00040,ko00053,ko00220,ko00250,ko00300,ko00310,ko00340,ko00430,ko00470,ko00630,ko00650,ko00660,ko01100,ko01110,ko01200,ko01210,ko01230,ko01240	-0.815652	0.00121933	gene-meta
LOC114309955	K01738	ko00270,ko00920,ko01100,ko01110,ko01200,ko01230	pme2380	α-Ketoglutaric acid	α-酮戊二酸	Organic acids	C00026	ko00020,ko00040,ko00053,ko00220,ko00250,ko00300,ko00310,ko00340,ko00430,ko00470,ko00630,ko00650,ko00660,ko01100,ko01110,ko01200,ko01210,ko01230,ko01240	0.860696	0.00032544	gene-meta
LOC114312986	K01649	ko00290,ko00620,ko01100,ko01110,ko01210,ko01230	pme2380	α-Ketoglutaric acid	α-酮戊二酸	Organic acids	C00026	ko00020,ko00040,ko00053,ko00220,ko00250,ko00300,ko00310,ko00340,ko00430,ko00470,ko00630,ko00650,ko00660,ko01100,ko01110,ko01200,ko01210,ko01230,ko01240	-0.807785	0.00148162	gene-meta
LOC114318573	K00052	ko00290,ko00660,ko01100,ko01110,ko01210,ko01230	pme2380	α-Ketoglutaric acid	α-酮戊二酸	Organic acids	C00026	ko00020,ko00040,ko00053,ko00220,ko00250,ko00300,ko00310,ko00340,ko00430,ko00470,ko00630,ko00650,ko00660,ko01100,ko01110,ko01200,ko01210,ko01230,ko01240	0.823686	0.000989932	gene-meta
LOC114319591	K00600	ko00260,ko00460,ko00630,ko00670,ko01100,ko01110,ko01200,ko01230,ko01240	pme2380	α-Ketoglutaric acid	α-酮戊二酸	Organic acids	C00026	ko00020,ko00040,ko00053,ko00220,ko00250,ko00300,ko00310,ko00340,ko00430,ko00470,ko00630,ko00650,ko00660,ko01100,ko01110,ko01200,ko01210,ko01230,ko01240	-0.822542	0.00102038	gene-meta
LOC114321120	K00052	ko00290,ko00660,ko01100,ko01110,ko01210,ko01230	pme2380	α-Ketoglutaric acid	α-酮戊二酸	Organic acids	C00026	ko00020,ko00040,ko00053,ko00220,ko00250,ko00300,ko00310,ko00340,ko00430,ko00470,ko00630,ko00650,ko00660,ko01100,ko01110,ko01200,ko01210,ko01230,ko01240	0.914781	3.06358e-05	gene-meta
novel.11680	K00927	ko00010,ko00710,ko01100,ko01110,ko01200,ko01230	pme2380	α-Ketoglutaric acid	α-酮戊二酸	Organic acids	C00026	ko00020,ko00040,ko00053,ko00220,ko00250,ko00300,ko00310,ko00340,ko00430,ko00470,ko00630,ko00650,ko00660,ko01100,ko01110,ko01200,ko01210,ko01230,ko01240	-0.84307	0.000572373	gene-meta
novel.14497	K01803	ko00010,ko00051,ko00562,ko00710,ko01100,ko01110,ko01200,ko01230	pme2380	α-Ketoglutaric acid	α-酮戊二酸	Organic acids	C00026	ko00020,ko00040,ko00053,ko00220,ko00250,ko00300,ko00310,ko00340,ko00430,ko00470,ko00630,ko00650,ko00660,ko01100,ko01110,ko01200,ko01210,ko01230,ko01240	-0.816576	0.00119107	gene-meta
novel.1528	K00600	ko00260,ko00460,ko00630,ko00670,ko01100,ko01110,ko01200,ko01230,ko01240	pme2380	α-Ketoglutaric acid	α-酮戊二酸	Organic acids	C00026	ko00020,ko00040,ko00053,ko00220,ko00250,ko00300,ko00310,ko00340,ko00430,ko00470,ko00630,ko00650,ko00660,ko01100,ko01110,ko01200,ko01210,ko01230,ko01240	-0.843702	0.000561563	gene-meta
novel.7744	K00789	ko00270,ko00999,ko01100,ko01110,ko01230,ko01240	pme2380	α-Ketoglutaric acid	α-酮戊二酸	Organic acids	C00026	ko00020,ko00040,ko00053,ko00220,ko00250,ko00300,ko00310,ko00340,ko00430,ko00470,ko00630,ko00650,ko00660,ko01100,ko01110,ko01200,ko01210,ko01230,ko01240	0.908155	4.40412e-05	gene-meta
novel.800	K00600	ko00260,ko00460,ko00630,ko00670,ko01100,ko01110,ko01200,ko01230,ko01240	pme2380	α-Ketoglutaric acid	α-酮戊二酸	Organic acids	C00026	ko00020,ko00040,ko00053,ko00220,ko00250,ko00300,ko00310,ko00340,ko00430,ko00470,ko00630,ko00650,ko00660,ko01100,ko01110,ko01200,ko01210,ko01230,ko01240	0.818544	0.0011325	gene-meta
novel.8434	K01807	ko00030,ko00710,ko01100,ko01110,ko01200,ko01230	pme2380	α-Ketoglutaric acid	α-酮戊二酸	Organic acids	C00026	ko00020,ko00040,ko00053,ko00220,ko00250,ko00300,ko00310,ko00340,ko00430,ko00470,ko00630,ko00650,ko00660,ko01100,ko01110,ko01200,ko01210,ko01230,ko01240	-0.81676	0.00118548	gene-meta
LOC114256178	K01681	ko00020,ko00630,ko01100,ko01110,ko01200,ko01210,ko01230	mws1050	O-Acetylserine	O-乙酰丝氨酸	Amino acids and derivatives	C00979	ko00270,ko00908,ko00920,ko01100,ko01110,ko01200,ko01230,ko04122	-0.813962	0.00127241	gene-meta
LOC114260707	K00134	ko00010,ko00710,ko01100,ko01110,ko01200,ko01230	mws1050	O-Acetylserine	O-乙酰丝氨酸	Amino acids and derivatives	C00979	ko00270,ko00908,ko00920,ko01100,ko01110,ko01200,ko01230,ko04122	-0.894966	8.42008e-05	gene-meta
LOC114260873	K00826	ko00270,ko00280,ko00290,ko00770,ko00966,ko01100,ko01110,ko01210,ko01230,ko01240	mws1050	O-Acetylserine	O-乙酰丝氨酸	Amino acids and derivatives	C00979	ko00270,ko00908,ko00920,ko01100,ko01110,ko01200,ko01230,ko04122	-0.808906	0.00144183	gene-meta
LOC114263982	K05359	ko00400,ko01100,ko01110,ko01230	mws1050	O-Acetylserine	O-乙酰丝氨酸	Amino acids and derivatives	C00979	ko00270,ko00908,ko00920,ko01100,ko01110,ko01200,ko01230,ko04122	-0.818014	0.00114805	gene-meta
LOC114264673	K01586	ko00300,ko00470,ko01100,ko01110,ko01230	mws1050	O-Acetylserine	O-乙酰丝氨酸	Amino acids and derivatives	C00979	ko00270,ko00908,ko00920,ko01100,ko01110,ko01200,ko01230,ko04122	-0.806578	0.00152542	gene-meta
LOC114265310	K01738	ko00270,ko00920,ko01100,ko01110,ko01200,ko01230	mws1050	O-Acetylserine	O-乙酰丝氨酸	Amino acids and derivatives	C00979	ko00270,ko00908,ko00920,ko01100,ko01110,ko01200,ko01230,ko04122	-0.947324	2.92282e-06	gene-meta
LOC114265851	K01807	ko00030,ko00710,ko01100,ko01110,ko01200,ko01230	mws1050	O-Acetylserine	O-乙酰丝氨酸	Amino acids and derivatives	C00979	ko00270,ko00908,ko00920,ko01100,ko01110,ko01200,ko01230,ko04122	0.802301	0.00168868	gene-meta
LOC114271698	K00928	ko00260,ko00261,ko00270,ko00300,ko01100,ko01110,ko01210,ko01230	mws1050	O-Acetylserine	O-乙酰丝氨酸	Amino acids and derivatives	C00979	ko00270,ko00908,ko00920,ko01100,ko01110,ko01200,ko01230,ko04122	-0.847401	0.000501462	gene-meta
LOC114279412	K01834	ko00010,ko00260,ko01100,ko01110,ko01200,ko01230	mws1050	O-Acetylserine	O-乙酰丝氨酸	Amino acids and derivatives	C00979	ko00270,ko00908,ko00920,ko01100,ko01110,ko01200,ko01230,ko04122	-0.819579	0.0011026	gene-meta
LOC114279530	K00873	ko00010,ko00620,ko01100,ko01110,ko01200,ko01230	mws1050	O-Acetylserine	O-乙酰丝氨酸	Amino acids and derivatives	C00979	ko00270,ko00908,ko00920,ko01100,ko01110,ko01200,ko01230,ko04122	0.858827	0.000346725	gene-meta
LOC114281509	K13034	ko00270,ko00460,ko00920,ko01100,ko01110,ko01200,ko01230	mws1050	O-Acetylserine	O-乙酰丝氨酸	Amino acids and derivatives	C00979	ko00270,ko00908,ko00920,ko01100,ko01110,ko01200,ko01230,ko04122	0.868618	0.000246257	gene-meta
LOC114285039	K05359	ko00400,ko01100,ko01110,ko01230	mws1050	O-Acetylserine	O-乙酰丝氨酸	Amino acids and derivatives	C00979	ko00270,ko00908,ko00920,ko01100,ko01110,ko01200,ko01230,ko04122	0.828124	0.0008784	gene-meta
LOC114291075	K01850	ko00400,ko01100,ko01110,ko01230	mws1050	O-Acetylserine	O-乙酰丝氨酸	Amino acids and derivatives	C00979	ko00270,ko00908,ko00920,ko01100,ko01110,ko01200,ko01230,ko04122	-0.855933	0.000381798	gene-meta
LOC114293819	K00145	ko00220,ko01100,ko01110,ko01210,ko01230	mws1050	O-Acetylserine	O-乙酰丝氨酸	Amino acids and derivatives	C00979	ko00270,ko00908,ko00920,ko01100,ko01110,ko01200,ko01230,ko04122	0.916354	2.79868e-05	gene-meta
LOC114296666	K00640	ko00270,ko00920,ko01100,ko01110,ko01200,ko01230	mws1050	O-Acetylserine	O-乙酰丝氨酸	Amino acids and derivatives	C00979	ko00270,ko00908,ko00920,ko01100,ko01110,ko01200,ko01230,ko04122	-0.85618	0.000378703	gene-meta
LOC114298860	K00030	ko00020,ko01100,ko01110,ko01200,ko01210,ko01230	mws1050	O-Acetylserine	O-乙酰丝氨酸	Amino acids and derivatives	C00979	ko00270,ko00908,ko00920,ko01100,ko01110,ko01200,ko01230,ko04122	-0.879309	0.000164134	gene-meta
LOC114300863	K00789	ko00270,ko00999,ko01100,ko01110,ko01230,ko01240	mws1050	O-Acetylserine	O-乙酰丝氨酸	Amino acids and derivatives	C00979	ko00270,ko00908,ko00920,ko01100,ko01110,ko01200,ko01230,ko04122	-0.826667	0.000913875	gene-meta
LOC114303310	K01850	ko00400,ko01100,ko01110,ko01230	mws1050	O-Acetylserine	O-乙酰丝氨酸	Amino acids and derivatives	C00979	ko00270,ko00908,ko00920,ko01100,ko01110,ko01200,ko01230,ko04122	-0.897394	7.5224e-05	gene-meta
LOC114309875	K00600	ko00260,ko00460,ko00630,ko00670,ko01100,ko01110,ko01200,ko01230,ko01240	mws1050	O-Acetylserine	O-乙酰丝氨酸	Amino acids and derivatives	C00979	ko00270,ko00908,ko00920,ko01100,ko01110,ko01200,ko01230,ko04122	-0.891263	9.94862e-05	gene-meta
LOC114312986	K01649	ko00290,ko00620,ko01100,ko01110,ko01210,ko01230	mws1050	O-Acetylserine	O-乙酰丝氨酸	Amino acids and derivatives	C00979	ko00270,ko00908,ko00920,ko01100,ko01110,ko01200,ko01230,ko04122	-0.816545	0.00119201	gene-meta
novel.10598	K01738	ko00270,ko00920,ko01100,ko01110,ko01200,ko01230	mws1050	O-Acetylserine	O-乙酰丝氨酸	Amino acids and derivatives	C00979	ko00270,ko00908,ko00920,ko01100,ko01110,ko01200,ko01230,ko04122	-0.803495	0.00164182	gene-meta
novel.10728	K01850	ko00400,ko01100,ko01110,ko01230	mws1050	O-Acetylserine	O-乙酰丝氨酸	Amino acids and derivatives	C00979	ko00270,ko00908,ko00920,ko01100,ko01110,ko01200,ko01230,ko04122	-0.846196	0.000520459	gene-meta
novel.12060	K00765	ko00340,ko01100,ko01110,ko01230	mws1050	O-Acetylserine	O-乙酰丝氨酸	Amino acids and derivatives	C00979	ko00270,ko00908,ko00920,ko01100,ko01110,ko01200,ko01230,ko04122	-0.905123	5.15354e-05	gene-meta
novel.13666	K00600	ko00260,ko00460,ko00630,ko00670,ko01100,ko01110,ko01200,ko01230,ko01240	mws1050	O-Acetylserine	O-乙酰丝氨酸	Amino acids and derivatives	C00979	ko00270,ko00908,ko00920,ko01100,ko01110,ko01200,ko01230,ko04122	0.858058	0.000355798	gene-meta
novel.1528	K00600	ko00260,ko00460,ko00630,ko00670,ko01100,ko01110,ko01200,ko01230,ko01240	mws1050	O-Acetylserine	O-乙酰丝氨酸	Amino acids and derivatives	C00979	ko00270,ko00908,ko00920,ko01100,ko01110,ko01200,ko01230,ko04122	-0.813724	0.00128001	gene-meta
novel.4638	K01681	ko00020,ko00630,ko01100,ko01110,ko01200,ko01210,ko01230	mws1050	O-Acetylserine	O-乙酰丝氨酸	Amino acids and derivatives	C00979	ko00270,ko00908,ko00920,ko01100,ko01110,ko01200,ko01230,ko04122	0.836036	0.000703826	gene-meta
novel.5374	K01803	ko00010,ko00051,ko00562,ko00710,ko01100,ko01110,ko01200,ko01230	mws1050	O-Acetylserine	O-乙酰丝氨酸	Amino acids and derivatives	C00979	ko00270,ko00908,ko00920,ko01100,ko01110,ko01200,ko01230,ko04122	0.853385	0.000414918	gene-meta
novel.6467	K13832	ko00400,ko00999,ko01100,ko01110,ko01230	mws1050	O-Acetylserine	O-乙酰丝氨酸	Amino acids and derivatives	C00979	ko00270,ko00908,ko00920,ko01100,ko01110,ko01200,ko01230,ko04122	0.920964	2.12464e-05	gene-meta
novel.8434	K01807	ko00030,ko00710,ko01100,ko01110,ko01200,ko01230	mws1050	O-Acetylserine	O-乙酰丝氨酸	Amino acids and derivatives	C00979	ko00270,ko00908,ko00920,ko01100,ko01110,ko01200,ko01230,ko04122	-0.893315	9.07697e-05	gene-meta
LOC114256178	K01681	ko00020,ko00630,ko01100,ko01110,ko01200,ko01210,ko01230	mws0219	L-Aspartic Acid	L-天冬氨酸	Amino acids and derivatives	C00049	ko00220,ko00250,ko00260,ko00261,ko00270,ko00300,ko00340,ko00410,ko00460,ko00470,ko00710,ko00760,ko00770,ko00970,ko00999,ko01100,ko01110,ko01200,ko01210,ko01230,ko01240,ko02010	0.958041	9.54495e-07	gene-meta
LOC114257089	K01696	ko00260,ko00400,ko01100,ko01110,ko01230	mws0219	L-Aspartic Acid	L-天冬氨酸	Amino acids and derivatives	C00049	ko00220,ko00250,ko00260,ko00261,ko00270,ko00300,ko00340,ko00410,ko00460,ko00470,ko00710,ko00760,ko00770,ko00970,ko00999,ko01100,ko01110,ko01200,ko01210,ko01230,ko01240,ko02010	0.86446	0.000285673	gene-meta
LOC114259972	K00549	ko00270,ko00450,ko01100,ko01110,ko01230	mws0219	L-Aspartic Acid	L-天冬氨酸	Amino acids and derivatives	C00049	ko00220,ko00250,ko00260,ko00261,ko00270,ko00300,ko00340,ko00410,ko00460,ko00470,ko00710,ko00760,ko00770,ko00970,ko00999,ko01100,ko01110,ko01200,ko01210,ko01230,ko01240,ko02010	0.833152	0.000764022	gene-meta
LOC114260707	K00134	ko00010,ko00710,ko01100,ko01110,ko01200,ko01230	mws0219	L-Aspartic Acid	L-天冬氨酸	Amino acids and derivatives	C00049	ko00220,ko00250,ko00260,ko00261,ko00270,ko00300,ko00340,ko00410,ko00460,ko00470,ko00710,ko00760,ko00770,ko00970,ko00999,ko01100,ko01110,ko01200,ko01210,ko01230,ko01240,ko02010	0.930421	1.14179e-05	gene-meta
LOC114260873	K00826	ko00270,ko00280,ko00290,ko00770,ko00966,ko01100,ko01110,ko01210,ko01230,ko01240	mws0219	L-Aspartic Acid	L-天冬氨酸	Amino acids and derivatives	C00049	ko00220,ko00250,ko00260,ko00261,ko00270,ko00300,ko00340,ko00410,ko00460,ko00470,ko00710,ko00760,ko00770,ko00970,ko00999,ko01100,ko01110,ko01200,ko01210,ko01230,ko01240,ko02010	0.839394	0.000638444	gene-meta
LOC114263982	K05359	ko00400,ko01100,ko01110,ko01230	mws0219	L-Aspartic Acid	L-天冬氨酸	Amino acids and derivatives	C00049	ko00220,ko00250,ko00260,ko00261,ko00270,ko00300,ko00340,ko00410,ko00460,ko00470,ko00710,ko00760,ko00770,ko00970,ko00999,ko01100,ko01110,ko01200,ko01210,ko01230,ko01240,ko02010	0.869172	0.000241336	gene-meta
LOC114264673	K01586	ko00300,ko00470,ko01100,ko01110,ko01230	mws0219	L-Aspartic Acid	L-天冬氨酸	Amino acids and derivatives	C00049	ko00220,ko00250,ko00260,ko00261,ko00270,ko00300,ko00340,ko00410,ko00460,ko00470,ko00710,ko00760,ko00770,ko00970,ko00999,ko01100,ko01110,ko01200,ko01210,ko01230,ko01240,ko02010	0.951506	1.94649e-06	gene-meta
LOC114265310	K01738	ko00270,ko00920,ko01100,ko01110,ko01200,ko01230	mws0219	L-Aspartic Acid	L-天冬氨酸	Amino acids and derivatives	C00049	ko00220,ko00250,ko00260,ko00261,ko00270,ko00300,ko00340,ko00410,ko00460,ko00470,ko00710,ko00760,ko00770,ko00970,ko00999,ko01100,ko01110,ko01200,ko01210,ko01230,ko01240,ko02010	0.885662	0.000126647	gene-meta
LOC114268516	K01696	ko00260,ko00400,ko01100,ko01110,ko01230	mws0219	L-Aspartic Acid	L-天冬氨酸	Amino acids and derivatives	C00049	ko00220,ko00250,ko00260,ko00261,ko00270,ko00300,ko00340,ko00410,ko00460,ko00470,ko00710,ko00760,ko00770,ko00970,ko00999,ko01100,ko01110,ko01200,ko01210,ko01230,ko01240,ko02010	0.824816	0.000960556	gene-meta
LOC114269760	K00817	ko00340,ko00350,ko00360,ko00400,ko00960,ko01100,ko01110,ko01230	mws0219	L-Aspartic Acid	L-天冬氨酸	Amino acids and derivatives	C00049	ko00220,ko00250,ko00260,ko00261,ko00270,ko00300,ko00340,ko00410,ko00460,ko00470,ko00710,ko00760,ko00770,ko00970,ko00999,ko01100,ko01110,ko01200,ko01210,ko01230,ko01240,ko02010	0.909672	4.06277e-05	gene-meta
LOC114271698	K00928	ko00260,ko00261,ko00270,ko00300,ko01100,ko01110,ko01210,ko01230	mws0219	L-Aspartic Acid	L-天冬氨酸	Amino acids and derivatives	C00049	ko00220,ko00250,ko00260,ko00261,ko00270,ko00300,ko00340,ko00410,ko00460,ko00470,ko00710,ko00760,ko00770,ko00970,ko00999,ko01100,ko01110,ko01200,ko01210,ko01230,ko01240,ko02010	0.974603	7.97399e-08	gene-meta
LOC114275093	K00873	ko00010,ko00620,ko01100,ko01110,ko01200,ko01230	mws0219	L-Aspartic Acid	L-天冬氨酸	Amino acids and derivatives	C00049	ko00220,ko00250,ko00260,ko00261,ko00270,ko00300,ko00340,ko00410,ko00460,ko00470,ko00710,ko00760,ko00770,ko00970,ko00999,ko01100,ko01110,ko01200,ko01210,ko01230,ko01240,ko02010	0.956711	1.11307e-06	gene-meta
LOC114276420	K01738	ko00270,ko00920,ko01100,ko01110,ko01200,ko01230	mws0219	L-Aspartic Acid	L-天冬氨酸	Amino acids and derivatives	C00049	ko00220,ko00250,ko00260,ko00261,ko00270,ko00300,ko00340,ko00410,ko00460,ko00470,ko00710,ko00760,ko00770,ko00970,ko00999,ko01100,ko01110,ko01200,ko01210,ko01230,ko01240,ko02010	0.982734	1.17404e-08	gene-meta
LOC114277173	K00600	ko00260,ko00460,ko00630,ko00670,ko01100,ko01110,ko01200,ko01230,ko01240	mws0219	L-Aspartic Acid	L-天冬氨酸	Amino acids and derivatives	C00049	ko00220,ko00250,ko00260,ko00261,ko00270,ko00300,ko00340,ko00410,ko00460,ko00470,ko00710,ko00760,ko00770,ko00970,ko00999,ko01100,ko01110,ko01200,ko01210,ko01230,ko01240,ko02010	0.862392	0.000307029	gene-meta
LOC114279412	K01834	ko00010,ko00260,ko01100,ko01110,ko01200,ko01230	mws0219	L-Aspartic Acid	L-天冬氨酸	Amino acids and derivatives	C00049	ko00220,ko00250,ko00260,ko00261,ko00270,ko00300,ko00340,ko00410,ko00460,ko00470,ko00710,ko00760,ko00770,ko00970,ko00999,ko01100,ko01110,ko01200,ko01210,ko01230,ko01240,ko02010	0.913791	3.24009e-05	gene-meta
LOC114279530	K00873	ko00010,ko00620,ko01100,ko01110,ko01200,ko01230	mws0219	L-Aspartic Acid	L-天冬氨酸	Amino acids and derivatives	C00049	ko00220,ko00250,ko00260,ko00261,ko00270,ko00300,ko00340,ko00410,ko00460,ko00470,ko00710,ko00760,ko00770,ko00970,ko00999,ko01100,ko01110,ko01200,ko01210,ko01230,ko01240,ko02010	-0.898855	7.01965e-05	gene-meta
LOC114285039	K05359	ko00400,ko01100,ko01110,ko01230	mws0219	L-Aspartic Acid	L-天冬氨酸	Amino acids and derivatives	C00049	ko00220,ko00250,ko00260,ko00261,ko00270,ko00300,ko00340,ko00410,ko00460,ko00470,ko00710,ko00760,ko00770,ko00970,ko00999,ko01100,ko01110,ko01200,ko01210,ko01230,ko01240,ko02010	-0.878333	0.000170591	gene-meta
LOC114285508	K00264	ko00250,ko00910,ko01100,ko01110,ko01230	mws0219	L-Aspartic Acid	L-天冬氨酸	Amino acids and derivatives	C00049	ko00220,ko00250,ko00260,ko00261,ko00270,ko00300,ko00340,ko00410,ko00460,ko00470,ko00710,ko00760,ko00770,ko00970,ko00999,ko01100,ko01110,ko01200,ko01210,ko01230,ko01240,ko02010	0.872834	0.00021075	gene-meta
LOC114287775	K00765	ko00340,ko01100,ko01110,ko01230	mws0219	L-Aspartic Acid	L-天冬氨酸	Amino acids and derivatives	C00049	ko00220,ko00250,ko00260,ko00261,ko00270,ko00300,ko00340,ko00410,ko00460,ko00470,ko00710,ko00760,ko00770,ko00970,ko00999,ko01100,ko01110,ko01200,ko01210,ko01230,ko01240,ko02010	0.883249	0.000139997	gene-meta
LOC114291075	K01850	ko00400,ko01100,ko01110,ko01230	mws0219	L-Aspartic Acid	L-天冬氨酸	Amino acids and derivatives	C00049	ko00220,ko00250,ko00260,ko00261,ko00270,ko00300,ko00340,ko00410,ko00460,ko00470,ko00710,ko00760,ko00770,ko00970,ko00999,ko01100,ko01110,ko01200,ko01210,ko01230,ko01240,ko02010	0.960289	7.27542e-07	gene-meta
LOC114293819	K00145	ko00220,ko01100,ko01110,ko01210,ko01230	mws0219	L-Aspartic Acid	L-天冬氨酸	Amino acids and derivatives	C00049	ko00220,ko00250,ko00260,ko00261,ko00270,ko00300,ko00340,ko00410,ko00460,ko00470,ko00710,ko00760,ko00770,ko00970,ko00999,ko01100,ko01110,ko01200,ko01210,ko01230,ko01240,ko02010	-0.892378	9.46724e-05	gene-meta
LOC114294219	K01623	ko00010,ko00030,ko00051,ko00710,ko01100,ko01110,ko01200,ko01230	mws0219	L-Aspartic Acid	L-天冬氨酸	Amino acids and derivatives	C00049	ko00220,ko00250,ko00260,ko00261,ko00270,ko00300,ko00340,ko00410,ko00460,ko00470,ko00710,ko00760,ko00770,ko00970,ko00999,ko01100,ko01110,ko01200,ko01210,ko01230,ko01240,ko02010	0.941268	4.98451e-06	gene-meta
LOC114295192	K00053	ko00290,ko00770,ko01100,ko01110,ko01210,ko01230	mws0219	L-Aspartic Acid	L-天冬氨酸	Amino acids and derivatives	C00049	ko00220,ko00250,ko00260,ko00261,ko00270,ko00300,ko00340,ko00410,ko00460,ko00470,ko00710,ko00760,ko00770,ko00970,ko00999,ko01100,ko01110,ko01200,ko01210,ko01230,ko01240,ko02010	-0.852083	0.000432674	gene-meta
LOC114296448	K00826	ko00270,ko00280,ko00290,ko00770,ko00966,ko01100,ko01110,ko01210,ko01230,ko01240	mws0219	L-Aspartic Acid	L-天冬氨酸	Amino acids and derivatives	C00049	ko00220,ko00250,ko00260,ko00261,ko00270,ko00300,ko00340,ko00410,ko00460,ko00470,ko00710,ko00760,ko00770,ko00970,ko00999,ko01100,ko01110,ko01200,ko01210,ko01230,ko01240,ko02010	0.908906	4.23259e-05	gene-meta
LOC114296518	K01739	ko00270,ko00450,ko00920,ko01100,ko01110,ko01230	mws0219	L-Aspartic Acid	L-天冬氨酸	Amino acids and derivatives	C00049	ko00220,ko00250,ko00260,ko00261,ko00270,ko00300,ko00340,ko00410,ko00460,ko00470,ko00710,ko00760,ko00770,ko00970,ko00999,ko01100,ko01110,ko01200,ko01210,ko01230,ko01240,ko02010	0.861243	0.000319416	gene-meta
LOC114298860	K00030	ko00020,ko01100,ko01110,ko01200,ko01210,ko01230	mws0219	L-Aspartic Acid	L-天冬氨酸	Amino acids and derivatives	C00049	ko00220,ko00250,ko00260,ko00261,ko00270,ko00300,ko00340,ko00410,ko00460,ko00470,ko00710,ko00760,ko00770,ko00970,ko00999,ko01100,ko01110,ko01200,ko01210,ko01230,ko01240,ko02010	0.860971	0.000322405	gene-meta
LOC114300863	K00789	ko00270,ko00999,ko01100,ko01110,ko01230,ko01240	mws0219	L-Aspartic Acid	L-天冬氨酸	Amino acids and derivatives	C00049	ko00220,ko00250,ko00260,ko00261,ko00270,ko00300,ko00340,ko00410,ko00460,ko00470,ko00710,ko00760,ko00770,ko00970,ko00999,ko01100,ko01110,ko01200,ko01210,ko01230,ko01240,ko02010	0.948186	2.69538e-06	gene-meta
LOC114302807	K01649	ko00290,ko00620,ko01100,ko01110,ko01210,ko01230	mws0219	L-Aspartic Acid	L-天冬氨酸	Amino acids and derivatives	C00049	ko00220,ko00250,ko00260,ko00261,ko00270,ko00300,ko00340,ko00410,ko00460,ko00470,ko00710,ko00760,ko00770,ko00970,ko00999,ko01100,ko01110,ko01200,ko01210,ko01230,ko01240,ko02010	0.881694	0.000149168	gene-meta
LOC114303310	K01850	ko00400,ko01100,ko01110,ko01230	mws0219	L-Aspartic Acid	L-天冬氨酸	Amino acids and derivatives	C00049	ko00220,ko00250,ko00260,ko00261,ko00270,ko00300,ko00340,ko00410,ko00460,ko00470,ko00710,ko00760,ko00770,ko00970,ko00999,ko01100,ko01110,ko01200,ko01210,ko01230,ko01240,ko02010	0.883206	0.000140245	gene-meta
LOC114303384	K01738	ko00270,ko00920,ko01100,ko01110,ko01200,ko01230	mws0219	L-Aspartic Acid	L-天冬氨酸	Amino acids and derivatives	C00049	ko00220,ko00250,ko00260,ko00261,ko00270,ko00300,ko00340,ko00410,ko00460,ko00470,ko00710,ko00760,ko00770,ko00970,ko00999,ko01100,ko01110,ko01200,ko01210,ko01230,ko01240,ko02010	0.885541	0.00012729	gene-meta
LOC114306445	K00789	ko00270,ko00999,ko01100,ko01110,ko01230,ko01240	mws0219	L-Aspartic Acid	L-天冬氨酸	Amino acids and derivatives	C00049	ko00220,ko00250,ko00260,ko00261,ko00270,ko00300,ko00340,ko00410,ko00460,ko00470,ko00710,ko00760,ko00770,ko00970,ko00999,ko01100,ko01110,ko01200,ko01210,ko01230,ko01240,ko02010	0.906572	4.78399e-05	gene-meta
LOC114307565	K00789	ko00270,ko00999,ko01100,ko01110,ko01230,ko01240	mws0219	L-Aspartic Acid	L-天冬氨酸	Amino acids and derivatives	C00049	ko00220,ko00250,ko00260,ko00261,ko00270,ko00300,ko00340,ko00410,ko00460,ko00470,ko00710,ko00760,ko00770,ko00970,ko00999,ko01100,ko01110,ko01200,ko01210,ko01230,ko01240,ko02010	0.910027	3.98617e-05	gene-meta
LOC114308504	K00948	ko00030,ko00230,ko01100,ko01110,ko01200,ko01230	mws0219	L-Aspartic Acid	L-天冬氨酸	Amino acids and derivatives	C00049	ko00220,ko00250,ko00260,ko00261,ko00270,ko00300,ko00340,ko00410,ko00460,ko00470,ko00710,ko00760,ko00770,ko00970,ko00999,ko01100,ko01110,ko01200,ko01210,ko01230,ko01240,ko02010	0.942014	4.68212e-06	gene-meta
LOC114309875	K00600	ko00260,ko00460,ko00630,ko00670,ko01100,ko01110,ko01200,ko01230,ko01240	mws0219	L-Aspartic Acid	L-天冬氨酸	Amino acids and derivatives	C00049	ko00220,ko00250,ko00260,ko00261,ko00270,ko00300,ko00340,ko00410,ko00460,ko00470,ko00710,ko00760,ko00770,ko00970,ko00999,ko01100,ko01110,ko01200,ko01210,ko01230,ko01240,ko02010	0.935017	8.1773e-06	gene-meta
LOC114309948	K01940	ko00220,ko00250,ko01100,ko01110,ko01230	mws0219	L-Aspartic Acid	L-天冬氨酸	Amino acids and derivatives	C00049	ko00220,ko00250,ko00260,ko00261,ko00270,ko00300,ko00340,ko00410,ko00460,ko00470,ko00710,ko00760,ko00770,ko00970,ko00999,ko01100,ko01110,ko01200,ko01210,ko01230,ko01240,ko02010	0.859225	0.000342102	gene-meta
LOC114311279	K01681	ko00020,ko00630,ko01100,ko01110,ko01200,ko01210,ko01230	mws0219	L-Aspartic Acid	L-天冬氨酸	Amino acids and derivatives	C00049	ko00220,ko00250,ko00260,ko00261,ko00270,ko00300,ko00340,ko00410,ko00460,ko00470,ko00710,ko00760,ko00770,ko00970,ko00999,ko01100,ko01110,ko01200,ko01210,ko01230,ko01240,ko02010	0.980764	2.00838e-08	gene-meta
LOC114312986	K01649	ko00290,ko00620,ko01100,ko01110,ko01210,ko01230	mws0219	L-Aspartic Acid	L-天冬氨酸	Amino acids and derivatives	C00049	ko00220,ko00250,ko00260,ko00261,ko00270,ko00300,ko00340,ko00410,ko00460,ko00470,ko00710,ko00760,ko00770,ko00970,ko00999,ko01100,ko01110,ko01200,ko01210,ko01230,ko01240,ko02010	0.951194	2.0089e-06	gene-meta
LOC114313917	K01803	ko00010,ko00051,ko00562,ko00710,ko01100,ko01110,ko01200,ko01230	mws0219	L-Aspartic Acid	L-天冬氨酸	Amino acids and derivatives	C00049	ko00220,ko00250,ko00260,ko00261,ko00270,ko00300,ko00340,ko00410,ko00460,ko00470,ko00710,ko00760,ko00770,ko00970,ko00999,ko01100,ko01110,ko01200,ko01210,ko01230,ko01240,ko02010	-0.861258	0.00031925	gene-meta
LOC114321965	K01953	ko00250,ko01100,ko01110,ko01230	mws0219	L-Aspartic Acid	L-天冬氨酸	Amino acids and derivatives	C00049	ko00220,ko00250,ko00260,ko00261,ko00270,ko00300,ko00340,ko00410,ko00460,ko00470,ko00710,ko00760,ko00770,ko00970,ko00999,ko01100,ko01110,ko01200,ko01210,ko01230,ko01240,ko02010	0.906446	4.81526e-05	gene-meta
novel.11680	K00927	ko00010,ko00710,ko01100,ko01110,ko01200,ko01230	mws0219	L-Aspartic Acid	L-天冬氨酸	Amino acids and derivatives	C00049	ko00220,ko00250,ko00260,ko00261,ko00270,ko00300,ko00340,ko00410,ko00460,ko00470,ko00710,ko00760,ko00770,ko00970,ko00999,ko01100,ko01110,ko01200,ko01210,ko01230,ko01240,ko02010	0.836105	0.000702441	gene-meta
novel.12060	K00765	ko00340,ko01100,ko01110,ko01230	mws0219	L-Aspartic Acid	L-天冬氨酸	Amino acids and derivatives	C00049	ko00220,ko00250,ko00260,ko00261,ko00270,ko00300,ko00340,ko00410,ko00460,ko00470,ko00710,ko00760,ko00770,ko00970,ko00999,ko01100,ko01110,ko01200,ko01210,ko01230,ko01240,ko02010	0.817141	0.00117401	gene-meta
novel.12222	K01652	ko00290,ko00650,ko00660,ko00770,ko01100,ko01110,ko01210,ko01230	mws0219	L-Aspartic Acid	L-天冬氨酸	Amino acids and derivatives	C00049	ko00220,ko00250,ko00260,ko00261,ko00270,ko00300,ko00340,ko00410,ko00460,ko00470,ko00710,ko00760,ko00770,ko00970,ko00999,ko01100,ko01110,ko01200,ko01210,ko01230,ko01240,ko02010	0.852521	0.000426631	gene-meta
novel.12669	K00615	ko00030,ko00710,ko01100,ko01110,ko01200,ko01230	mws0219	L-Aspartic Acid	L-天冬氨酸	Amino acids and derivatives	C00049	ko00220,ko00250,ko00260,ko00261,ko00270,ko00300,ko00340,ko00410,ko00460,ko00470,ko00710,ko00760,ko00770,ko00970,ko00999,ko01100,ko01110,ko01200,ko01210,ko01230,ko01240,ko02010	0.846369	0.000517689	gene-meta
novel.14497	K01803	ko00010,ko00051,ko00562,ko00710,ko01100,ko01110,ko01200,ko01230	mws0219	L-Aspartic Acid	L-天冬氨酸	Amino acids and derivatives	C00049	ko00220,ko00250,ko00260,ko00261,ko00270,ko00300,ko00340,ko00410,ko00460,ko00470,ko00710,ko00760,ko00770,ko00970,ko00999,ko01100,ko01110,ko01200,ko01210,ko01230,ko01240,ko02010	0.916149	2.83208e-05	gene-meta
novel.1528	K00600	ko00260,ko00460,ko00630,ko00670,ko01100,ko01110,ko01200,ko01230,ko01240	mws0219	L-Aspartic Acid	L-天冬氨酸	Amino acids and derivatives	C00049	ko00220,ko00250,ko00260,ko00261,ko00270,ko00300,ko00340,ko00410,ko00460,ko00470,ko00710,ko00760,ko00770,ko00970,ko00999,ko01100,ko01110,ko01200,ko01210,ko01230,ko01240,ko02010	0.917228	2.65945e-05	gene-meta
novel.2243	K14455	ko00220,ko00250,ko00270,ko00330,ko00350,ko00360,ko00400,ko00710,ko00950,ko00960,ko01100,ko01110,ko01200,ko01210,ko01230	mws0219	L-Aspartic Acid	L-天冬氨酸	Amino acids and derivatives	C00049	ko00220,ko00250,ko00260,ko00261,ko00270,ko00300,ko00340,ko00410,ko00460,ko00470,ko00710,ko00760,ko00770,ko00970,ko00999,ko01100,ko01110,ko01200,ko01210,ko01230,ko01240,ko02010	0.949737	2.32138e-06	gene-meta
novel.4976	K00789	ko00270,ko00999,ko01100,ko01110,ko01230,ko01240	mws0219	L-Aspartic Acid	L-天冬氨酸	Amino acids and derivatives	C00049	ko00220,ko00250,ko00260,ko00261,ko00270,ko00300,ko00340,ko00410,ko00460,ko00470,ko00710,ko00760,ko00770,ko00970,ko00999,ko01100,ko01110,ko01200,ko01210,ko01230,ko01240,ko02010	0.893821	8.87131e-05	gene-meta
novel.5183	K00549	ko00270,ko00450,ko01100,ko01110,ko01230	mws0219	L-Aspartic Acid	L-天冬氨酸	Amino acids and derivatives	C00049	ko00220,ko00250,ko00260,ko00261,ko00270,ko00300,ko00340,ko00410,ko00460,ko00470,ko00710,ko00760,ko00770,ko00970,ko00999,ko01100,ko01110,ko01200,ko01210,ko01230,ko01240,ko02010	0.862269	0.000308337	gene-meta
novel.5374	K01803	ko00010,ko00051,ko00562,ko00710,ko01100,ko01110,ko01200,ko01230	mws0219	L-Aspartic Acid	L-天冬氨酸	Amino acids and derivatives	C00049	ko00220,ko00250,ko00260,ko00261,ko00270,ko00300,ko00340,ko00410,ko00460,ko00470,ko00710,ko00760,ko00770,ko00970,ko00999,ko01100,ko01110,ko01200,ko01210,ko01230,ko01240,ko02010	-0.969584	1.948e-07	gene-meta
novel.6467	K13832	ko00400,ko00999,ko01100,ko01110,ko01230	mws0219	L-Aspartic Acid	L-天冬氨酸	Amino acids and derivatives	C00049	ko00220,ko00250,ko00260,ko00261,ko00270,ko00300,ko00340,ko00410,ko00460,ko00470,ko00710,ko00760,ko00770,ko00970,ko00999,ko01100,ko01110,ko01200,ko01210,ko01230,ko01240,ko02010	-0.819436	0.00110671	gene-meta
novel.6540	K00600	ko00260,ko00460,ko00630,ko00670,ko01100,ko01110,ko01200,ko01230,ko01240	mws0219	L-Aspartic Acid	L-天冬氨酸	Amino acids and derivatives	C00049	ko00220,ko00250,ko00260,ko00261,ko00270,ko00300,ko00340,ko00410,ko00460,ko00470,ko00710,ko00760,ko00770,ko00970,ko00999,ko01100,ko01110,ko01200,ko01210,ko01230,ko01240,ko02010	0.877947	0.000173193	gene-meta
novel.8434	K01807	ko00030,ko00710,ko01100,ko01110,ko01200,ko01230	mws0219	L-Aspartic Acid	L-天冬氨酸	Amino acids and derivatives	C00049	ko00220,ko00250,ko00260,ko00261,ko00270,ko00300,ko00340,ko00410,ko00460,ko00470,ko00710,ko00760,ko00770,ko00970,ko00999,ko01100,ko01110,ko01200,ko01210,ko01230,ko01240,ko02010	0.95088	2.07322e-06	gene-meta
novel.8841	K00789	ko00270,ko00999,ko01100,ko01110,ko01230,ko01240	mws0219	L-Aspartic Acid	L-天冬氨酸	Amino acids and derivatives	C00049	ko00220,ko00250,ko00260,ko00261,ko00270,ko00300,ko00340,ko00410,ko00460,ko00470,ko00710,ko00760,ko00770,ko00970,ko00999,ko01100,ko01110,ko01200,ko01210,ko01230,ko01240,ko02010	0.924488	1.70162e-05	gene-meta
LOC114256178	K01681	ko00020,ko00630,ko01100,ko01110,ko01200,ko01210,ko01230	pmb3101	2-Isopropylmalic Acid	2-异丙基苹果酸	Organic acids	C02504	ko00290,ko00620,ko01100,ko01110,ko01210,ko01230	0.824996	0.000955923	gene-meta
LOC114257873	K00600	ko00260,ko00460,ko00630,ko00670,ko01100,ko01110,ko01200,ko01230,ko01240	pmb3101	2-Isopropylmalic Acid	2-异丙基苹果酸	Organic acids	C02504	ko00290,ko00620,ko01100,ko01110,ko01210,ko01230	0.960312	7.25409e-07	gene-meta
LOC114258407	K01850	ko00400,ko01100,ko01110,ko01230	pmb3101	2-Isopropylmalic Acid	2-异丙基苹果酸	Organic acids	C02504	ko00290,ko00620,ko01100,ko01110,ko01210,ko01230	0.981357	1.71883e-08	gene-meta
LOC114259399	K01663	ko00340,ko01100,ko01110,ko01230	pmb3101	2-Isopropylmalic Acid	2-异丙基苹果酸	Organic acids	C02504	ko00290,ko00620,ko01100,ko01110,ko01210,ko01230	-0.876824	0.000180958	gene-meta
LOC114259972	K00549	ko00270,ko00450,ko01100,ko01110,ko01230	pmb3101	2-Isopropylmalic Acid	2-异丙基苹果酸	Organic acids	C02504	ko00290,ko00620,ko01100,ko01110,ko01210,ko01230	0.960809	6.81709e-07	gene-meta
LOC114260707	K00134	ko00010,ko00710,ko01100,ko01110,ko01200,ko01230	pmb3101	2-Isopropylmalic Acid	2-异丙基苹果酸	Organic acids	C02504	ko00290,ko00620,ko01100,ko01110,ko01210,ko01230	0.918757	2.4291e-05	gene-meta
LOC114260873	K00826	ko00270,ko00280,ko00290,ko00770,ko00966,ko01100,ko01110,ko01210,ko01230,ko01240	pmb3101	2-Isopropylmalic Acid	2-异丙基苹果酸	Organic acids	C02504	ko00290,ko00620,ko01100,ko01110,ko01210,ko01230	0.860164	0.000331395	gene-meta
LOC114262904	K01079	ko00260,ko01100,ko01110,ko01200,ko01230	pmb3101	2-Isopropylmalic Acid	2-异丙基苹果酸	Organic acids	C02504	ko00290,ko00620,ko01100,ko01110,ko01210,ko01230	-0.813685	0.00128128	gene-meta
LOC114263982	K05359	ko00400,ko01100,ko01110,ko01230	pmb3101	2-Isopropylmalic Acid	2-异丙基苹果酸	Organic acids	C02504	ko00290,ko00620,ko01100,ko01110,ko01210,ko01230	0.958605	8.92866e-07	gene-meta
LOC114264630	K13832	ko00400,ko00999,ko01100,ko01110,ko01230	pmb3101	2-Isopropylmalic Acid	2-异丙基苹果酸	Organic acids	C02504	ko00290,ko00620,ko01100,ko01110,ko01210,ko01230	-0.806044	0.00154511	gene-meta
LOC114264673	K01586	ko00300,ko00470,ko01100,ko01110,ko01230	pmb3101	2-Isopropylmalic Acid	2-异丙基苹果酸	Organic acids	C02504	ko00290,ko00620,ko01100,ko01110,ko01210,ko01230	0.856301	0.000377201	gene-meta
LOC114265293	K00134	ko00010,ko00710,ko01100,ko01110,ko01200,ko01230	pmb3101	2-Isopropylmalic Acid	2-异丙基苹果酸	Organic acids	C02504	ko00290,ko00620,ko01100,ko01110,ko01210,ko01230	-0.827105	0.000903099	gene-meta
LOC114265310	K01738	ko00270,ko00920,ko01100,ko01110,ko01200,ko01230	pmb3101	2-Isopropylmalic Acid	2-异丙基苹果酸	Organic acids	C02504	ko00290,ko00620,ko01100,ko01110,ko01210,ko01230	0.806416	0.00153139	gene-meta
LOC114265851	K01807	ko00030,ko00710,ko01100,ko01110,ko01200,ko01230	pmb3101	2-Isopropylmalic Acid	2-异丙基苹果酸	Organic acids	C02504	ko00290,ko00620,ko01100,ko01110,ko01210,ko01230	-0.921873	2.0084e-05	gene-meta
LOC114266044	K00927	ko00010,ko00710,ko01100,ko01110,ko01200,ko01230	pmb3101	2-Isopropylmalic Acid	2-异丙基苹果酸	Organic acids	C02504	ko00290,ko00620,ko01100,ko01110,ko01210,ko01230	-0.859156	0.000342908	gene-meta
LOC114267503	K00640	ko00270,ko00920,ko01100,ko01110,ko01200,ko01230	pmb3101	2-Isopropylmalic Acid	2-异丙基苹果酸	Organic acids	C02504	ko00290,ko00620,ko01100,ko01110,ko01210,ko01230	0.840652	0.000615197	gene-meta
LOC114270587	K14682	ko00220,ko01100,ko01110,ko01210,ko01230	pmb3101	2-Isopropylmalic Acid	2-异丙基苹果酸	Organic acids	C02504	ko00290,ko00620,ko01100,ko01110,ko01210,ko01230	0.916118	2.83715e-05	gene-meta
LOC114270648	K00789	ko00270,ko00999,ko01100,ko01110,ko01230,ko01240	pmb3101	2-Isopropylmalic Acid	2-异丙基苹果酸	Organic acids	C02504	ko00290,ko00620,ko01100,ko01110,ko01210,ko01230	0.869177	0.000241293	gene-meta
LOC114271698	K00928	ko00260,ko00261,ko00270,ko00300,ko01100,ko01110,ko01210,ko01230	pmb3101	2-Isopropylmalic Acid	2-异丙基苹果酸	Organic acids	C02504	ko00290,ko00620,ko01100,ko01110,ko01210,ko01230	0.838507	0.00065524	gene-meta
LOC114273296	K00611	ko00220,ko01100,ko01110,ko01230	pmb3101	2-Isopropylmalic Acid	2-异丙基苹果酸	Organic acids	C02504	ko00290,ko00620,ko01100,ko01110,ko01210,ko01230	-0.830243	0.000828676	gene-meta
LOC114273989	K01620	ko00260,ko01100,ko01110,ko01230	pmb3101	2-Isopropylmalic Acid	2-异丙基苹果酸	Organic acids	C02504	ko00290,ko00620,ko01100,ko01110,ko01210,ko01230	0.84883	0.000479628	gene-meta
LOC114276397	K00134	ko00010,ko00710,ko01100,ko01110,ko01200,ko01230	pmb3101	2-Isopropylmalic Acid	2-异丙基苹果酸	Organic acids	C02504	ko00290,ko00620,ko01100,ko01110,ko01210,ko01230	-0.80348	0.00164239	gene-meta
LOC114276420	K01738	ko00270,ko00920,ko01100,ko01110,ko01200,ko01230	pmb3101	2-Isopropylmalic Acid	2-异丙基苹果酸	Organic acids	C02504	ko00290,ko00620,ko01100,ko01110,ko01210,ko01230	0.830539	0.000821912	gene-meta
LOC114277169	K00600	ko00260,ko00460,ko00630,ko00670,ko01100,ko01110,ko01200,ko01230,ko01240	pmb3101	2-Isopropylmalic Acid	2-异丙基苹果酸	Organic acids	C02504	ko00290,ko00620,ko01100,ko01110,ko01210,ko01230	-0.923252	1.84167e-05	gene-meta
LOC114279412	K01834	ko00010,ko00260,ko01100,ko01110,ko01200,ko01230	pmb3101	2-Isopropylmalic Acid	2-异丙基苹果酸	Organic acids	C02504	ko00290,ko00620,ko01100,ko01110,ko01210,ko01230	0.935217	8.05495e-06	gene-meta
LOC114279530	K00873	ko00010,ko00620,ko01100,ko01110,ko01200,ko01230	pmb3101	2-Isopropylmalic Acid	2-异丙基苹果酸	Organic acids	C02504	ko00290,ko00620,ko01100,ko01110,ko01210,ko01230	-0.885928	0.000125241	gene-meta
LOC114281509	K13034	ko00270,ko00460,ko00920,ko01100,ko01110,ko01200,ko01230	pmb3101	2-Isopropylmalic Acid	2-异丙基苹果酸	Organic acids	C02504	ko00290,ko00620,ko01100,ko01110,ko01210,ko01230	-0.849642	0.000467552	gene-meta
LOC114284345	K01647	ko00020,ko00630,ko01100,ko01110,ko01200,ko01210,ko01230	pmb3101	2-Isopropylmalic Acid	2-异丙基苹果酸	Organic acids	C02504	ko00290,ko00620,ko01100,ko01110,ko01210,ko01230	-0.946126	3.26392e-06	gene-meta
LOC114286132	K00600	ko00260,ko00460,ko00630,ko00670,ko01100,ko01110,ko01200,ko01230,ko01240	pmb3101	2-Isopropylmalic Acid	2-异丙基苹果酸	Organic acids	C02504	ko00290,ko00620,ko01100,ko01110,ko01210,ko01230	0.901549	6.16213e-05	gene-meta
LOC114287775	K00765	ko00340,ko01100,ko01110,ko01230	pmb3101	2-Isopropylmalic Acid	2-异丙基苹果酸	Organic acids	C02504	ko00290,ko00620,ko01100,ko01110,ko01210,ko01230	0.942902	4.34071e-06	gene-meta
LOC114289145	K00928	ko00260,ko00261,ko00270,ko00300,ko01100,ko01110,ko01210,ko01230	pmb3101	2-Isopropylmalic Acid	2-异丙基苹果酸	Organic acids	C02504	ko00290,ko00620,ko01100,ko01110,ko01210,ko01230	-0.86436	0.000286677	gene-meta
LOC114290250	K01915	ko00220,ko00250,ko00630,ko00910,ko01100,ko01230	pmb3101	2-Isopropylmalic Acid	2-异丙基苹果酸	Organic acids	C02504	ko00290,ko00620,ko01100,ko01110,ko01210,ko01230	0.839364	0.000639005	gene-meta
LOC114291075	K01850	ko00400,ko01100,ko01110,ko01230	pmb3101	2-Isopropylmalic Acid	2-异丙基苹果酸	Organic acids	C02504	ko00290,ko00620,ko01100,ko01110,ko01210,ko01230	0.819494	0.00110504	gene-meta
LOC114292026	K01817	ko00400,ko01100,ko01110,ko01230	pmb3101	2-Isopropylmalic Acid	2-异丙基苹果酸	Organic acids	C02504	ko00290,ko00620,ko01100,ko01110,ko01210,ko01230	0.80769	0.00148505	gene-meta
LOC114292883	K01623	ko00010,ko00030,ko00051,ko00710,ko01100,ko01110,ko01200,ko01230	pmb3101	2-Isopropylmalic Acid	2-异丙基苹果酸	Organic acids	C02504	ko00290,ko00620,ko01100,ko01110,ko01210,ko01230	-0.869757	0.000236235	gene-meta
LOC114293819	K00145	ko00220,ko01100,ko01110,ko01210,ko01230	pmb3101	2-Isopropylmalic Acid	2-异丙基苹果酸	Organic acids	C02504	ko00290,ko00620,ko01100,ko01110,ko01210,ko01230	-0.868582	0.000246577	gene-meta
LOC114296518	K01739	ko00270,ko00450,ko00920,ko01100,ko01110,ko01230	pmb3101	2-Isopropylmalic Acid	2-异丙基苹果酸	Organic acids	C02504	ko00290,ko00620,ko01100,ko01110,ko01210,ko01230	0.931416	1.06432e-05	gene-meta
LOC114296598	K01738	ko00270,ko00920,ko01100,ko01110,ko01200,ko01230	pmb3101	2-Isopropylmalic Acid	2-异丙基苹果酸	Organic acids	C02504	ko00290,ko00620,ko01100,ko01110,ko01210,ko01230	-0.818335	0.00113862	gene-meta
LOC114296666	K00640	ko00270,ko00920,ko01100,ko01110,ko01200,ko01230	pmb3101	2-Isopropylmalic Acid	2-异丙基苹果酸	Organic acids	C02504	ko00290,ko00620,ko01100,ko01110,ko01210,ko01230	0.891826	9.70313e-05	gene-meta
LOC114298394	K00928	ko00260,ko00261,ko00270,ko00300,ko01100,ko01110,ko01210,ko01230	pmb3101	2-Isopropylmalic Acid	2-异丙基苹果酸	Organic acids	C02504	ko00290,ko00620,ko01100,ko01110,ko01210,ko01230	-0.802285	0.00168931	gene-meta
LOC114298487	K00600	ko00260,ko00460,ko00630,ko00670,ko01100,ko01110,ko01200,ko01230,ko01240	pmb3101	2-Isopropylmalic Acid	2-异丙基苹果酸	Organic acids	C02504	ko00290,ko00620,ko01100,ko01110,ko01210,ko01230	-0.880614	0.000155805	gene-meta
LOC114298860	K00030	ko00020,ko01100,ko01110,ko01200,ko01210,ko01230	pmb3101	2-Isopropylmalic Acid	2-异丙基苹果酸	Organic acids	C02504	ko00290,ko00620,ko01100,ko01110,ko01210,ko01230	0.899876	6.68434e-05	gene-meta
LOC114300863	K00789	ko00270,ko00999,ko01100,ko01110,ko01230,ko01240	pmb3101	2-Isopropylmalic Acid	2-异丙基苹果酸	Organic acids	C02504	ko00290,ko00620,ko01100,ko01110,ko01210,ko01230	0.872191	0.000215892	gene-meta
LOC114302807	K01649	ko00290,ko00620,ko01100,ko01110,ko01210,ko01230	pmb3101	2-Isopropylmalic Acid	2-异丙基苹果酸	Organic acids	C02504	ko00290,ko00620,ko01100,ko01110,ko01210,ko01230	0.925738	1.56872e-05	gene-meta
LOC114303310	K01850	ko00400,ko01100,ko01110,ko01230	pmb3101	2-Isopropylmalic Acid	2-异丙基苹果酸	Organic acids	C02504	ko00290,ko00620,ko01100,ko01110,ko01210,ko01230	0.901394	6.20899e-05	gene-meta
LOC114303384	K01738	ko00270,ko00920,ko01100,ko01110,ko01200,ko01230	pmb3101	2-Isopropylmalic Acid	2-异丙基苹果酸	Organic acids	C02504	ko00290,ko00620,ko01100,ko01110,ko01210,ko01230	0.864032	0.000289996	gene-meta
LOC114303825	K01803	ko00010,ko00051,ko00562,ko00710,ko01100,ko01110,ko01200,ko01230	pmb3101	2-Isopropylmalic Acid	2-异丙基苹果酸	Organic acids	C02504	ko00290,ko00620,ko01100,ko01110,ko01210,ko01230	-0.942946	4.3243e-06	gene-meta
LOC114305259	K01649	ko00290,ko00620,ko01100,ko01110,ko01210,ko01230	pmb3101	2-Isopropylmalic Acid	2-异丙基苹果酸	Organic acids	C02504	ko00290,ko00620,ko01100,ko01110,ko01210,ko01230	-0.823906	0.000984171	gene-meta
LOC114307565	K00789	ko00270,ko00999,ko01100,ko01110,ko01230,ko01240	pmb3101	2-Isopropylmalic Acid	2-异丙基苹果酸	Organic acids	C02504	ko00290,ko00620,ko01100,ko01110,ko01210,ko01230	0.811018	0.00136908	gene-meta
LOC114307828	K06001	ko00260,ko00400,ko01100,ko01110,ko01230	pmb3101	2-Isopropylmalic Acid	2-异丙基苹果酸	Organic acids	C02504	ko00290,ko00620,ko01100,ko01110,ko01210,ko01230	0.940152	5.46634e-06	gene-meta
LOC114309875	K00600	ko00260,ko00460,ko00630,ko00670,ko01100,ko01110,ko01200,ko01230,ko01240	pmb3101	2-Isopropylmalic Acid	2-异丙基苹果酸	Organic acids	C02504	ko00290,ko00620,ko01100,ko01110,ko01210,ko01230	0.8907	0.000101987	gene-meta
LOC114309948	K01940	ko00220,ko00250,ko01100,ko01110,ko01230	pmb3101	2-Isopropylmalic Acid	2-异丙基苹果酸	Organic acids	C02504	ko00290,ko00620,ko01100,ko01110,ko01210,ko01230	0.890238	0.00010408	gene-meta
LOC114309955	K01738	ko00270,ko00920,ko01100,ko01110,ko01200,ko01230	pmb3101	2-Isopropylmalic Acid	2-异丙基苹果酸	Organic acids	C02504	ko00290,ko00620,ko01100,ko01110,ko01210,ko01230	-0.827477	0.000894023	gene-meta
LOC114311279	K01681	ko00020,ko00630,ko01100,ko01110,ko01200,ko01210,ko01230	pmb3101	2-Isopropylmalic Acid	2-异丙基苹果酸	Organic acids	C02504	ko00290,ko00620,ko01100,ko01110,ko01210,ko01230	0.815773	0.0012156	gene-meta
LOC114311654	K01738	ko00270,ko00920,ko01100,ko01110,ko01200,ko01230	pmb3101	2-Isopropylmalic Acid	2-异丙基苹果酸	Organic acids	C02504	ko00290,ko00620,ko01100,ko01110,ko01210,ko01230	0.862025	0.000310944	gene-meta
LOC114312986	K01649	ko00290,ko00620,ko01100,ko01110,ko01210,ko01230	pmb3101	2-Isopropylmalic Acid	2-异丙基苹果酸	Organic acids	C02504	ko00290,ko00620,ko01100,ko01110,ko01210,ko01230	0.897645	7.43407e-05	gene-meta
LOC114313713	K05359	ko00400,ko01100,ko01110,ko01230	pmb3101	2-Isopropylmalic Acid	2-异丙基苹果酸	Organic acids	C02504	ko00290,ko00620,ko01100,ko01110,ko01210,ko01230	0.831887	0.000791629	gene-meta
LOC114313917	K01803	ko00010,ko00051,ko00562,ko00710,ko01100,ko01110,ko01200,ko01230	pmb3101	2-Isopropylmalic Acid	2-异丙基苹果酸	Organic acids	C02504	ko00290,ko00620,ko01100,ko01110,ko01210,ko01230	-0.830992	0.000811642	gene-meta
LOC114317503	K05359	ko00400,ko01100,ko01110,ko01230	pmb3101	2-Isopropylmalic Acid	2-异丙基苹果酸	Organic acids	C02504	ko00290,ko00620,ko01100,ko01110,ko01210,ko01230	0.857231	0.000365751	gene-meta
LOC114318573	K00052	ko00290,ko00660,ko01100,ko01110,ko01210,ko01230	pmb3101	2-Isopropylmalic Acid	2-异丙基苹果酸	Organic acids	C02504	ko00290,ko00620,ko01100,ko01110,ko01210,ko01230	-0.934613	8.42878e-06	gene-meta
LOC114319591	K00600	ko00260,ko00460,ko00630,ko00670,ko01100,ko01110,ko01200,ko01230,ko01240	pmb3101	2-Isopropylmalic Acid	2-异丙基苹果酸	Organic acids	C02504	ko00290,ko00620,ko01100,ko01110,ko01210,ko01230	0.933805	8.95077e-06	gene-meta
LOC114320235	K00600	ko00260,ko00460,ko00630,ko00670,ko01100,ko01110,ko01200,ko01230,ko01240	pmb3101	2-Isopropylmalic Acid	2-异丙基苹果酸	Organic acids	C02504	ko00290,ko00620,ko01100,ko01110,ko01210,ko01230	0.902281	5.94393e-05	gene-meta
LOC114321120	K00052	ko00290,ko00660,ko01100,ko01110,ko01210,ko01230	pmb3101	2-Isopropylmalic Acid	2-异丙基苹果酸	Organic acids	C02504	ko00290,ko00620,ko01100,ko01110,ko01210,ko01230	-0.83954	0.000635712	gene-meta
novel.10598	K01738	ko00270,ko00920,ko01100,ko01110,ko01200,ko01230	pmb3101	2-Isopropylmalic Acid	2-异丙基苹果酸	Organic acids	C02504	ko00290,ko00620,ko01100,ko01110,ko01210,ko01230	0.800119	0.00177692	gene-meta
novel.10728	K01850	ko00400,ko01100,ko01110,ko01230	pmb3101	2-Isopropylmalic Acid	2-异丙基苹果酸	Organic acids	C02504	ko00290,ko00620,ko01100,ko01110,ko01210,ko01230	0.814361	0.00125973	gene-meta
novel.1158	K01783	ko00030,ko00040,ko00710,ko01100,ko01110,ko01200,ko01230	pmb3101	2-Isopropylmalic Acid	2-异丙基苹果酸	Organic acids	C02504	ko00290,ko00620,ko01100,ko01110,ko01210,ko01230	-0.832706	0.000773668	gene-meta
novel.11680	K00927	ko00010,ko00710,ko01100,ko01110,ko01200,ko01230	pmb3101	2-Isopropylmalic Acid	2-异丙基苹果酸	Organic acids	C02504	ko00290,ko00620,ko01100,ko01110,ko01210,ko01230	0.94645	3.16864e-06	gene-meta
novel.12060	K00765	ko00340,ko01100,ko01110,ko01230	pmb3101	2-Isopropylmalic Acid	2-异丙基苹果酸	Organic acids	C02504	ko00290,ko00620,ko01100,ko01110,ko01210,ko01230	0.874707	0.000196319	gene-meta
novel.12222	K01652	ko00290,ko00650,ko00660,ko00770,ko01100,ko01110,ko01210,ko01230	pmb3101	2-Isopropylmalic Acid	2-异丙基苹果酸	Organic acids	C02504	ko00290,ko00620,ko01100,ko01110,ko01210,ko01230	0.83408	0.000744242	gene-meta
novel.12669	K00615	ko00030,ko00710,ko01100,ko01110,ko01200,ko01230	pmb3101	2-Isopropylmalic Acid	2-异丙基苹果酸	Organic acids	C02504	ko00290,ko00620,ko01100,ko01110,ko01210,ko01230	0.87136	0.000222672	gene-meta
novel.13666	K00600	ko00260,ko00460,ko00630,ko00670,ko01100,ko01110,ko01200,ko01230,ko01240	pmb3101	2-Isopropylmalic Acid	2-异丙基苹果酸	Organic acids	C02504	ko00290,ko00620,ko01100,ko01110,ko01210,ko01230	-0.811837	0.00134164	gene-meta
novel.14150	K01714	ko00261,ko00300,ko01100,ko01110,ko01230	pmb3101	2-Isopropylmalic Acid	2-异丙基苹果酸	Organic acids	C02504	ko00290,ko00620,ko01100,ko01110,ko01210,ko01230	-0.876776	0.000181291	gene-meta
novel.14497	K01803	ko00010,ko00051,ko00562,ko00710,ko01100,ko01110,ko01200,ko01230	pmb3101	2-Isopropylmalic Acid	2-异丙基苹果酸	Organic acids	C02504	ko00290,ko00620,ko01100,ko01110,ko01210,ko01230	0.903074	5.71441e-05	gene-meta
novel.1528	K00600	ko00260,ko00460,ko00630,ko00670,ko01100,ko01110,ko01200,ko01230,ko01240	pmb3101	2-Isopropylmalic Acid	2-异丙基苹果酸	Organic acids	C02504	ko00290,ko00620,ko01100,ko01110,ko01210,ko01230	0.934695	8.37768e-06	gene-meta
novel.2243	K14455	ko00220,ko00250,ko00270,ko00330,ko00350,ko00360,ko00400,ko00710,ko00950,ko00960,ko01100,ko01110,ko01200,ko01210,ko01230	pmb3101	2-Isopropylmalic Acid	2-异丙基苹果酸	Organic acids	C02504	ko00290,ko00620,ko01100,ko01110,ko01210,ko01230	0.863994	0.000290385	gene-meta
novel.5183	K00549	ko00270,ko00450,ko01100,ko01110,ko01230	pmb3101	2-Isopropylmalic Acid	2-异丙基苹果酸	Organic acids	C02504	ko00290,ko00620,ko01100,ko01110,ko01210,ko01230	0.808846	0.00144393	gene-meta
novel.6433	K05359	ko00400,ko01100,ko01110,ko01230	pmb3101	2-Isopropylmalic Acid	2-异丙基苹果酸	Organic acids	C02504	ko00290,ko00620,ko01100,ko01110,ko01210,ko01230	-0.864277	0.000287514	gene-meta
novel.6540	K00600	ko00260,ko00460,ko00630,ko00670,ko01100,ko01110,ko01200,ko01230,ko01240	pmb3101	2-Isopropylmalic Acid	2-异丙基苹果酸	Organic acids	C02504	ko00290,ko00620,ko01100,ko01110,ko01210,ko01230	0.865683	0.000273606	gene-meta
novel.7744	K00789	ko00270,ko00999,ko01100,ko01110,ko01230,ko01240	pmb3101	2-Isopropylmalic Acid	2-异丙基苹果酸	Organic acids	C02504	ko00290,ko00620,ko01100,ko01110,ko01210,ko01230	-0.906488	4.80479e-05	gene-meta
novel.800	K00600	ko00260,ko00460,ko00630,ko00670,ko01100,ko01110,ko01200,ko01230,ko01240	pmb3101	2-Isopropylmalic Acid	2-异丙基苹果酸	Organic acids	C02504	ko00290,ko00620,ko01100,ko01110,ko01210,ko01230	-0.964994	3.90327e-07	gene-meta
novel.8166	K12524	ko00260,ko00261,ko00270,ko00300,ko01100,ko01110,ko01230	pmb3101	2-Isopropylmalic Acid	2-异丙基苹果酸	Organic acids	C02504	ko00290,ko00620,ko01100,ko01110,ko01210,ko01230	-0.854347	0.00040216	gene-meta
novel.8348	K00927	ko00010,ko00710,ko01100,ko01110,ko01200,ko01230	pmb3101	2-Isopropylmalic Acid	2-异丙基苹果酸	Organic acids	C02504	ko00290,ko00620,ko01100,ko01110,ko01210,ko01230	-0.840338	0.000620932	gene-meta
novel.8434	K01807	ko00030,ko00710,ko01100,ko01110,ko01200,ko01230	pmb3101	2-Isopropylmalic Acid	2-异丙基苹果酸	Organic acids	C02504	ko00290,ko00620,ko01100,ko01110,ko01210,ko01230	0.854149	0.000404762	gene-meta
novel.8849	K01681	ko00020,ko00630,ko01100,ko01110,ko01200,ko01210,ko01230	pmb3101	2-Isopropylmalic Acid	2-异丙基苹果酸	Organic acids	C02504	ko00290,ko00620,ko01100,ko01110,ko01210,ko01230	-0.805501	0.00156534	gene-meta
LOC114257873	K00600	ko00260,ko00460,ko00630,ko00670,ko01100,ko01110,ko01200,ko01230,ko01240	pme2602	O-Phospho-L-serine	O-磷酸-L-丝氨酸	Amino acids and derivatives	C01005	ko00260,ko00270,ko00970,ko01100,ko01110,ko01200,ko01230	0.82228	0.00102745	gene-meta
LOC114258407	K01850	ko00400,ko01100,ko01110,ko01230	pme2602	O-Phospho-L-serine	O-磷酸-L-丝氨酸	Amino acids and derivatives	C01005	ko00260,ko00270,ko00970,ko01100,ko01110,ko01200,ko01230	0.833486	0.000756853	gene-meta
LOC114259399	K01663	ko00340,ko01100,ko01110,ko01230	pme2602	O-Phospho-L-serine	O-磷酸-L-丝氨酸	Amino acids and derivatives	C01005	ko00260,ko00270,ko00970,ko01100,ko01110,ko01200,ko01230	-0.842302	0.000585709	gene-meta
LOC114262904	K01079	ko00260,ko01100,ko01110,ko01200,ko01230	pme2602	O-Phospho-L-serine	O-磷酸-L-丝氨酸	Amino acids and derivatives	C01005	ko00260,ko00270,ko00970,ko01100,ko01110,ko01200,ko01230	-0.858676	0.00034849	gene-meta
LOC114264630	K13832	ko00400,ko00999,ko01100,ko01110,ko01230	pme2602	O-Phospho-L-serine	O-磷酸-L-丝氨酸	Amino acids and derivatives	C01005	ko00260,ko00270,ko00970,ko01100,ko01110,ko01200,ko01230	-0.813313	0.00129324	gene-meta
LOC114265293	K00134	ko00010,ko00710,ko01100,ko01110,ko01200,ko01230	pme2602	O-Phospho-L-serine	O-磷酸-L-丝氨酸	Amino acids and derivatives	C01005	ko00260,ko00270,ko00970,ko01100,ko01110,ko01200,ko01230	-0.820349	0.00108076	gene-meta
LOC114267503	K00640	ko00270,ko00920,ko01100,ko01110,ko01200,ko01230	pme2602	O-Phospho-L-serine	O-磷酸-L-丝氨酸	Amino acids and derivatives	C01005	ko00260,ko00270,ko00970,ko01100,ko01110,ko01200,ko01230	0.82535	0.000946894	gene-meta
LOC114270648	K00789	ko00270,ko00999,ko01100,ko01110,ko01230,ko01240	pme2602	O-Phospho-L-serine	O-磷酸-L-丝氨酸	Amino acids and derivatives	C01005	ko00260,ko00270,ko00970,ko01100,ko01110,ko01200,ko01230	0.871246	0.000223618	gene-meta
LOC114289145	K00928	ko00260,ko00261,ko00270,ko00300,ko01100,ko01110,ko01210,ko01230	pme2602	O-Phospho-L-serine	O-磷酸-L-丝氨酸	Amino acids and derivatives	C01005	ko00260,ko00270,ko00970,ko01100,ko01110,ko01200,ko01230	-0.852226	0.000430691	gene-meta
LOC114292883	K01623	ko00010,ko00030,ko00051,ko00710,ko01100,ko01110,ko01200,ko01230	pme2602	O-Phospho-L-serine	O-磷酸-L-丝氨酸	Amino acids and derivatives	C01005	ko00260,ko00270,ko00970,ko01100,ko01110,ko01200,ko01230	-0.804928	0.00158689	gene-meta
LOC114294061	K00286	ko00330,ko01100,ko01110,ko01230	pme2602	O-Phospho-L-serine	O-磷酸-L-丝氨酸	Amino acids and derivatives	C01005	ko00260,ko00270,ko00970,ko01100,ko01110,ko01200,ko01230	-0.8231	0.00100545	gene-meta
LOC114298487	K00600	ko00260,ko00460,ko00630,ko00670,ko01100,ko01110,ko01200,ko01230,ko01240	pme2602	O-Phospho-L-serine	O-磷酸-L-丝氨酸	Amino acids and derivatives	C01005	ko00260,ko00270,ko00970,ko01100,ko01110,ko01200,ko01230	-0.898682	7.07781e-05	gene-meta
LOC114303825	K01803	ko00010,ko00051,ko00562,ko00710,ko01100,ko01110,ko01200,ko01230	pme2602	O-Phospho-L-serine	O-磷酸-L-丝氨酸	Amino acids and derivatives	C01005	ko00260,ko00270,ko00970,ko01100,ko01110,ko01200,ko01230	-0.80994	0.00140584	gene-meta
LOC114313713	K05359	ko00400,ko01100,ko01110,ko01230	pme2602	O-Phospho-L-serine	O-磷酸-L-丝氨酸	Amino acids and derivatives	C01005	ko00260,ko00270,ko00970,ko01100,ko01110,ko01200,ko01230	0.828797	0.000862364	gene-meta
LOC114315991	K01438	ko00220,ko01100,ko01110,ko01210,ko01230	pme2602	O-Phospho-L-serine	O-磷酸-L-丝氨酸	Amino acids and derivatives	C01005	ko00260,ko00270,ko00970,ko01100,ko01110,ko01200,ko01230	-0.808945	0.00144047	gene-meta
LOC114320235	K00600	ko00260,ko00460,ko00630,ko00670,ko01100,ko01110,ko01200,ko01230,ko01240	pme2602	O-Phospho-L-serine	O-磷酸-L-丝氨酸	Amino acids and derivatives	C01005	ko00260,ko00270,ko00970,ko01100,ko01110,ko01200,ko01230	0.842602	0.000580462	gene-meta
novel.1158	K01783	ko00030,ko00040,ko00710,ko01100,ko01110,ko01200,ko01230	pme2602	O-Phospho-L-serine	O-磷酸-L-丝氨酸	Amino acids and derivatives	C01005	ko00260,ko00270,ko00970,ko01100,ko01110,ko01200,ko01230	-0.865434	0.000276029	gene-meta
novel.14150	K01714	ko00261,ko00300,ko01100,ko01110,ko01230	pme2602	O-Phospho-L-serine	O-磷酸-L-丝氨酸	Amino acids and derivatives	C01005	ko00260,ko00270,ko00970,ko01100,ko01110,ko01200,ko01230	-0.817883	0.0011519	gene-meta
novel.1862	K01623	ko00010,ko00030,ko00051,ko00710,ko01100,ko01110,ko01200,ko01230	pme2602	O-Phospho-L-serine	O-磷酸-L-丝氨酸	Amino acids and derivatives	C01005	ko00260,ko00270,ko00970,ko01100,ko01110,ko01200,ko01230	-0.80186	0.00170621	gene-meta
novel.2509	K11755	ko00340,ko01100,ko01110,ko01230	pme2602	O-Phospho-L-serine	O-磷酸-L-丝氨酸	Amino acids and derivatives	C01005	ko00260,ko00270,ko00970,ko01100,ko01110,ko01200,ko01230	-0.82261	0.00101854	gene-meta
novel.3058	K00600	ko00260,ko00460,ko00630,ko00670,ko01100,ko01110,ko01200,ko01230,ko01240	pme2602	O-Phospho-L-serine	O-磷酸-L-丝氨酸	Amino acids and derivatives	C01005	ko00260,ko00270,ko00970,ko01100,ko01110,ko01200,ko01230	0.818953	0.00112062	gene-meta
novel.7744	K00789	ko00270,ko00999,ko01100,ko01110,ko01230,ko01240	pme2602	O-Phospho-L-serine	O-磷酸-L-丝氨酸	Amino acids and derivatives	C01005	ko00260,ko00270,ko00970,ko01100,ko01110,ko01200,ko01230	-0.810308	0.00139319	gene-meta
novel.800	K00600	ko00260,ko00460,ko00630,ko00670,ko01100,ko01110,ko01200,ko01230,ko01240	pme2602	O-Phospho-L-serine	O-磷酸-L-丝氨酸	Amino acids and derivatives	C01005	ko00260,ko00270,ko00970,ko01100,ko01110,ko01200,ko01230	-0.850337	0.000457397	gene-meta
novel.8766	K01586	ko00300,ko00470,ko01100,ko01110,ko01230	pme2602	O-Phospho-L-serine	O-磷酸-L-丝氨酸	Amino acids and derivatives	C01005	ko00260,ko00270,ko00970,ko01100,ko01110,ko01200,ko01230	0.802273	0.00168979	gene-meta
novel.8791	K01817	ko00400,ko01100,ko01110,ko01230	pme2602	O-Phospho-L-serine	O-磷酸-L-丝氨酸	Amino acids and derivatives	C01005	ko00260,ko00270,ko00970,ko01100,ko01110,ko01200,ko01230	0.933492	9.15929e-06	gene-meta
LOC114256178	K01681	ko00020,ko00630,ko01100,ko01110,ko01200,ko01210,ko01230	pme0075	N-Acetyl-L-glutamic acid	N-乙酰-L-谷氨酸	Amino acids and derivatives	C00624	ko00220,ko01100,ko01110,ko01210,ko01230	0.82996	0.000835201	gene-meta
LOC114256926	K00615	ko00030,ko00710,ko01100,ko01110,ko01200,ko01230	pme0075	N-Acetyl-L-glutamic acid	N-乙酰-L-谷氨酸	Amino acids and derivatives	C00624	ko00220,ko01100,ko01110,ko01210,ko01230	0.890247	0.000104037	gene-meta
LOC114257089	K01696	ko00260,ko00400,ko01100,ko01110,ko01230	pme0075	N-Acetyl-L-glutamic acid	N-乙酰-L-谷氨酸	Amino acids and derivatives	C00624	ko00220,ko01100,ko01110,ko01210,ko01230	0.814963	0.00124076	gene-meta
LOC114262417	K00800	ko00400,ko01100,ko01110,ko01230	pme0075	N-Acetyl-L-glutamic acid	N-乙酰-L-谷氨酸	Amino acids and derivatives	C00624	ko00220,ko01100,ko01110,ko01210,ko01230	-0.937563	6.72534e-06	gene-meta
LOC114264673	K01586	ko00300,ko00470,ko01100,ko01110,ko01230	pme0075	N-Acetyl-L-glutamic acid	N-乙酰-L-谷氨酸	Amino acids and derivatives	C00624	ko00220,ko01100,ko01110,ko01210,ko01230	0.816247	0.00120105	gene-meta
LOC114265977	K00286	ko00330,ko01100,ko01110,ko01230	pme0075	N-Acetyl-L-glutamic acid	N-乙酰-L-谷氨酸	Amino acids and derivatives	C00624	ko00220,ko01100,ko01110,ko01210,ko01230	0.913178	3.35349e-05	gene-meta
LOC114266044	K00927	ko00010,ko00710,ko01100,ko01110,ko01200,ko01230	pme0075	N-Acetyl-L-glutamic acid	N-乙酰-L-谷氨酸	Amino acids and derivatives	C00624	ko00220,ko01100,ko01110,ko01210,ko01230	-0.873169	0.000208109	gene-meta
LOC114268471	K00850	ko00010,ko00030,ko00051,ko00052,ko01100,ko01110,ko01200,ko01230,ko03018	pme0075	N-Acetyl-L-glutamic acid	N-乙酰-L-谷氨酸	Amino acids and derivatives	C00624	ko00220,ko01100,ko01110,ko01210,ko01230	-0.817249	0.00117078	gene-meta
LOC114268516	K01696	ko00260,ko00400,ko01100,ko01110,ko01230	pme0075	N-Acetyl-L-glutamic acid	N-乙酰-L-谷氨酸	Amino acids and derivatives	C00624	ko00220,ko01100,ko01110,ko01210,ko01230	0.829261	0.00085143	gene-meta
LOC114269671	K01803	ko00010,ko00051,ko00562,ko00710,ko01100,ko01110,ko01200,ko01230	pme0075	N-Acetyl-L-glutamic acid	N-乙酰-L-谷氨酸	Amino acids and derivatives	C00624	ko00220,ko01100,ko01110,ko01210,ko01230	-0.80651	0.00152791	gene-meta
LOC114270587	K14682	ko00220,ko01100,ko01110,ko01210,ko01230	pme0075	N-Acetyl-L-glutamic acid	N-乙酰-L-谷氨酸	Amino acids and derivatives	C00624	ko00220,ko01100,ko01110,ko01210,ko01230	0.819092	0.00111659	gene-meta
LOC114273296	K00611	ko00220,ko01100,ko01110,ko01230	pme0075	N-Acetyl-L-glutamic acid	N-乙酰-L-谷氨酸	Amino acids and derivatives	C00624	ko00220,ko01100,ko01110,ko01210,ko01230	-0.927854	1.3626e-05	gene-meta
LOC114275093	K00873	ko00010,ko00620,ko01100,ko01110,ko01200,ko01230	pme0075	N-Acetyl-L-glutamic acid	N-乙酰-L-谷氨酸	Amino acids and derivatives	C00624	ko00220,ko01100,ko01110,ko01210,ko01230	0.846037	0.000523001	gene-meta
LOC114276420	K01738	ko00270,ko00920,ko01100,ko01110,ko01200,ko01230	pme0075	N-Acetyl-L-glutamic acid	N-乙酰-L-谷氨酸	Amino acids and derivatives	C00624	ko00220,ko01100,ko01110,ko01210,ko01230	0.848533	0.000484103	gene-meta
LOC114276573	K00286	ko00330,ko01100,ko01110,ko01230	pme0075	N-Acetyl-L-glutamic acid	N-乙酰-L-谷氨酸	Amino acids and derivatives	C00624	ko00220,ko01100,ko01110,ko01210,ko01230	0.873401	0.000206296	gene-meta
LOC114277173	K00600	ko00260,ko00460,ko00630,ko00670,ko01100,ko01110,ko01200,ko01230,ko01240	pme0075	N-Acetyl-L-glutamic acid	N-乙酰-L-谷氨酸	Amino acids and derivatives	C00624	ko00220,ko01100,ko01110,ko01210,ko01230	0.978024	3.89055e-08	gene-meta
LOC114285508	K00264	ko00250,ko00910,ko01100,ko01110,ko01230	pme0075	N-Acetyl-L-glutamic acid	N-乙酰-L-谷氨酸	Amino acids and derivatives	C00624	ko00220,ko01100,ko01110,ko01210,ko01230	0.904507	5.3175e-05	gene-meta
LOC114287029	K00600	ko00260,ko00460,ko00630,ko00670,ko01100,ko01110,ko01200,ko01230,ko01240	pme0075	N-Acetyl-L-glutamic acid	N-乙酰-L-谷氨酸	Amino acids and derivatives	C00624	ko00220,ko01100,ko01110,ko01210,ko01230	0.800091	0.00177808	gene-meta
LOC114292261	K00134	ko00010,ko00710,ko01100,ko01110,ko01200,ko01230	pme0075	N-Acetyl-L-glutamic acid	N-乙酰-L-谷氨酸	Amino acids and derivatives	C00624	ko00220,ko01100,ko01110,ko01210,ko01230	-0.822679	0.00101671	gene-meta
LOC114294219	K01623	ko00010,ko00030,ko00051,ko00710,ko01100,ko01110,ko01200,ko01230	pme0075	N-Acetyl-L-glutamic acid	N-乙酰-L-谷氨酸	Amino acids and derivatives	C00624	ko00220,ko01100,ko01110,ko01210,ko01230	0.848769	0.000480542	gene-meta
LOC114300300	K01807	ko00030,ko00710,ko01100,ko01110,ko01200,ko01230	pme0075	N-Acetyl-L-glutamic acid	N-乙酰-L-谷氨酸	Amino acids and derivatives	C00624	ko00220,ko01100,ko01110,ko01210,ko01230	-0.855852	0.000382824	gene-meta
LOC114302807	K01649	ko00290,ko00620,ko01100,ko01110,ko01210,ko01230	pme0075	N-Acetyl-L-glutamic acid	N-乙酰-L-谷氨酸	Amino acids and derivatives	C00624	ko00220,ko01100,ko01110,ko01210,ko01230	0.837726	0.000670297	gene-meta
LOC114303384	K01738	ko00270,ko00920,ko01100,ko01110,ko01200,ko01230	pme0075	N-Acetyl-L-glutamic acid	N-乙酰-L-谷氨酸	Amino acids and derivatives	C00624	ko00220,ko01100,ko01110,ko01210,ko01230	0.848775	0.000480442	gene-meta
LOC114304692	K01647	ko00020,ko00630,ko01100,ko01110,ko01200,ko01210,ko01230	pme0075	N-Acetyl-L-glutamic acid	N-乙酰-L-谷氨酸	Amino acids and derivatives	C00624	ko00220,ko01100,ko01110,ko01210,ko01230	0.92215	1.97397e-05	gene-meta
LOC114307565	K00789	ko00270,ko00999,ko01100,ko01110,ko01230,ko01240	pme0075	N-Acetyl-L-glutamic acid	N-乙酰-L-谷氨酸	Amino acids and derivatives	C00624	ko00220,ko01100,ko01110,ko01210,ko01230	0.939221	5.89522e-06	gene-meta
LOC114308505	K00948	ko00030,ko00230,ko01100,ko01110,ko01200,ko01230	pme0075	N-Acetyl-L-glutamic acid	N-乙酰-L-谷氨酸	Amino acids and derivatives	C00624	ko00220,ko01100,ko01110,ko01210,ko01230	0.873402	0.000206286	gene-meta
LOC114308911	K00789	ko00270,ko00999,ko01100,ko01110,ko01230,ko01240	pme0075	N-Acetyl-L-glutamic acid	N-乙酰-L-谷氨酸	Amino acids and derivatives	C00624	ko00220,ko01100,ko01110,ko01210,ko01230	-0.800533	0.0017599	gene-meta
LOC114309948	K01940	ko00220,ko00250,ko01100,ko01110,ko01230	pme0075	N-Acetyl-L-glutamic acid	N-乙酰-L-谷氨酸	Amino acids and derivatives	C00624	ko00220,ko01100,ko01110,ko01210,ko01230	0.842382	0.000584305	gene-meta
LOC114311279	K01681	ko00020,ko00630,ko01100,ko01110,ko01200,ko01210,ko01230	pme0075	N-Acetyl-L-glutamic acid	N-乙酰-L-谷氨酸	Amino acids and derivatives	C00624	ko00220,ko01100,ko01110,ko01210,ko01230	0.863342	0.000297063	gene-meta
LOC114313917	K01803	ko00010,ko00051,ko00562,ko00710,ko01100,ko01110,ko01200,ko01230	pme0075	N-Acetyl-L-glutamic acid	N-乙酰-L-谷氨酸	Amino acids and derivatives	C00624	ko00220,ko01100,ko01110,ko01210,ko01230	-0.926071	1.5348e-05	gene-meta
LOC114315679	K01623	ko00010,ko00030,ko00051,ko00710,ko01100,ko01110,ko01200,ko01230	pme0075	N-Acetyl-L-glutamic acid	N-乙酰-L-谷氨酸	Amino acids and derivatives	C00624	ko00220,ko01100,ko01110,ko01210,ko01230	0.948804	2.54093e-06	gene-meta
LOC114316332	K00766	ko00400,ko01100,ko01110,ko01230	pme0075	N-Acetyl-L-glutamic acid	N-乙酰-L-谷氨酸	Amino acids and derivatives	C00624	ko00220,ko01100,ko01110,ko01210,ko01230	0.948404	2.64004e-06	gene-meta
LOC114317503	K05359	ko00400,ko01100,ko01110,ko01230	pme0075	N-Acetyl-L-glutamic acid	N-乙酰-L-谷氨酸	Amino acids and derivatives	C00624	ko00220,ko01100,ko01110,ko01210,ko01230	0.808224	0.00146595	gene-meta
LOC114321727	K01696	ko00260,ko00400,ko01100,ko01110,ko01230	pme0075	N-Acetyl-L-glutamic acid	N-乙酰-L-谷氨酸	Amino acids and derivatives	C00624	ko00220,ko01100,ko01110,ko01210,ko01230	0.897575	7.45855e-05	gene-meta
LOC114321965	K01953	ko00250,ko01100,ko01110,ko01230	pme0075	N-Acetyl-L-glutamic acid	N-乙酰-L-谷氨酸	Amino acids and derivatives	C00624	ko00220,ko01100,ko01110,ko01210,ko01230	0.870832	0.00022707	gene-meta
novel.12222	K01652	ko00290,ko00650,ko00660,ko00770,ko01100,ko01110,ko01210,ko01230	pme0075	N-Acetyl-L-glutamic acid	N-乙酰-L-谷氨酸	Amino acids and derivatives	C00624	ko00220,ko01100,ko01110,ko01210,ko01230	0.892396	9.45964e-05	gene-meta
novel.12669	K00615	ko00030,ko00710,ko01100,ko01110,ko01200,ko01230	pme0075	N-Acetyl-L-glutamic acid	N-乙酰-L-谷氨酸	Amino acids and derivatives	C00624	ko00220,ko01100,ko01110,ko01210,ko01230	0.906311	4.84895e-05	gene-meta
novel.14497	K01803	ko00010,ko00051,ko00562,ko00710,ko01100,ko01110,ko01200,ko01230	pme0075	N-Acetyl-L-glutamic acid	N-乙酰-L-谷氨酸	Amino acids and derivatives	C00624	ko00220,ko01100,ko01110,ko01210,ko01230	0.847385	0.000501698	gene-meta
novel.2243	K14455	ko00220,ko00250,ko00270,ko00330,ko00350,ko00360,ko00400,ko00710,ko00950,ko00960,ko01100,ko01110,ko01200,ko01210,ko01230	pme0075	N-Acetyl-L-glutamic acid	N-乙酰-L-谷氨酸	Amino acids and derivatives	C00624	ko00220,ko01100,ko01110,ko01210,ko01230	0.839586	0.000634862	gene-meta
novel.4976	K00789	ko00270,ko00999,ko01100,ko01110,ko01230,ko01240	pme0075	N-Acetyl-L-glutamic acid	N-乙酰-L-谷氨酸	Amino acids and derivatives	C00624	ko00220,ko01100,ko01110,ko01210,ko01230	0.840643	0.00061537	gene-meta
LOC114258407	K01850	ko00400,ko01100,ko01110,ko01230	pme0010	L-Serine	L-丝氨酸	Amino acids and derivatives	C00065	ko00260,ko00261,ko00270,ko00460,ko00470,ko00564,ko00600,ko00630,ko00920,ko00970,ko01100,ko01110,ko01200,ko01230,ko01240,ko02010	0.80343	0.00164434	gene-meta
LOC114259399	K01663	ko00340,ko01100,ko01110,ko01230	pme0010	L-Serine	L-丝氨酸	Amino acids and derivatives	C00065	ko00260,ko00261,ko00270,ko00460,ko00470,ko00564,ko00600,ko00630,ko00920,ko00970,ko01100,ko01110,ko01200,ko01230,ko01240,ko02010	-0.847754	0.000495993	gene-meta
LOC114264211	K01915	ko00220,ko00250,ko00630,ko00910,ko01100,ko01230	pme0010	L-Serine	L-丝氨酸	Amino acids and derivatives	C00065	ko00260,ko00261,ko00270,ko00460,ko00470,ko00564,ko00600,ko00630,ko00920,ko00970,ko01100,ko01110,ko01200,ko01230,ko01240,ko02010	-0.849118	0.000475318	gene-meta
LOC114264630	K13832	ko00400,ko00999,ko01100,ko01110,ko01230	pme0010	L-Serine	L-丝氨酸	Amino acids and derivatives	C00065	ko00260,ko00261,ko00270,ko00460,ko00470,ko00564,ko00600,ko00630,ko00920,ko00970,ko01100,ko01110,ko01200,ko01230,ko01240,ko02010	-0.908246	4.38302e-05	gene-meta
LOC114265293	K00134	ko00010,ko00710,ko01100,ko01110,ko01200,ko01230	pme0010	L-Serine	L-丝氨酸	Amino acids and derivatives	C00065	ko00260,ko00261,ko00270,ko00460,ko00470,ko00564,ko00600,ko00630,ko00920,ko00970,ko01100,ko01110,ko01200,ko01230,ko01240,ko02010	-0.859026	0.000344411	gene-meta
LOC114267596	K00640	ko00270,ko00920,ko01100,ko01110,ko01200,ko01230	pme0010	L-Serine	L-丝氨酸	Amino acids and derivatives	C00065	ko00260,ko00261,ko00270,ko00460,ko00470,ko00564,ko00600,ko00630,ko00920,ko00970,ko01100,ko01110,ko01200,ko01230,ko01240,ko02010	-0.82253	0.0010207	gene-meta
LOC114270648	K00789	ko00270,ko00999,ko01100,ko01110,ko01230,ko01240	pme0010	L-Serine	L-丝氨酸	Amino acids and derivatives	C00065	ko00260,ko00261,ko00270,ko00460,ko00470,ko00564,ko00600,ko00630,ko00920,ko00970,ko01100,ko01110,ko01200,ko01230,ko01240,ko02010	0.879398	0.00016356	gene-meta
LOC114276397	K00134	ko00010,ko00710,ko01100,ko01110,ko01200,ko01230	pme0010	L-Serine	L-丝氨酸	Amino acids and derivatives	C00065	ko00260,ko00261,ko00270,ko00460,ko00470,ko00564,ko00600,ko00630,ko00920,ko00970,ko01100,ko01110,ko01200,ko01230,ko01240,ko02010	-0.807588	0.0014887	gene-meta
LOC114276814	K00134	ko00010,ko00710,ko01100,ko01110,ko01200,ko01230	pme0010	L-Serine	L-丝氨酸	Amino acids and derivatives	C00065	ko00260,ko00261,ko00270,ko00460,ko00470,ko00564,ko00600,ko00630,ko00920,ko00970,ko01100,ko01110,ko01200,ko01230,ko01240,ko02010	-0.822773	0.00101416	gene-meta
LOC114289145	K00928	ko00260,ko00261,ko00270,ko00300,ko01100,ko01110,ko01210,ko01230	pme0010	L-Serine	L-丝氨酸	Amino acids and derivatives	C00065	ko00260,ko00261,ko00270,ko00460,ko00470,ko00564,ko00600,ko00630,ko00920,ko00970,ko01100,ko01110,ko01200,ko01230,ko01240,ko02010	-0.899849	6.69314e-05	gene-meta
LOC114293661	K15227	ko00400,ko01100,ko01110,ko01230	pme0010	L-Serine	L-丝氨酸	Amino acids and derivatives	C00065	ko00260,ko00261,ko00270,ko00460,ko00470,ko00564,ko00600,ko00630,ko00920,ko00970,ko01100,ko01110,ko01200,ko01230,ko01240,ko02010	-0.819691	0.00109941	gene-meta
LOC114294061	K00286	ko00330,ko01100,ko01110,ko01230	pme0010	L-Serine	L-丝氨酸	Amino acids and derivatives	C00065	ko00260,ko00261,ko00270,ko00460,ko00470,ko00564,ko00600,ko00630,ko00920,ko00970,ko01100,ko01110,ko01200,ko01230,ko01240,ko02010	-0.86966	0.000237076	gene-meta
LOC114296559	K01623	ko00010,ko00030,ko00051,ko00710,ko01100,ko01110,ko01200,ko01230	pme0010	L-Serine	L-丝氨酸	Amino acids and derivatives	C00065	ko00260,ko00261,ko00270,ko00460,ko00470,ko00564,ko00600,ko00630,ko00920,ko00970,ko01100,ko01110,ko01200,ko01230,ko01240,ko02010	-0.802962	0.00166259	gene-meta
LOC114298394	K00928	ko00260,ko00261,ko00270,ko00300,ko01100,ko01110,ko01210,ko01230	pme0010	L-Serine	L-丝氨酸	Amino acids and derivatives	C00065	ko00260,ko00261,ko00270,ko00460,ko00470,ko00564,ko00600,ko00630,ko00920,ko00970,ko01100,ko01110,ko01200,ko01230,ko01240,ko02010	-0.822436	0.00102324	gene-meta
LOC114298487	K00600	ko00260,ko00460,ko00630,ko00670,ko01100,ko01110,ko01200,ko01230,ko01240	pme0010	L-Serine	L-丝氨酸	Amino acids and derivatives	C00065	ko00260,ko00261,ko00270,ko00460,ko00470,ko00564,ko00600,ko00630,ko00920,ko00970,ko01100,ko01110,ko01200,ko01230,ko01240,ko02010	-0.92177	2.0213e-05	gene-meta
LOC114303149	K05359	ko00400,ko01100,ko01110,ko01230	pme0010	L-Serine	L-丝氨酸	Amino acids and derivatives	C00065	ko00260,ko00261,ko00270,ko00460,ko00470,ko00564,ko00600,ko00630,ko00920,ko00970,ko01100,ko01110,ko01200,ko01230,ko01240,ko02010	-0.806416	0.00153139	gene-meta
LOC114303376	K01649	ko00290,ko00620,ko01100,ko01110,ko01210,ko01230	pme0010	L-Serine	L-丝氨酸	Amino acids and derivatives	C00065	ko00260,ko00261,ko00270,ko00460,ko00470,ko00564,ko00600,ko00630,ko00920,ko00970,ko01100,ko01110,ko01200,ko01230,ko01240,ko02010	-0.811841	0.00134149	gene-meta
LOC114303825	K01803	ko00010,ko00051,ko00562,ko00710,ko01100,ko01110,ko01200,ko01230	pme0010	L-Serine	L-丝氨酸	Amino acids and derivatives	C00065	ko00260,ko00261,ko00270,ko00460,ko00470,ko00564,ko00600,ko00630,ko00920,ko00970,ko01100,ko01110,ko01200,ko01230,ko01240,ko02010	-0.810785	0.00137696	gene-meta
LOC114315991	K01438	ko00220,ko01100,ko01110,ko01210,ko01230	pme0010	L-Serine	L-丝氨酸	Amino acids and derivatives	C00065	ko00260,ko00261,ko00270,ko00460,ko00470,ko00564,ko00600,ko00630,ko00920,ko00970,ko01100,ko01110,ko01200,ko01230,ko01240,ko02010	-0.862632	0.000304483	gene-meta
LOC114318573	K00052	ko00290,ko00660,ko01100,ko01110,ko01210,ko01230	pme0010	L-Serine	L-丝氨酸	Amino acids and derivatives	C00065	ko00260,ko00261,ko00270,ko00460,ko00470,ko00564,ko00600,ko00630,ko00920,ko00970,ko01100,ko01110,ko01200,ko01230,ko01240,ko02010	-0.859967	0.000333616	gene-meta
LOC114319591	K00600	ko00260,ko00460,ko00630,ko00670,ko01100,ko01110,ko01200,ko01230,ko01240	pme0010	L-Serine	L-丝氨酸	Amino acids and derivatives	C00065	ko00260,ko00261,ko00270,ko00460,ko00470,ko00564,ko00600,ko00630,ko00920,ko00970,ko01100,ko01110,ko01200,ko01230,ko01240,ko02010	0.852713	0.000424	gene-meta
LOC114321120	K00052	ko00290,ko00660,ko01100,ko01110,ko01210,ko01230	pme0010	L-Serine	L-丝氨酸	Amino acids and derivatives	C00065	ko00260,ko00261,ko00270,ko00460,ko00470,ko00564,ko00600,ko00630,ko00920,ko00970,ko01100,ko01110,ko01200,ko01230,ko01240,ko02010	-0.926644	1.47768e-05	gene-meta
novel.1158	K01783	ko00030,ko00040,ko00710,ko01100,ko01110,ko01200,ko01230	pme0010	L-Serine	L-丝氨酸	Amino acids and derivatives	C00065	ko00260,ko00261,ko00270,ko00460,ko00470,ko00564,ko00600,ko00630,ko00920,ko00970,ko01100,ko01110,ko01200,ko01230,ko01240,ko02010	-0.829747	0.000840128	gene-meta
novel.13999	K00600	ko00260,ko00460,ko00630,ko00670,ko01100,ko01110,ko01200,ko01230,ko01240	pme0010	L-Serine	L-丝氨酸	Amino acids and derivatives	C00065	ko00260,ko00261,ko00270,ko00460,ko00470,ko00564,ko00600,ko00630,ko00920,ko00970,ko01100,ko01110,ko01200,ko01230,ko01240,ko02010	-0.87237	0.000214444	gene-meta
novel.14150	K01714	ko00261,ko00300,ko01100,ko01110,ko01230	pme0010	L-Serine	L-丝氨酸	Amino acids and derivatives	C00065	ko00260,ko00261,ko00270,ko00460,ko00470,ko00564,ko00600,ko00630,ko00920,ko00970,ko01100,ko01110,ko01200,ko01230,ko01240,ko02010	-0.80103	0.00173965	gene-meta
novel.1862	K01623	ko00010,ko00030,ko00051,ko00710,ko01100,ko01110,ko01200,ko01230	pme0010	L-Serine	L-丝氨酸	Amino acids and derivatives	C00065	ko00260,ko00261,ko00270,ko00460,ko00470,ko00564,ko00600,ko00630,ko00920,ko00970,ko01100,ko01110,ko01200,ko01230,ko01240,ko02010	-0.822029	0.00103428	gene-meta
novel.2171	K00930	ko00220,ko01100,ko01110,ko01210,ko01230	pme0010	L-Serine	L-丝氨酸	Amino acids and derivatives	C00065	ko00260,ko00261,ko00270,ko00460,ko00470,ko00564,ko00600,ko00630,ko00920,ko00970,ko01100,ko01110,ko01200,ko01230,ko01240,ko02010	-0.83832	0.000658826	gene-meta
novel.2509	K11755	ko00340,ko01100,ko01110,ko01230	pme0010	L-Serine	L-丝氨酸	Amino acids and derivatives	C00065	ko00260,ko00261,ko00270,ko00460,ko00470,ko00564,ko00600,ko00630,ko00920,ko00970,ko01100,ko01110,ko01200,ko01230,ko01240,ko02010	-0.889147	0.000109149	gene-meta
novel.7744	K00789	ko00270,ko00999,ko01100,ko01110,ko01230,ko01240	pme0010	L-Serine	L-丝氨酸	Amino acids and derivatives	C00065	ko00260,ko00261,ko00270,ko00460,ko00470,ko00564,ko00600,ko00630,ko00920,ko00970,ko01100,ko01110,ko01200,ko01230,ko01240,ko02010	-0.883048	0.000141156	gene-meta
novel.800	K00600	ko00260,ko00460,ko00630,ko00670,ko01100,ko01110,ko01200,ko01230,ko01240	pme0010	L-Serine	L-丝氨酸	Amino acids and derivatives	C00065	ko00260,ko00261,ko00270,ko00460,ko00470,ko00564,ko00600,ko00630,ko00920,ko00970,ko01100,ko01110,ko01200,ko01230,ko01240,ko02010	-0.858127	0.00035497	gene-meta
novel.8166	K12524	ko00260,ko00261,ko00270,ko00300,ko01100,ko01110,ko01230	pme0010	L-Serine	L-丝氨酸	Amino acids and derivatives	C00065	ko00260,ko00261,ko00270,ko00460,ko00470,ko00564,ko00600,ko00630,ko00920,ko00970,ko01100,ko01110,ko01200,ko01230,ko01240,ko02010	-0.859345	0.000340723	gene-meta
novel.8348	K00927	ko00010,ko00710,ko01100,ko01110,ko01200,ko01230	pme0010	L-Serine	L-丝氨酸	Amino acids and derivatives	C00065	ko00260,ko00261,ko00270,ko00460,ko00470,ko00564,ko00600,ko00630,ko00920,ko00970,ko01100,ko01110,ko01200,ko01230,ko01240,ko02010	-0.843234	0.000569555	gene-meta
novel.8766	K01586	ko00300,ko00470,ko01100,ko01110,ko01230	pme0010	L-Serine	L-丝氨酸	Amino acids and derivatives	C00065	ko00260,ko00261,ko00270,ko00460,ko00470,ko00564,ko00600,ko00630,ko00920,ko00970,ko01100,ko01110,ko01200,ko01230,ko01240,ko02010	0.804082	0.00161912	gene-meta
novel.8791	K01817	ko00400,ko01100,ko01110,ko01230	pme0010	L-Serine	L-丝氨酸	Amino acids and derivatives	C00065	ko00260,ko00261,ko00270,ko00460,ko00470,ko00564,ko00600,ko00630,ko00920,ko00970,ko01100,ko01110,ko01200,ko01230,ko01240,ko02010	0.803061	0.0016587	gene-meta
LOC114256178	K01681	ko00020,ko00630,ko01100,ko01110,ko01200,ko01210,ko01230	mws1078	Anthranilic Acid	邻氨基苯甲酸	Phenolic acids	C00108	ko00380,ko00400,ko01100,ko01110,ko01230	0.938933	6.0336e-06	gene-meta
LOC114257089	K01696	ko00260,ko00400,ko01100,ko01110,ko01230	mws1078	Anthranilic Acid	邻氨基苯甲酸	Phenolic acids	C00108	ko00380,ko00400,ko01100,ko01110,ko01230	0.837891	0.000667103	gene-meta
LOC114259972	K00549	ko00270,ko00450,ko01100,ko01110,ko01230	mws1078	Anthranilic Acid	邻氨基苯甲酸	Phenolic acids	C00108	ko00380,ko00400,ko01100,ko01110,ko01230	0.817322	0.00116859	gene-meta
LOC114260707	K00134	ko00010,ko00710,ko01100,ko01110,ko01200,ko01230	mws1078	Anthranilic Acid	邻氨基苯甲酸	Phenolic acids	C00108	ko00380,ko00400,ko01100,ko01110,ko01230	0.921195	2.09459e-05	gene-meta
LOC114260873	K00826	ko00270,ko00280,ko00290,ko00770,ko00966,ko01100,ko01110,ko01210,ko01230,ko01240	mws1078	Anthranilic Acid	邻氨基苯甲酸	Phenolic acids	C00108	ko00380,ko00400,ko01100,ko01110,ko01230	0.831067	0.000809961	gene-meta
LOC114263982	K05359	ko00400,ko01100,ko01110,ko01230	mws1078	Anthranilic Acid	邻氨基苯甲酸	Phenolic acids	C00108	ko00380,ko00400,ko01100,ko01110,ko01230	0.827543	0.0008924	gene-meta
LOC114264673	K01586	ko00300,ko00470,ko01100,ko01110,ko01230	mws1078	Anthranilic Acid	邻氨基苯甲酸	Phenolic acids	C00108	ko00380,ko00400,ko01100,ko01110,ko01230	0.93264	9.74662e-06	gene-meta
LOC114265310	K01738	ko00270,ko00920,ko01100,ko01110,ko01200,ko01230	mws1078	Anthranilic Acid	邻氨基苯甲酸	Phenolic acids	C00108	ko00380,ko00400,ko01100,ko01110,ko01230	0.894538	8.58685e-05	gene-meta
LOC114268516	K01696	ko00260,ko00400,ko01100,ko01110,ko01230	mws1078	Anthranilic Acid	邻氨基苯甲酸	Phenolic acids	C00108	ko00380,ko00400,ko01100,ko01110,ko01230	0.808997	0.00143864	gene-meta
LOC114269760	K00817	ko00340,ko00350,ko00360,ko00400,ko00960,ko01100,ko01110,ko01230	mws1078	Anthranilic Acid	邻氨基苯甲酸	Phenolic acids	C00108	ko00380,ko00400,ko01100,ko01110,ko01230	0.843751	0.000560737	gene-meta
LOC114271698	K00928	ko00260,ko00261,ko00270,ko00300,ko01100,ko01110,ko01210,ko01230	mws1078	Anthranilic Acid	邻氨基苯甲酸	Phenolic acids	C00108	ko00380,ko00400,ko01100,ko01110,ko01230	0.95263	1.73448e-06	gene-meta
LOC114275093	K00873	ko00010,ko00620,ko01100,ko01110,ko01200,ko01230	mws1078	Anthranilic Acid	邻氨基苯甲酸	Phenolic acids	C00108	ko00380,ko00400,ko01100,ko01110,ko01230	0.944572	3.75279e-06	gene-meta
LOC114276420	K01738	ko00270,ko00920,ko01100,ko01110,ko01200,ko01230	mws1078	Anthranilic Acid	邻氨基苯甲酸	Phenolic acids	C00108	ko00380,ko00400,ko01100,ko01110,ko01230	0.953044	1.66116e-06	gene-meta
LOC114277173	K00600	ko00260,ko00460,ko00630,ko00670,ko01100,ko01110,ko01200,ko01230,ko01240	mws1078	Anthranilic Acid	邻氨基苯甲酸	Phenolic acids	C00108	ko00380,ko00400,ko01100,ko01110,ko01230	0.86509	0.000279408	gene-meta
LOC114279412	K01834	ko00010,ko00260,ko01100,ko01110,ko01200,ko01230	mws1078	Anthranilic Acid	邻氨基苯甲酸	Phenolic acids	C00108	ko00380,ko00400,ko01100,ko01110,ko01230	0.905578	5.03518e-05	gene-meta
LOC114279530	K00873	ko00010,ko00620,ko01100,ko01110,ko01200,ko01230	mws1078	Anthranilic Acid	邻氨基苯甲酸	Phenolic acids	C00108	ko00380,ko00400,ko01100,ko01110,ko01230	-0.809604	0.00141745	gene-meta
LOC114284345	K01647	ko00020,ko00630,ko01100,ko01110,ko01200,ko01210,ko01230	mws1078	Anthranilic Acid	邻氨基苯甲酸	Phenolic acids	C00108	ko00380,ko00400,ko01100,ko01110,ko01230	-0.806778	0.00151808	gene-meta
LOC114285039	K05359	ko00400,ko01100,ko01110,ko01230	mws1078	Anthranilic Acid	邻氨基苯甲酸	Phenolic acids	C00108	ko00380,ko00400,ko01100,ko01110,ko01230	-0.898016	7.30498e-05	gene-meta
LOC114287775	K00765	ko00340,ko01100,ko01110,ko01230	mws1078	Anthranilic Acid	邻氨基苯甲酸	Phenolic acids	C00108	ko00380,ko00400,ko01100,ko01110,ko01230	0.864228	0.000288013	gene-meta
LOC114291075	K01850	ko00400,ko01100,ko01110,ko01230	mws1078	Anthranilic Acid	邻氨基苯甲酸	Phenolic acids	C00108	ko00380,ko00400,ko01100,ko01110,ko01230	0.950776	2.09483e-06	gene-meta
LOC114293819	K00145	ko00220,ko01100,ko01110,ko01210,ko01230	mws1078	Anthranilic Acid	邻氨基苯甲酸	Phenolic acids	C00108	ko00380,ko00400,ko01100,ko01110,ko01230	-0.891833	9.70016e-05	gene-meta
LOC114294219	K01623	ko00010,ko00030,ko00051,ko00710,ko01100,ko01110,ko01200,ko01230	mws1078	Anthranilic Acid	邻氨基苯甲酸	Phenolic acids	C00108	ko00380,ko00400,ko01100,ko01110,ko01230	0.87892	0.000166688	gene-meta
LOC114296448	K00826	ko00270,ko00280,ko00290,ko00770,ko00966,ko01100,ko01110,ko01210,ko01230,ko01240	mws1078	Anthranilic Acid	邻氨基苯甲酸	Phenolic acids	C00108	ko00380,ko00400,ko01100,ko01110,ko01230	0.875966	0.000187067	gene-meta
LOC114296518	K01739	ko00270,ko00450,ko00920,ko01100,ko01110,ko01230	mws1078	Anthranilic Acid	邻氨基苯甲酸	Phenolic acids	C00108	ko00380,ko00400,ko01100,ko01110,ko01230	0.867075	0.000260355	gene-meta
LOC114298860	K00030	ko00020,ko01100,ko01110,ko01200,ko01210,ko01230	mws1078	Anthranilic Acid	邻氨基苯甲酸	Phenolic acids	C00108	ko00380,ko00400,ko01100,ko01110,ko01230	0.862452	0.000306384	gene-meta
LOC114300863	K00789	ko00270,ko00999,ko01100,ko01110,ko01230,ko01240	mws1078	Anthranilic Acid	邻氨基苯甲酸	Phenolic acids	C00108	ko00380,ko00400,ko01100,ko01110,ko01230	0.919772	2.28517e-05	gene-meta
LOC114302807	K01649	ko00290,ko00620,ko01100,ko01110,ko01210,ko01230	mws1078	Anthranilic Acid	邻氨基苯甲酸	Phenolic acids	C00108	ko00380,ko00400,ko01100,ko01110,ko01230	0.823147	0.0010042	gene-meta
LOC114303310	K01850	ko00400,ko01100,ko01110,ko01230	mws1078	Anthranilic Acid	邻氨基苯甲酸	Phenolic acids	C00108	ko00380,ko00400,ko01100,ko01110,ko01230	0.86626	0.000268048	gene-meta
LOC114303384	K01738	ko00270,ko00920,ko01100,ko01110,ko01200,ko01230	mws1078	Anthranilic Acid	邻氨基苯甲酸	Phenolic acids	C00108	ko00380,ko00400,ko01100,ko01110,ko01230	0.847146	0.00050543	gene-meta
LOC114306445	K00789	ko00270,ko00999,ko01100,ko01110,ko01230,ko01240	mws1078	Anthranilic Acid	邻氨基苯甲酸	Phenolic acids	C00108	ko00380,ko00400,ko01100,ko01110,ko01230	0.863952	0.000290804	gene-meta
LOC114307565	K00789	ko00270,ko00999,ko01100,ko01110,ko01230,ko01240	mws1078	Anthranilic Acid	邻氨基苯甲酸	Phenolic acids	C00108	ko00380,ko00400,ko01100,ko01110,ko01230	0.879877	0.00016047	gene-meta
LOC114308504	K00948	ko00030,ko00230,ko01100,ko01110,ko01200,ko01230	mws1078	Anthranilic Acid	邻氨基苯甲酸	Phenolic acids	C00108	ko00380,ko00400,ko01100,ko01110,ko01230	0.922825	1.89204e-05	gene-meta
LOC114309875	K00600	ko00260,ko00460,ko00630,ko00670,ko01100,ko01110,ko01200,ko01230,ko01240	mws1078	Anthranilic Acid	邻氨基苯甲酸	Phenolic acids	C00108	ko00380,ko00400,ko01100,ko01110,ko01230	0.930082	1.16927e-05	gene-meta
LOC114309948	K01940	ko00220,ko00250,ko01100,ko01110,ko01230	mws1078	Anthranilic Acid	邻氨基苯甲酸	Phenolic acids	C00108	ko00380,ko00400,ko01100,ko01110,ko01230	0.855647	0.000385416	gene-meta
LOC114311279	K01681	ko00020,ko00630,ko01100,ko01110,ko01200,ko01210,ko01230	mws1078	Anthranilic Acid	邻氨基苯甲酸	Phenolic acids	C00108	ko00380,ko00400,ko01100,ko01110,ko01230	0.946571	3.13364e-06	gene-meta
LOC114312986	K01649	ko00290,ko00620,ko01100,ko01110,ko01210,ko01230	mws1078	Anthranilic Acid	邻氨基苯甲酸	Phenolic acids	C00108	ko00380,ko00400,ko01100,ko01110,ko01230	0.927356	1.40905e-05	gene-meta
LOC114313917	K01803	ko00010,ko00051,ko00562,ko00710,ko01100,ko01110,ko01200,ko01230	mws1078	Anthranilic Acid	邻氨基苯甲酸	Phenolic acids	C00108	ko00380,ko00400,ko01100,ko01110,ko01230	-0.855954	0.000381533	gene-meta
LOC114321965	K01953	ko00250,ko01100,ko01110,ko01230	mws1078	Anthranilic Acid	邻氨基苯甲酸	Phenolic acids	C00108	ko00380,ko00400,ko01100,ko01110,ko01230	0.835629	0.000712084	gene-meta
novel.11680	K00927	ko00010,ko00710,ko01100,ko01110,ko01200,ko01230	mws1078	Anthranilic Acid	邻氨基苯甲酸	Phenolic acids	C00108	ko00380,ko00400,ko01100,ko01110,ko01230	0.833816	0.000749814	gene-meta
novel.12060	K00765	ko00340,ko01100,ko01110,ko01230	mws1078	Anthranilic Acid	邻氨基苯甲酸	Phenolic acids	C00108	ko00380,ko00400,ko01100,ko01110,ko01230	0.840608	0.000616009	gene-meta
novel.12222	K01652	ko00290,ko00650,ko00660,ko00770,ko01100,ko01110,ko01210,ko01230	mws1078	Anthranilic Acid	邻氨基苯甲酸	Phenolic acids	C00108	ko00380,ko00400,ko01100,ko01110,ko01230	0.865587	0.000274537	gene-meta
novel.12669	K00615	ko00030,ko00710,ko01100,ko01110,ko01200,ko01230	mws1078	Anthranilic Acid	邻氨基苯甲酸	Phenolic acids	C00108	ko00380,ko00400,ko01100,ko01110,ko01230	0.825052	0.000954503	gene-meta
novel.14497	K01803	ko00010,ko00051,ko00562,ko00710,ko01100,ko01110,ko01200,ko01230	mws1078	Anthranilic Acid	邻氨基苯甲酸	Phenolic acids	C00108	ko00380,ko00400,ko01100,ko01110,ko01230	0.901782	6.09181e-05	gene-meta
novel.1528	K00600	ko00260,ko00460,ko00630,ko00670,ko01100,ko01110,ko01200,ko01230,ko01240	mws1078	Anthranilic Acid	邻氨基苯甲酸	Phenolic acids	C00108	ko00380,ko00400,ko01100,ko01110,ko01230	0.880841	0.000154393	gene-meta
novel.2243	K14455	ko00220,ko00250,ko00270,ko00330,ko00350,ko00360,ko00400,ko00710,ko00950,ko00960,ko01100,ko01110,ko01200,ko01210,ko01230	mws1078	Anthranilic Acid	邻氨基苯甲酸	Phenolic acids	C00108	ko00380,ko00400,ko01100,ko01110,ko01230	0.906664	4.76125e-05	gene-meta
novel.4976	K00789	ko00270,ko00999,ko01100,ko01110,ko01230,ko01240	mws1078	Anthranilic Acid	邻氨基苯甲酸	Phenolic acids	C00108	ko00380,ko00400,ko01100,ko01110,ko01230	0.858573	0.000349706	gene-meta
novel.5374	K01803	ko00010,ko00051,ko00562,ko00710,ko01100,ko01110,ko01200,ko01230	mws1078	Anthranilic Acid	邻氨基苯甲酸	Phenolic acids	C00108	ko00380,ko00400,ko01100,ko01110,ko01230	-0.878427	0.000169957	gene-meta
novel.6467	K13832	ko00400,ko00999,ko01100,ko01110,ko01230	mws1078	Anthranilic Acid	邻氨基苯甲酸	Phenolic acids	C00108	ko00380,ko00400,ko01100,ko01110,ko01230	-0.812709	0.0013129	gene-meta
novel.6540	K00600	ko00260,ko00460,ko00630,ko00670,ko01100,ko01110,ko01200,ko01230,ko01240	mws1078	Anthranilic Acid	邻氨基苯甲酸	Phenolic acids	C00108	ko00380,ko00400,ko01100,ko01110,ko01230	0.861034	0.000321708	gene-meta
novel.8434	K01807	ko00030,ko00710,ko01100,ko01110,ko01200,ko01230	mws1078	Anthranilic Acid	邻氨基苯甲酸	Phenolic acids	C00108	ko00380,ko00400,ko01100,ko01110,ko01230	0.939449	5.78807e-06	gene-meta
novel.8841	K00789	ko00270,ko00999,ko01100,ko01110,ko01230,ko01240	mws1078	Anthranilic Acid	邻氨基苯甲酸	Phenolic acids	C00108	ko00380,ko00400,ko01100,ko01110,ko01230	0.86272	0.000303559	gene-meta
